# Supplementary material for: A Straightforward Interpretation of Proximity Labeling through Direct Biotinylation Analysis
Source: ACS Omega. 2025 Jun 11;10(24):26098–105. doi: 10.1021/acsomega.5c03099 (PMC12199003; doi:10.1021/acsomega.5c03099)
Supplement: Supplementary file 1 [file ao5c03099_si_001.xlsx]

## Sheet: Cover page
	Title
	A straightforward interpretation of proximity labeling through direct biotinylation analysis
	Author
	Han Byeol Kim1 and Kwang-eun Kim1,2,3,*
	Affiliation
	1Organelle Medicine Research Center, Yonsei University Wonju College of Medicine, Wonju 26426, Republic of Korea
	2Department of Convergence Medicine, Yonsei University Wonju College of Medicine, Wonju 26426, Republic of Korea
	3Department of Global Medical Science, Yonsei University Wonju College of Medicine, Wonju 26426, Republic of Korea
	*Corresponding author: kekim@yonsei.ac.kr

## Sheet: 1. Summary
		# protein	# biotinylated protein
	Secretome_control	211	0
	Secretome_cyto	232	4
	Secretome_ER	360	43
	Secretome_MEM	261	31
	Secretome_total	417	47
	Cell type_Alb	212	76
	Cell type_LysM	220	8
	Cell type_pdgfrb	476	12
	Cell type_MCK	248	18
	Cell type_total	596	80

## Sheet: 2.Secretome_control
	Accession	Gene name	Protein name	Biotinylation	Signal Peptide Prediction by SignalP 5.0	Signal Peptide (Sec/SPI) Likelihood by SignalP 5.0	Coverage [%]	# Peptides	# PSMs	# Protein Unique Peptides	# Unique Peptides
	A2AQ07	Tubb1	Tubulin beta-1 chain		OTHER	0.002525	3	1	2	1	1
	A6H8H2	Dennd4c	DENN domain-containing protein 4C		OTHER	0.003486	0	1	1	1	1
	A6X935	Itih4	Inter alpha-trypsin inhibitor, heavy chain 4		SP(Sec/SPI)	0.960203	12	9	16	9	9
	B2RPV6	Mmrn1	Multimerin-1		SP(Sec/SPI)	0.767059	6	4	5	4	4
	B5X0G2	Mup17	Major urinary protein 17		SP(Sec/SPI)	0.99941	13	2	3	0	2
	E9PV24	Fga	Fibrinogen alpha chain		SP(Sec/SPI)	0.994886	43	32	120	32	32
	E9Q414	Apob	Apolipoprotein B-100		SP(Sec/SPI)	0.999619	1	3	4	3	3
	E9Q557	Dsp	Desmoplakin		OTHER	0.003912	16	39	81	39	39
	O08677	Kng1	Kininogen-1		SP(Sec/SPI)	0.999262	36	22	85	22	22
	O55135	Eif6	Eukaryotic translation initiation factor 6		OTHER	0.001654	10	1	2	1	1
	O70362	Gpld1	Phosphatidylinositol-glycan-specific phospholipase D		SP(Sec/SPI)	0.981972	2	2	2	2	2
	O70456	Sfn	14-3-3 protein sigma		OTHER	0.000784	8	2	3	1	1
	O88783	F5	Coagulation factor V		SP(Sec/SPI)	0.911468	1	1	3	1	1
	O88947	F10	Coagulation factor X		SP(Sec/SPI)	0.936243	3	1	1	1	1
	O89020	Afm	Afamin		SP(Sec/SPI)	0.995747	2	1	2	1	1
	P00920	Ca2	Carbonic anhydrase 2		OTHER	0.001008	28	5	6	5	5
	P01027	C3	Complement C3		SP(Sec/SPI)	0.987564	32	43	89	43	43
	P01029	C4b	Complement C4-B		SP(Sec/SPI)	0.937641	13	15	22	15	15
	P01592	Jchain	Immunoglobulin J chain		SP(Sec/SPI)	0.992105	9	1	2	1	1
	P01631		Ig kappa chain V-II region 26-10		OTHER	0.007405	21	1	1	1	1
	P01633	Igkv6-17	Immunoglobulin kappa chain variable 6-17		SP(Sec/SPI)	0.962441	6	1	1	1	1
	P01644		Ig kappa chain V-V region HP R16.7		OTHER	0.006573	17	1	1	0	1
	P01797		Ig heavy chain V-III region U61		OTHER	0.001827	27	2	5	0	2
	P01837	Igkc	Immunoglobulin kappa constant		OTHER	0.001101	74	7	16	7	7
	P01843		Ig lambda-1 chain C region		OTHER	0.002263	16	1	2	1	1
	P01845	Iglc3	Ig lambda-3 chain C region		OTHER	0.001845	17	1	1	0	1
	P01865	Igh-1a	Ig gamma-2A chain C region, membrane-bound form		OTHER	0.014663	4	1	2	0	1
	P01867	Ighg2b	Immunoglobulin heavy constant gamma 2B		OTHER	0.008046	4	1	1	1	1
	P01869	Ighg1	Ig gamma-1 chain C region, membrane-bound form		OTHER	0.013549	16	4	6	0	4
	P01872	Ighm	Immunoglobulin heavy constant mu		OTHER	0.004172	42	16	46	16	16
	P01887	B2m	Beta-2-microglobulin		SP(Sec/SPI)	0.983481	8	1	1	1	1
	P01898	H2-Q10	H-2 class I histocompatibility antigen, Q10 alpha chain		SP(Sec/SPI)	0.996076	3	1	1	1	1
	P01942	Hba	Hemoglobin subunit alpha		OTHER	0.00368	51	7	30	6	7
	P02088	Hbb-b1	Hemoglobin subunit beta-1		OTHER	0.003875	65	9	37	4	9
	P02535	Krt10	Keratin, type I cytoskeletal 10		OTHER	0.00082	25	14	117	10	10
	P03953	Cfd	Complement factor D		SP(Sec/SPI)	0.990614	3	1	1	1	1
	P03987		Ig gamma-3 chain C region		OTHER	0.010023	9	3	3	3	3
	P04104	Krt1	Keratin, type II cytoskeletal 1		OTHER	0.000222	9	10	76	5	5
	P04186	Cfb	Complement factor B		SP(Sec/SPI)	0.998617	9	6	7	6	6
	P05064	Aldoa	Fructose-bisphosphate aldolase A		OTHER	0.000359	9	3	4	3	3
	P05213	Tuba1b	Tubulin alpha-1B chain		OTHER	0.007948	20	6	15	0	6
	P06330		Ig heavy chain V region AC38 205.12		OTHER	0.002571	36	3	4	2	3
	P06728	Apoa4	Apolipoprotein A-IV		SP(Sec/SPI)	0.996632	61	16	26	16	16
	P06909	Cfh	Complement factor H		SP(Sec/SPI)	0.998963	10	10	15	10	10
	P07309	Ttr	Transthyretin		SP(Sec/SPI)	0.998577	59	6	13	6	6
	P07310	Ckm	Creatine kinase M-type		OTHER	0.001033	2	1	1	1	1
	P07356	Anxa2	Annexin A2		OTHER	0.001507	30	8	13	8	8
	P07724	Alb	Albumin		SP(Sec/SPI)	0.992667	82	61	614	61	61
	P07743	Bpifa2	BPI fold-containing family A member 2		SP(Sec/SPI)	0.946119	18	2	2	2	2
	P07758	Serpina1a	Alpha-1-antitrypsin 1-1		SP(Sec/SPI)	0.988687	40	14	64	0	4
	P07759	Serpina3k	Serine protease inhibitor A3K		SP(Sec/SPI)	0.97896	32	13	51	7	7
	P07901	Hsp90aa1	Heat shock protein HSP 90-alpha		OTHER	0.000222	4	1	3	0	1
	P08226	Apoe	Apolipoprotein E		SP(Sec/SPI)	0.999593	26	7	16	7	7
	P08249	Mdh2	Malate dehydrogenase, mitochondrial		OTHER	0.001474	3	1	1	1	1
	P08607	C4bpa	C4b-binding protein		OTHER	0.017315	29	11	26	11	11
	P08730	Krt13	Keratin, type I cytoskeletal 13		OTHER	0.005362	15	9	63	1	1
	P09411	Pgk1	Phosphoglycerate kinase 1		OTHER	0.000817	8	2	2	2	2
	P09813	Apoa2	Apolipoprotein A-II		SP(Sec/SPI)	0.994663	10	1	1	1	1
	P10126	Eef1a1	Elongation factor 1-alpha 1		OTHER	0.001139	7	3	6	1	3
	P11087	Col1a1	Collagen alpha-1(I) chain		SP(Sec/SPI)	0.998331	6	6	11	5	6
	P11276	Fn1	Fibronectin		SP(Sec/SPI)	0.995527	61	122	1034	122	122
	P11679	Krt8	Keratin, type II cytoskeletal 8		OTHER	0.000422	9	9	47	0	2
	P13020	Gsn	Gelsolin		SP(Sec/SPI)	0.996859	19	11	18	11	11
	P14106	C1qb	Complement C1q subcomponent subunit B		SP(Sec/SPI)	0.997463	36	7	13	6	7
	P15327	Bpgm	Bisphosphoglycerate mutase		OTHER	0.001927	4	1	1	1	1
	P16546	Sptan1	Spectrin alpha chain, non-erythrocytic 1		OTHER	0.000192	0	1	2	1	1
	P16858	Gapdh	Glyceraldehyde-3-phosphate dehydrogenase		OTHER	0.003506	20	5	9	4	5
	P17182	Eno1	Alpha-enolase		OTHER	0.000669	19	5	12	2	5
	P17751	Tpi1	Triosephosphate isomerase		OTHER	0.003722	11	2	2	2	2
	P17897	Lyz1	Lysozyme C-1		SP(Sec/SPI)	0.999509	8	1	1	1	1
	P18528		Ig heavy chain V region 6.96		OTHER	0.003134	19	1	3	1	1
	P19001	Krt19	Keratin, type I cytoskeletal 19		OTHER	0.000647	15	10	44	2	2
	P19788	Mgp	Matrix Gla protein		SP(Sec/SPI)	0.993255	23	2	9	2	2
	P20029	Hspa5	Endoplasmic reticulum chaperone BiP		SP(Sec/SPI)	0.99917	3	2	6	1	1
	P20918	Plg	Plasminogen		SP(Sec/SPI)	0.993395	30	18	29	18	18
	P21614	Gc	Vitamin D-binding protein		SP(Sec/SPI)	0.996023	43	13	25	13	13
	P22599	Serpina1b	Alpha-1-antitrypsin 1-2		SP(Sec/SPI)	0.987811	58	17	66	5	5
	P23492	Pnp	Purine nucleoside phosphorylase		OTHER	0.000776	3	1	1	1	1
	P23953	Ces1c	Carboxylesterase 1C		SP(Sec/SPI)	0.979233	35	15	27	12	15
	P24270	Cat	Catalase		OTHER	0.000437	2	1	1	1	1
	P26262	Klkb1	Plasma kallikrein		SP(Sec/SPI)	0.640423	9	5	7	5	5
	P26350	Ptma	Prothymosin alpha		OTHER	0.000169	14	1	1	1	1
	P28665	Mug1	Murinoglobulin-1		SP(Sec/SPI)	0.94845	42	38	157	24	38
	P29699	Ahsg	Alpha-2-HS-glycoprotein		SP(Sec/SPI)	0.999124	43	8	17	8	8
	P29788	Vtn	Vitronectin		SP(Sec/SPI)	0.999502	26	8	24	8	8
	P32261	Serpinc1	Antithrombin-III		SP(Sec/SPI)	0.988089	20	6	10	6	6
	P32648	Vip	VIP peptides		SP(Sec/SPI)	0.987267	7	1	2	1	1
	P33622	Apoc3	Apolipoprotein C-III		SP(Sec/SPI)	0.998061	19	1	1	1	1
	P35441	Thbs1	Thrombospondin-1		SP(Sec/SPI)	0.931058	25	19	23	17	19
	P35492	Hal	Histidine ammonia-lyase		OTHER	0.000653	8	4	4	4	4
	P35700	Prdx1	Peroxiredoxin-1		OTHER	0.000596	13	3	6	2	3
	P46412	Gpx3	Glutathione peroxidase 3		SP(Sec/SPI)	0.998468	19	3	6	2	3
	P48678	Lmna	Prelamin-A/C		OTHER	0.000386	4	2	3	2	2
	P49182	Serpind1	Heparin cofactor 2		SP(Sec/SPI)	0.994715	3	1	2	1	1
	P50446	Krt6a	Keratin, type II cytoskeletal 6A		OTHER	0.000236	33	27	118	2	7
	P52430	Pon1	Serum paraoxonase/arylesterase 1		SP(Sec/SPI)	0.748214	18	4	6	4	4
	P52480	Pkm	Pyruvate kinase PKM		OTHER	0.002104	5	2	6	1	2
	P55200	Kmt2a	Histone-lysine N-methyltransferase 2A		OTHER	0.006185	1	1	1	1	1
	P56480	Atp5f1b	ATP synthase subunit beta, mitochondrial		OTHER	0.007978	5	1	1	1	1
	P58252	Eef2	Elongation factor 2		OTHER	0.000941	7	3	3	3	3
	P60710	Actb	Actin, cytoplasmic 1		OTHER	0.000773	65	16	41	1	1
	P61979	Hnrnpk	Heterogeneous nuclear ribonucleoprotein K		OTHER	0.000287	3	1	1	1	1
	P62264	Rps14	Small ribosomal subunit protein uS11		OTHER	0.001206	7	1	1	1	1
	P62806	H4c1	Histone H4		OTHER	0.000522	29	3	8	3	3
	P62843	Rps15	Small ribosomal subunit protein uS19		OTHER	0.000222	15	1	1	1	1
	P62852	Rps25	Small ribosomal subunit protein eS25		OTHER	0.001028	14	2	2	2	2
	P62862	Fau	Ubiquitin-like FUBI-ribosomal protein eS30 fusion protein		OTHER	0.001155	8	1	3	1	1
	P62984	Uba52	Ubiquitin-ribosomal protein eL40 fusion protein		OTHER	0.00206	30	3	8	0	3
	P63017	Hspa8	Heat shock cognate 71 kDa protein		OTHER	0.0025	16	6	11	1	4
	P63038	Hspd1	60 kDa heat shock protein, mitochondrial		OTHER	0.002111	8	2	4	2	2
	P63242	Eif5a	Eukaryotic translation initiation factor 5A-1		OTHER	0.000361	15	1	3	1	1
	P63260	Actg1	Actin, cytoplasmic 2		OTHER	0.000652	65	16	40	1	1
	P84228	H3c2	Histone H3.2		OTHER	0.000313	29	2	9	1	2
	P97290	Serping1	Plasma protease C1 inhibitor		SP(Sec/SPI)	0.994923	10	3	5	3	3
	P97350	Pkp1	Plakophilin-1		OTHER	0.000822	5	4	7	3	4
	P97873	Loxl1	Lysyl oxidase homolog 1		SP(Sec/SPI)	0.969479	19	7	13	7	7
	P98086	C1qa	Complement C1q subcomponent subunit A		SP(Sec/SPI)	0.986517	26	5	18	5	5
	Q00623	Apoa1	Apolipoprotein A-I		SP(Sec/SPI)	0.99703	56	18	50	18	18
	Q00897	Serpina1d	Alpha-1-antitrypsin 1-4		SP(Sec/SPI)	0.98958	54	17	61	5	5
	Q00898	Serpina1e	Alpha-1-antitrypsin 1-5		SP(Sec/SPI)	0.990767	39	15	57	8	8
	Q01279	Egfr	Epidermal growth factor receptor		SP(Sec/SPI)	0.99074	1	1	2	1	1
	Q01339	Apoh	Beta-2-glycoprotein 1		SP(Sec/SPI)	0.996309	32	9	14	9	9
	Q02105	C1qc	Complement C1q subcomponent subunit C		SP(Sec/SPI)	0.998763	21	4	10	4	4
	Q02257	Jup	Junction plakoglobin		OTHER	0.001531	32	18	40	16	18
	Q03265	Atp5f1a	ATP synthase subunit alpha, mitochondrial		OTHER	0.000685	4	1	2	1	1
	Q03734	Serpina3m	Serine protease inhibitor A3M		SP(Sec/SPI)	0.966992	25	8	32	2	2
	Q05020	Apoc2	Apolipoprotein C-II		SP(Sec/SPI)	0.998726	22	1	1	1	1
	Q05816	Fabp5	Fatty acid-binding protein 5		OTHER	0.00137	7	1	3	1	1
	Q05920	Pc	Pyruvate carboxylase, mitochondrial		OTHER	0.000924	7	6	6	6	6
	Q06890	Clu	Clusterin		SP(Sec/SPI)	0.996748	41	23	82	23	23
	Q07456	Ambp	Protein AMBP		SP(Sec/SPI)	0.997865	3	1	1	1	1
	Q07968	F13b	Coagulation factor XIII B chain		SP(Sec/SPI)	0.998801	13	7	8	7	7
	Q08189	Tgm3	Protein-glutamine gamma-glutamyltransferase E		OTHER	0.000507	3	2	2	2	2
	Q0VBK2	Krt80	Keratin, type II cytoskeletal 80		OTHER	0.050706	2	1	3	1	1
	Q2VIS4	Flg2	Filaggrin-2		OTHER	0.000733	1	2	3	2	2
	Q3SXB8	Colec11	Collectin-11		SP(Sec/SPI)	0.967575	4	1	1	1	1
	Q3TTY5	Krt2	Keratin, type II cytoskeletal 2 epidermal		OTHER	0.000761	20	18	103	10	10
	Q3UV17	Krt76	Keratin, type II cytoskeletal 2 oral		OTHER	0.000297	13	14	77	2	2
	Q497I4	Krt35	Keratin, type I cuticular Ha5		OTHER	0.000288	8	4	11	1	2
	Q5SWU9	Acaca	Acetyl-CoA carboxylase 1		OTHER	0.000553	4	8	10	8	8
	Q5SX40	Myh1	Myosin-1		OTHER	0.000997	2	3	3	0	3
	Q60590	Orm1	Alpha-1-acid glycoprotein 1		SP(Sec/SPI)	0.992335	12	2	3	1	2
	Q60692	Psmb6	Proteasome subunit beta type-6		OTHER	0.005173	4	1	2	1	1
	Q60841	Reln	Reelin		SP(Sec/SPI)	0.990663	1	3	3	3	3
	Q60994	Adipoq	Adiponectin		SP(Sec/SPI)	0.999471	4	1	1	1	1
	Q61129	Cfi	Complement factor I		SP(Sec/SPI)	0.998863	4	2	2	2	2
	Q61147	Cp	Ceruloplasmin		SP(Sec/SPI)	0.994218	17	12	18	12	12
	Q61171	Prdx2	Peroxiredoxin-2		OTHER	0.000612	24	4	6	4	4
	Q61176	Arg1	Arginase-1		OTHER	0.000535	3	1	1	1	1
	Q61247	Serpinf2	Alpha-2-antiplasmin		SP(Sec/SPI)	0.978543	13	5	7	5	5
	Q61414	Krt15	Keratin, type I cytoskeletal 15		OTHER	0.000536	10	9	80	1	1
	Q61495	Dsg1a	Desmoglein-1-alpha		SP(Sec/SPI)	0.950882	4	6	10	0	6
	Q61508	Ecm1	Extracellular matrix protein 1		SP(Sec/SPI)	0.967901	44	22	38	22	22
	Q61646	Hp	Haptoglobin		SP(Sec/SPI)	0.997256	9	3	6	3	3
	Q61696	Hspa1a	Heat shock 70 kDa protein 1A		OTHER	0.001847	7	3	6	0	1
	Q61703	Itih2	Inter-alpha-trypsin inhibitor heavy chain H2		SP(Sec/SPI)	0.998362	5	5	5	5	5
	Q61781	Krt14	Keratin, type I cytoskeletal 14		OTHER	0.001242	43	23	116	6	6
	Q61838	Pzp	Pregnancy zone protein		SP(Sec/SPI)	0.996652	58	53	136	53	53
	Q61897	Krt33b	Keratin, type I cuticular Ha3-II		OTHER	0.044668	7	3	7	1	1
	Q61937	Npm1	Nucleophosmin		OTHER	0.000311	7	1	1	1	1
	Q62009	Postn	Periostin		SP(Sec/SPI)	0.999453	2	1	1	1	1
	Q64291	Krt12	Keratin, type I cytoskeletal 12		OTHER	0.002741	2	1	1	1	1
	Q64475	H2bc3	Histone H2B type 1-B		OTHER	0.001106	19	2	3	0	2
	Q6IFX2	Krt42	Keratin, type I cytoskeletal 42		OTHER	0.000847	34	20	86	7	7
	Q6IFZ6	Krt77	Keratin, type II cytoskeletal 1b		OTHER	0.000817	13	12	73	3	3
	Q6IME9	Krt72	Keratin, type II cytoskeletal 72		OTHER	0.000663	7	6	27	1	1
	Q6NXH9	Krt73	Keratin, type II cytoskeletal 73		OTHER	0.00051	9	7	118	1	1
	Q6ZQ06	Cep162	Centrosomal protein of 162 kDa		OTHER	0.000511	1	1	13	1	1
	Q7M6Z4	Kif27	Kinesin-like protein KIF27		OTHER	0.001026	1	1	1	0	1
	Q7SIG6	Asap2	Arf-GAP with SH3 domain, ANK repeat and PH domain-containing protein 2		OTHER	0.000561	1	1	15	1	1
	Q7TMM9	Tubb2a	Tubulin beta-2A chain		OTHER	0.002345	7	2	2	0	2
	Q7TPC1	Cdsn	Corneodesmosin		SP(Sec/SPI)	0.96536	2	1	2	1	1
	Q80YX1	Tnc	Tenascin		SP(Sec/SPI)	0.909582	0	1	1	1	1
	Q8BFU2	H2ac25	Histone H2A type 3		OTHER	0.000693	44	3	5	0	3
	Q8BGZ7	Krt75	Keratin, type II cytoskeletal 75		OTHER	0.000532	23	18	102	1	1
	Q8BH61	F13a1	Coagulation factor XIII A chain		OTHER	0.000907	9	6	9	6	6
	Q8BTM8	Flna	Filamin-A		OTHER	0.002659	9	14	15	13	14
	Q8CI43	Myl6b	Myosin light chain 6B		OTHER	0.000622	6	1	1	0	1
	Q8CIZ8	Vwf	von Willebrand factor		SP(Sec/SPI)	0.992629	32	69	173	69	69
	Q8K0E8	Fgb	Fibrinogen beta chain		SP(Sec/SPI)	0.999199	66	38	202	37	38
	Q8K182	C8a	Complement component C8 alpha chain		SP(Sec/SPI)	0.99729	2	1	1	1	1
	Q8VCG4	C8g	Complement component C8 gamma chain		SP(Sec/SPI)	0.971986	10	1	2	1	1
	Q8VCM7	Fgg	Fibrinogen gamma chain		SP(Sec/SPI)	0.998541	64	26	148	26	26
	Q8VDD5	Myh9	Myosin-9		OTHER	0.000285	39	69	115	57	69
	Q8VED5	Krt79	Keratin, type II cytoskeletal 79		OTHER	0.000173	11	11	52	1	1
	Q8VHD8	Hrnr	Hornerin		OTHER	0.001684	5	1	1	1	1
	Q91X72	Hpx	Hemopexin		SP(Sec/SPI)	0.988267	45	20	52	20	20
	Q91ZA3	Pcca	Propionyl-CoA carboxylase alpha chain, mitochondrial		OTHER	0.002362	12	7	8	7	7
	Q921I1	Tf	Serotransferrin		SP(Sec/SPI)	0.998231	66	46	118	46	46
	Q922U2	Krt5	Keratin, type II cytoskeletal 5		OTHER	0.000375	33	28	154	11	11
	Q99K41	Emilin1	EMILIN-1		SP(Sec/SPI)	0.995961	7	6	7	6	6
	Q99M73	Krt84	Keratin, type II cuticular Hb4		OTHER	0.000914	7	7	24	2	2
	Q99M74	Krt82	Keratin, type II cuticular Hb2		OTHER	0.000621	2	1	1	1	1
	Q99MR8	Mccc1	Methylcrotonoyl-CoA carboxylase subunit alpha, mitochondrial		OTHER	0.000954	11	6	8	6	6
	Q9CQN1	Trap1	Heat shock protein 75 kDa, mitochondrial		OTHER	0.001817	2	1	1	1	1
	Q9CQV8	Ywhab	14-3-3 protein beta/alpha		OTHER	0.000383	11	2	3	0	1
	Q9CWH6	Psma8	Proteasome subunit alpha type-8		OTHER	0.000237	4	1	1	0	1
	Q9D2Q8	S100a14	Protein S100-A14		OTHER	0.000751	14	1	2	1	1
	Q9ESB3	Hrg	Histidine-rich glycoprotein		SP(Sec/SPI)	0.997518	27	11	24	11	11
	Q9EST1	Gsdma	Gasdermin-A		OTHER	0.001032	4	2	4	1	2
	Q9JJN5	Cpn1	Carboxypeptidase N catalytic chain		SP(Sec/SPI)	0.599414	2	1	1	1	1
	Q9JLF6	Tgm1	Protein-glutamine gamma-glutamyltransferase K		OTHER	0.007918	7	5	5	5	5
	Q9QUK9	Try5	Trypsin-5		SP(Sec/SPI)	0.998497	8	1	5	0	1
	Q9QWK4	Cd5l	CD5 antigen-like		SP(Sec/SPI)	0.997408	18	5	7	5	5
	Q9QWL7	Krt17	Keratin, type I cytoskeletal 17		OTHER	0.001173	41	24	93	8	9
	Q9QXS1	Plec	Plectin		OTHER	0.001205	0	1	3	1	1
	Q9R0H5	Krt71	Keratin, type II cytoskeletal 71		OTHER	0.000558	10	7	45	2	2
	Q9Z1R3	Apom	Apolipoprotein M		SP(Sec/SPI)	0.732773	3	1	1	1	1
	Q9Z2K1	Krt16	Keratin, type I cytoskeletal 16		OTHER	0.001263	19	11	73	6	6
	Q9Z2T6	Krt85	Keratin, type II cuticular Hb5		OTHER	0.001508	12	7	78	1	6
	Q9Z320	Krt27	Keratin, type I cytoskeletal 27		OTHER	0.011048	9	4	32	1	3

## Sheet: 3.Secretome_cyto
	Accession	Gene name	Protein name	Biotinylation	Signal Peptide Prediction by SignalP 5.0	Signal Peptide (Sec/SPI) Likelihood by SignalP 5.0	Coverage [%]	# Peptides	# PSMs	# Protein Unique Peptides	# Unique Peptides
	P28665	Mug1	Murinoglobulin-1	Biotin [K71]	SP(Sec/SPI)	0.94845	57	55	329	36	55
	Q8K0E8	Fgb	Fibrinogen beta chain	Biotin [K229]	SP(Sec/SPI)	0.999199	78	66	2392	65	66
	Q8VCM7	Fgg	Fibrinogen gamma chain	Biotin [K165; K176]	SP(Sec/SPI)	0.998541	88	50	1470	50	50
	Q61838	Pzp	Pregnancy zone protein	Biotin [K1205]	SP(Sec/SPI)	0.996652	60	69	321	68	69
	A2AQ07	Tubb1	Tubulin beta-1 chain		OTHER	0.002525	11	3	3	2	3
	A2AVA0	Svep1	Sushi, von Willebrand factor type A, EGF and pentraxin domain-containing protein 1		SP(Sec/SPI)	0.882804	0	1	1	1	1
	A6X935	Itih4	Inter alpha-trypsin inhibitor, heavy chain 4		SP(Sec/SPI)	0.960203	34	25	56	25	25
	B2RPV6	Mmrn1	Multimerin-1		SP(Sec/SPI)	0.767059	5	4	4	4	4
	E9PV24	Fga	Fibrinogen alpha chain		SP(Sec/SPI)	0.994886	74	78	1298	78	78
	E9Q414	Apob	Apolipoprotein B-100		SP(Sec/SPI)	0.999619	1	4	4	4	4
	E9Q557	Dsp	Desmoplakin		OTHER	0.003912	2	7	7	7	7
	O08538	Angpt1	Angiopoietin-1		SP(Sec/SPI)	0.977606	6	2	2	2	2
	O08677	Kng1	Kininogen-1		SP(Sec/SPI)	0.999262	38	22	66	22	22
	O35292	Rnase2b	Ribonuclease 2B		SP(Sec/SPI)	0.993013	10	1	1	1	1
	O35490	Bhmt	Betaine--homocysteine S-methyltransferase 1		OTHER	0.001023	36	10	16	9	10
	O54962	Banf1	Barrier-to-autointegration factor		OTHER	0.000833	27	1	1	1	1
	O70362	Gpld1	Phosphatidylinositol-glycan-specific phospholipase D		SP(Sec/SPI)	0.981972	6	4	5	4	4
	O88783	F5	Coagulation factor V		SP(Sec/SPI)	0.911468	2	4	5	4	4
	O88947	F10	Coagulation factor X		SP(Sec/SPI)	0.936243	6	2	3	2	2
	O88968	Tcn2	Transcobalamin-2		SP(Sec/SPI)	0.977049	45	12	17	12	12
	O89020	Afm	Afamin		SP(Sec/SPI)	0.995747	13	4	4	4	4
	P00405	Mtco2	Cytochrome c oxidase subunit 2		OTHER	0.0003	9	1	1	1	1
	P00920	Ca2	Carbonic anhydrase 2		OTHER	0.001008	17	3	3	3	3
	P01027	C3	Complement C3		SP(Sec/SPI)	0.987564	57	79	186	79	79
	P01029	C4b	Complement C4-B		SP(Sec/SPI)	0.937641	40	53	114	53	53
	P01592	Jchain	Immunoglobulin J chain		SP(Sec/SPI)	0.992105	32	5	8	5	5
	P01630		Ig kappa chain V-II region 7S34.1		OTHER	0.003613	12	1	1	1	1
	P01631		Ig kappa chain V-II region 26-10		OTHER	0.007405	39	4	8	4	4
	P01633	Igkv6-17	Immunoglobulin kappa chain variable 6-17		SP(Sec/SPI)	0.962441	12	2	2	2	2
	P01635	Igkv12-41	Immunoglobulin kappa chain variable 12-41 (Fragment)		SP(Sec/SPI)	0.997963	11	1	1	1	1
	P01637		Ig kappa chain V-V region T1		SP(Sec/SPI)	0.994853	12	1	1	0	1
	P01639	Igkv9-120	Immunoglobulin kappa chain variable 9-120		SP(Sec/SPI)	0.986388	28	2	5	2	2
	P01642	Gm10881	Ig kappa chain V-V region L7 (Fragment)		SP(Sec/SPI)	0.986987	10	1	3	1	1
	P01644		Ig kappa chain V-V region HP R16.7		OTHER	0.006573	36	2	2	0	2
	P01648		Ig kappa chain V-V region HP 91A3		OTHER	0.004059	17	1	2	0	1
	P01663		Ig kappa chain V-III region PC 4050		OTHER	0.027355	16	1	1	0	1
	P01671		Ig kappa chain V-III region PC 7175		OTHER	0.009962	16	1	4	0	1
	P01679		Ig kappa chain V-VI region J539		OTHER	0.010409	30	2	3	0	2
	P01723		Ig lambda-1 chain V region		SP(Sec/SPI)	0.992892	36	2	3	0	2
	P01786		Ig heavy chain V region MOPC 47A		OTHER	0.002664	8	1	2	1	1
	P01791		Ig heavy chain V region HPCM6		OTHER	0.001309	24	3	4	0	3
	P01797		Ig heavy chain V-III region U61		OTHER	0.001827	35	4	7	0	4
	P01837	Igkc	Immunoglobulin kappa constant		OTHER	0.001101	64	6	21	6	6
	P01843		Ig lambda-1 chain C region		OTHER	0.002263	16	1	2	1	1
	P01864		Ig gamma-2A chain C region secreted form		OTHER	0.029949	18	6	11	5	6
	P01867	Ighg2b	Immunoglobulin heavy constant gamma 2B		OTHER	0.008046	14	4	7	4	4
	P01869	Ighg1	Ig gamma-1 chain C region, membrane-bound form		OTHER	0.013549	17	5	7	0	5
	P01872	Ighm	Immunoglobulin heavy constant mu		OTHER	0.004172	51	21	73	21	21
	P01887	B2m	Beta-2-microglobulin		SP(Sec/SPI)	0.983481	8	1	1	1	1
	P01898	H2-Q10	H-2 class I histocompatibility antigen, Q10 alpha chain		SP(Sec/SPI)	0.996076	15	4	4	4	4
	P01942	Hba	Hemoglobin subunit alpha		OTHER	0.00368	75	8	40	7	8
	P02088	Hbb-b1	Hemoglobin subunit beta-1		OTHER	0.003875	71	11	42	5	11
	P02535	Krt10	Keratin, type I cytoskeletal 10		OTHER	0.00082	12	8	33	4	6
	P02762	Mup6	Major urinary protein 6		SP(Sec/SPI)	0.999443	47	6	9	0	6
	P03953	Cfd	Complement factor D		SP(Sec/SPI)	0.990614	14	2	4	2	2
	P03987		Ig gamma-3 chain C region		OTHER	0.010023	22	9	15	9	9
	P04104	Krt1	Keratin, type II cytoskeletal 1		OTHER	0.000222	5	5	23	2	2
	P04186	Cfb	Complement factor B		SP(Sec/SPI)	0.998617	12	8	9	8	8
	P04919	Slc4a1	Band 3 anion transport protein		OTHER	0.000795	11	7	8	7	7
	P05213	Tuba1b	Tubulin alpha-1B chain		OTHER	0.007948	9	3	5	0	3
	P05366	Saa1	Serum amyloid A-1 protein		SP(Sec/SPI)	0.995436	46	6	7	4	4
	P05367	Saa2	Serum amyloid A-2 protein		SP(Sec/SPI)	0.994478	22	3	3	1	1
	P05784	Krt18	Keratin, type I cytoskeletal 18		OTHER	0.000626	8	3	9	1	1
	P06330		Ig heavy chain V region AC38 205.12		OTHER	0.002571	66	5	11	3	5
	P06684	C5	Complement C5		SP(Sec/SPI)	0.9975	20	19	27	19	19
	P06728	Apoa4	Apolipoprotein A-IV		SP(Sec/SPI)	0.996632	60	17	27	17	17
	P06909	Cfh	Complement factor H		SP(Sec/SPI)	0.998963	45	33	52	33	33
	P07309	Ttr	Transthyretin		SP(Sec/SPI)	0.998577	67	8	17	8	8
	P07356	Anxa2	Annexin A2		OTHER	0.001507	4	1	1	1	1
	P07361	Orm2	Alpha-1-acid glycoprotein 2		SP(Sec/SPI)	0.996239	7	2	4	0	2
	P07724	Alb	Albumin		SP(Sec/SPI)	0.992667	83	66	628	66	66
	P07744	Krt4	Keratin, type II cytoskeletal 4		OTHER	0.001594	8	5	16	1	1
	P07758	Serpina1a	Alpha-1-antitrypsin 1-1		SP(Sec/SPI)	0.988687	59	19	96	2	7
	P07759	Serpina3k	Serine protease inhibitor A3K		SP(Sec/SPI)	0.97896	27	11	62	5	5
	P08032	Spta1	Spectrin alpha chain, erythrocytic 1		OTHER	0.000597	5	8	8	8	8
	P08226	Apoe	Apolipoprotein E		SP(Sec/SPI)	0.999593	50	13	24	12	13
	P08607	C4bpa	C4b-binding protein		OTHER	0.017315	40	18	104	18	18
	P09542	Myl3	Myosin light chain 3		OTHER	0.002774	8	1	1	0	1
	P09813	Apoa2	Apolipoprotein A-II		SP(Sec/SPI)	0.994663	10	1	1	1	1
	P10126	Eef1a1	Elongation factor 1-alpha 1		OTHER	0.001139	17	4	5	2	4
	P11276	Fn1	Fibronectin		SP(Sec/SPI)	0.995527	66	158	3840	158	158
	P11499	Hsp90ab1	Heat shock protein HSP 90-beta		OTHER	0.000237	10	3	5	1	3
	P11680	Cfp	Properdin		SP(Sec/SPI)	0.994819	8	3	3	3	3
	P13020	Gsn	Gelsolin		SP(Sec/SPI)	0.996859	24	15	22	15	15
	P14106	C1qb	Complement C1q subcomponent subunit B		SP(Sec/SPI)	0.997463	28	7	28	6	7
	P14115	Rpl27a	Large ribosomal subunit protein uL15		OTHER	0.002245	7	1	1	1	1
	P15508	Sptb	Spectrin beta chain, erythrocytic		OTHER	0.000614	6	10	10	10	10
	P16858	Gapdh	Glyceraldehyde-3-phosphate dehydrogenase		OTHER	0.003506	25	6	8	5	6
	P17182	Eno1	Alpha-enolase		OTHER	0.000669	5	1	1	0	1
	P18526		Ig heavy chain V region 345		SP(Sec/SPI)	0.988377	19	2	4	0	1
	P18528		Ig heavy chain V region 6.96		OTHER	0.003134	31	2	8	1	1
	P18531	Ighv3-6	Ig heavy chain V region 3-6		SP(Sec/SPI)	0.997601	14	1	1	1	1
	P19001	Krt19	Keratin, type I cytoskeletal 19		OTHER	0.000647	11	7	22	1	1
	P19221	F2	Prothrombin		SP(Sec/SPI)	0.900449	22	12	16	12	12
	P19788	Mgp	Matrix Gla protein		SP(Sec/SPI)	0.993255	23	2	3	2	2
	P20918	Plg	Plasminogen		SP(Sec/SPI)	0.993395	69	56	178	56	56
	P21614	Gc	Vitamin D-binding protein		SP(Sec/SPI)	0.996023	41	16	28	16	16
	P21981	Tgm2	Protein-glutamine gamma-glutamyltransferase 2		OTHER	0.000351	26	11	16	11	11
	P22599	Serpina1b	Alpha-1-antitrypsin 1-2		SP(Sec/SPI)	0.987811	59	21	100	7	7
	P23953	Ces1c	Carboxylesterase 1C		SP(Sec/SPI)	0.979233	36	18	36	15	18
	P26262	Klkb1	Plasma kallikrein		SP(Sec/SPI)	0.640423	24	11	16	11	11
	P29699	Ahsg	Alpha-2-HS-glycoprotein		SP(Sec/SPI)	0.999124	38	7	19	7	7
	P29788	Vtn	Vitronectin		SP(Sec/SPI)	0.999502	30	12	54	12	12
	P30115	Gsta3	Glutathione S-transferase A3		OTHER	0.000971	4	1	1	1	1
	P31532	Saa4	Serum amyloid A-4 protein		SP(Sec/SPI)	0.995647	33	3	3	3	3
	P32261	Serpinc1	Antithrombin-III		SP(Sec/SPI)	0.988089	60	22	47	22	22
	P32648	Vip	VIP peptides		SP(Sec/SPI)	0.987267	7	1	2	1	1
	P33622	Apoc3	Apolipoprotein C-III		SP(Sec/SPI)	0.998061	19	1	1	1	1
	P34928	Apoc1	Apolipoprotein C-I		SP(Sec/SPI)	0.996343	20	2	3	2	2
	P35441	Thbs1	Thrombospondin-1		SP(Sec/SPI)	0.931058	13	9	12	9	9
	P35700	Prdx1	Peroxiredoxin-1		OTHER	0.000596	5	1	1	1	1
	P39039	Mbl1	Mannose-binding protein A		SP(Sec/SPI)	0.998708	16	2	9	2	2
	P39876	Timp3	Metalloproteinase inhibitor 3		SP(Sec/SPI)	0.998947	32	6	8	6	6
	P41317	Mbl2	Mannose-binding protein C		SP(Sec/SPI)	0.99904	12	2	3	2	2
	P46412	Gpx3	Glutathione peroxidase 3		SP(Sec/SPI)	0.998468	19	4	6	3	4
	P47911	Rpl6	Large ribosomal subunit protein eL6		OTHER	0.00103	3	1	1	1	1
	P49182	Serpind1	Heparin cofactor 2		SP(Sec/SPI)	0.994715	8	4	4	4	4
	P50446	Krt6a	Keratin, type II cytoskeletal 6A		OTHER	0.000236	17	12	43	1	4
	P51885	Lum	Lumican		SP(Sec/SPI)	0.998397	3	1	1	1	1
	P52430	Pon1	Serum paraoxonase/arylesterase 1		SP(Sec/SPI)	0.748214	28	5	12	5	5
	P55065	Pltp	Phospholipid transfer protein		SP(Sec/SPI)	0.999112	2	1	2	1	1
	P56480	Atp5f1b	ATP synthase subunit beta, mitochondrial		OTHER	0.007978	10	2	2	2	2
	P60710	Actb	Actin, cytoplasmic 1		OTHER	0.000773	53	13	29	1	13
	P60843	Eif4a1	Eukaryotic initiation factor 4A-I		OTHER	0.000938	4	1	2	1	1
	P62267	Rps23	Small ribosomal subunit protein uS12		OTHER	0.00106	8	1	1	1	1
	P62274	Rps29	Small ribosomal subunit protein uS14		OTHER	0.000766	21	1	2	1	1
	P62806	H4c1	Histone H4		OTHER	0.000522	42	5	11	5	5
	P62827	Ran	GTP-binding nuclear protein Ran		OTHER	0.000463	17	3	4	2	3
	P62830	Rpl23	Large ribosomal subunit protein uL14		OTHER	0.017519	14	1	1	1	1
	P62852	Rps25	Small ribosomal subunit protein eS25		OTHER	0.001028	22	3	6	3	3
	P62862	Fau	Ubiquitin-like FUBI-ribosomal protein eS30 fusion protein		OTHER	0.001155	8	1	2	1	1
	P62984	Uba52	Ubiquitin-ribosomal protein eL40 fusion protein		OTHER	0.00206	20	2	5	0	2
	P63017	Hspa8	Heat shock cognate 71 kDa protein		OTHER	0.0025	12	5	8	0	5
	P63038	Hspd1	60 kDa heat shock protein, mitochondrial		OTHER	0.002111	4	1	2	1	1
	P63242	Eif5a	Eukaryotic translation initiation factor 5A-1		OTHER	0.000361	15	1	1	1	1
	P68433	H3c1	Histone H3.1		OTHER	0.000313	43	4	9	1	1
	P70274	Selenop	Selenoprotein P		SP(Sec/SPI)	0.998017	6	1	1	1	1
	P83882	Rpl36a	Large ribosomal subunit protein eL42		OTHER	0.001133	8	1	1	1	1
	P84228	H3c2	Histone H3.2		OTHER	0.000313	43	4	16	1	1
	P84244	H3-3a	Histone H3.3		OTHER	0.000301	43	4	7	0	1
	P97290	Serping1	Plasma protease C1 inhibitor		SP(Sec/SPI)	0.994923	11	3	4	3	3
	P97298	Serpinf1	Pigment epithelium-derived factor		SP(Sec/SPI)	0.995174	7	1	1	1	1
	P97873	Loxl1	Lysyl oxidase homolog 1		SP(Sec/SPI)	0.969479	17	8	12	8	8
	P98086	C1qa	Complement C1q subcomponent subunit A		SP(Sec/SPI)	0.986517	38	9	38	9	9
	Q00623	Apoa1	Apolipoprotein A-I		SP(Sec/SPI)	0.99703	59	19	66	19	19
	Q00724	Rbp4	Retinol-binding protein 4		SP(Sec/SPI)	0.996483	10	2	3	2	2
	Q00897	Serpina1d	Alpha-1-antitrypsin 1-4		SP(Sec/SPI)	0.98958	54	19	98	5	5
	Q00898	Serpina1e	Alpha-1-antitrypsin 1-5		SP(Sec/SPI)	0.990767	40	18	88	9	9
	Q01279	Egfr	Epidermal growth factor receptor		SP(Sec/SPI)	0.99074	5	5	8	5	5
	Q01339	Apoh	Beta-2-glycoprotein 1		SP(Sec/SPI)	0.996309	42	11	16	11	11
	Q01853	Vcp	Transitional endoplasmic reticulum ATPase		OTHER	0.000814	22	10	11	10	10
	Q02105	C1qc	Complement C1q subcomponent subunit C		SP(Sec/SPI)	0.998763	30	6	24	6	6
	Q02257	Jup	Junction plakoglobin		OTHER	0.001531	10	6	9	6	6
	Q02357	Ank1	Ankyrin-1		OTHER	0.001473	0	1	1	1	1
	Q03734	Serpina3m	Serine protease inhibitor A3M		SP(Sec/SPI)	0.966992	28	9	41	2	3
	Q05793	Hspg2	Basement membrane-specific heparan sulfate proteoglycan core protein		SP(Sec/SPI)	0.941373	0	1	1	1	1
	Q05920	Pc	Pyruvate carboxylase, mitochondrial		OTHER	0.000924	2	2	2	2	2
	Q06194	F8	Coagulation factor VIII		SP(Sec/SPI)	0.920104	3	6	7	6	6
	Q06770	Serpina6	Corticosteroid-binding globulin		SP(Sec/SPI)	0.973535	6	1	1	1	1
	Q06890	Clu	Clusterin		SP(Sec/SPI)	0.996748	41	22	64	22	22
	Q07235	Serpine2	Glia-derived nexin		SP(Sec/SPI)	0.944062	4	1	1	1	1
	Q07456	Ambp	Protein AMBP		SP(Sec/SPI)	0.997865	3	1	1	1	1
	Q07968	F13b	Coagulation factor XIII B chain		SP(Sec/SPI)	0.998801	48	26	54	26	26
	Q3SXB8	Colec11	Collectin-11		SP(Sec/SPI)	0.967575	4	1	1	1	1
	Q3THE2	Myl12b	Myosin regulatory light chain 12B		OTHER	0.000467	28	4	5	1	4
	Q3TTY5	Krt2	Keratin, type II cytoskeletal 2 epidermal		OTHER	0.000761	9	9	34	6	6
	Q3UV17	Krt76	Keratin, type II cytoskeletal 2 oral		OTHER	0.000297	6	5	19	1	1
	Q497I4	Krt35	Keratin, type I cuticular Ha5		OTHER	0.000288	4	2	5	0	1
	Q5SWU9	Acaca	Acetyl-CoA carboxylase 1		OTHER	0.000553	10	17	20	15	17
	Q60605	Myl6	Myosin light polypeptide 6		OTHER	0.000441	19	2	2	2	2
	Q60662	Akap4	A-kinase anchor protein 4		OTHER	0.001629	1	1	1	1	1
	Q60841	Reln	Reelin		SP(Sec/SPI)	0.990663	0	1	1	1	1
	Q60994	Adipoq	Adiponectin		SP(Sec/SPI)	0.999471	6	1	1	1	1
	Q61129	Cfi	Complement factor I		SP(Sec/SPI)	0.998863	6	3	3	3	3
	Q61147	Cp	Ceruloplasmin		SP(Sec/SPI)	0.994218	25	17	30	17	17
	Q61247	Serpinf2	Alpha-2-antiplasmin		SP(Sec/SPI)	0.978543	39	13	34	13	13
	Q61414	Krt15	Keratin, type I cytoskeletal 15		OTHER	0.000536	10	9	36	1	1
	Q61508	Ecm1	Extracellular matrix protein 1		SP(Sec/SPI)	0.967901	71	38	130	38	38
	Q61646	Hp	Haptoglobin		SP(Sec/SPI)	0.997256	33	11	24	11	11
	Q61702	Itih1	Inter-alpha-trypsin inhibitor heavy chain H1		SP(Sec/SPI)	0.976494	21	11	16	11	11
	Q61703	Itih2	Inter-alpha-trypsin inhibitor heavy chain H2		SP(Sec/SPI)	0.998362	12	7	13	7	7
	Q61704	Itih3	Inter-alpha-trypsin inhibitor heavy chain H3		SP(Sec/SPI)	0.998737	5	2	2	2	2
	Q61781	Krt14	Keratin, type I cytoskeletal 14		OTHER	0.001242	38	20	59	4	4
	Q62009	Postn	Periostin		SP(Sec/SPI)	0.999453	2	1	1	1	1
	Q64475	H2bc3	Histone H2B type 1-B		OTHER	0.001106	27	4	11	0	4
	Q64523	H2ac20	Histone H2A type 2-C		OTHER	0.000722	50	4	8	0	1
	Q64726	Azgp1	Zinc-alpha-2-glycoprotein		SP(Sec/SPI)	0.772965	4	1	1	1	1
	Q6IFX2	Krt42	Keratin, type I cytoskeletal 42		OTHER	0.000847	33	18	51	7	7
	Q6IME9	Krt72	Keratin, type II cytoskeletal 72		OTHER	0.000663	4	3	8	1	1
	Q6NXH9	Krt73	Keratin, type II cytoskeletal 73		OTHER	0.00051	7	5	31	0	1
	Q6ZQ06	Cep162	Centrosomal protein of 162 kDa		OTHER	0.000511	1	1	7	1	1
	Q80YC5	F12	Coagulation factor XII		SP(Sec/SPI)	0.995563	15	6	7	6	6
	Q8BFU2	H2ac25	Histone H2A type 3		OTHER	0.000693	49	4	10	0	1
	Q8BGZ7	Krt75	Keratin, type II cytoskeletal 75		OTHER	0.000532	15	10	37	1	1
	Q8BH35	C8b	Complement component C8 beta chain		SP(Sec/SPI)	0.652344	8	3	5	3	3
	Q8BH61	F13a1	Coagulation factor XIII A chain		OTHER	0.000907	42	24	40	24	24
	Q8BP67	Rpl24	Large ribosomal subunit protein eL24		OTHER	0.000508	8	1	1	1	1
	Q8BPB5	Efemp1	EGF-containing fibulin-like extracellular matrix protein 1		SP(Sec/SPI)	0.998697	3	1	1	1	1
	Q8BTM8	Flna	Filamin-A		OTHER	0.002659	1	2	2	1	2
	Q8BWT1	Acaa2	3-ketoacyl-CoA thiolase, mitochondrial		OTHER	0.007753	12	3	3	3	3
	Q8C196	Cps1	Carbamoyl-phosphate synthase [ammonia], mitochondrial		OTHER	0.00095	5	5	7	5	5
	Q8CIZ8	Vwf	von Willebrand factor		SP(Sec/SPI)	0.992629	36	80	189	80	80
	Q8K182	C8a	Complement component C8 alpha chain		SP(Sec/SPI)	0.99729	10	4	4	4	4
	Q8K1B8	Fermt3	Fermitin family homolog 3		OTHER	0.000593	2	1	1	1	1
	Q8R0Z6	Angptl6	Angiopoietin-related protein 6		SP(Sec/SPI)	0.735445	9	3	4	3	3
	Q8VCG4	C8g	Complement component C8 gamma chain		SP(Sec/SPI)	0.971986	9	1	2	1	1
	Q8VDD5	Myh9	Myosin-9		OTHER	0.000285	53	100	186	84	100
	Q8VED5	Krt79	Keratin, type II cytoskeletal 79		OTHER	0.000173	8	6	16	1	1
	Q91V88	Npnt	Nephronectin		SP(Sec/SPI)	0.995767	3	1	1	1	1
	Q91VS7	Mgst1	Microsomal glutathione S-transferase 1		OTHER	0.004049	8	1	1	1	1
	Q91WP6	Serpina3n	Serine protease inhibitor A3N		SP(Sec/SPI)	0.984819	13	5	22	3	3
	Q91X72	Hpx	Hemopexin		SP(Sec/SPI)	0.988267	57	24	66	24	24
	Q91ZA3	Pcca	Propionyl-CoA carboxylase alpha chain, mitochondrial		OTHER	0.002362	2	1	1	1	1
	Q921I1	Tf	Serotransferrin		SP(Sec/SPI)	0.998231	65	50	153	50	50
	Q922U2	Krt5	Keratin, type II cytoskeletal 5		OTHER	0.000375	26	17	58	10	10
	Q99K41	Emilin1	EMILIN-1		SP(Sec/SPI)	0.995961	13	8	9	8	8
	Q9CQV8	Ywhab	14-3-3 protein beta/alpha		OTHER	0.000383	8	1	1	0	1
	Q9D1H9	Mfap4	Microfibril-associated glycoprotein 4		SP(Sec/SPI)	0.997026	7	1	1	1	1
	Q9DBB9	Cpn2	Carboxypeptidase N subunit 2		SP(Sec/SPI)	0.995263	14	4	5	4	4
	Q9DBD0	Inhca	Inhibitor of carbonic anhydrase		SP(Sec/SPI)	0.997954	9	4	6	4	4
	Q9ESB3	Hrg	Histidine-rich glycoprotein		SP(Sec/SPI)	0.997518	27	12	25	12	12
	Q9JHH6	Cpb2	Carboxypeptidase B2		SP(Sec/SPI)	0.777884	23	7	9	7	7
	Q9JJH1	Rnase4	Ribonuclease 4		SP(Sec/SPI)	0.988479	20	3	4	3	3
	Q9JJI8	Rpl38	Large ribosomal subunit protein eL38		OTHER	0.000396	19	1	1	1	1
	Q9JJN5	Cpn1	Carboxypeptidase N catalytic chain		SP(Sec/SPI)	0.599414	24	8	15	8	8
	Q9QUK9	Try5	Trypsin-5		SP(Sec/SPI)	0.998497	8	1	7	0	1
	Q9QWK4	Cd5l	CD5 antigen-like		SP(Sec/SPI)	0.997408	37	11	18	11	11
	Q9QWL7	Krt17	Keratin, type I cytoskeletal 17		OTHER	0.001173	30	17	50	2	2
	Q9QXC1	Fetub	Fetuin-B		SP(Sec/SPI)	0.996676	17	3	3	3	3
	Q9R098	Hgfac	Hepatocyte growth factor activator		SP(Sec/SPI)	0.986907	2	1	1	1	1
	Q9Z126	Pf4	Platelet factor 4		SP(Sec/SPI)	0.983007	20	2	5	2	2
	Q9Z2K1	Krt16	Keratin, type I cytoskeletal 16		OTHER	0.001263	20	13	36	7	7

## Sheet: 4.Secretome_ER 
	Accession	Gene name	Protein name	Biotinylation	Signal Peptide Prediction by SignalP 5.0	Signal Peptide (Sec/SPI) Likelihood by SignalP 5.0	Coverage [%]	# Peptides	# PSMs	# Protein Unique Peptides	# Unique Peptides
	E9PV24	Fga	Fibrinogen alpha chain	Biotin [K101; K203; K211; K217; K226; K239; K395; K410; K414; K480; K485; K511; K521]	SP(Sec/SPI)	0.994886	68	70	1044	70	70
	P39039	Mbl1	Mannose-binding protein A	Biotin [K109]	SP(Sec/SPI)	0.998708	53	11	88	11	11
	Q61129	Cfi	Complement factor I	Biotin [K125; K500]	SP(Sec/SPI)	0.998863	44	20	52	20	20
	O08677	Kng1	Kininogen-1	Biotin [K131; K136]	SP(Sec/SPI)	0.999262	41	28	120	28	28
	Q9ESB3	Hrg	Histidine-rich glycoprotein	Biotin [K137]	SP(Sec/SPI)	0.997518	30	19	62	19	19
	Q00623	Apoa1	Apolipoprotein A-I	Biotin [K141; K205; K227; K247]	SP(Sec/SPI)	0.99703	63	30	180	30	30
	P22599	Serpina1b	Alpha-1-antitrypsin 1-2	Biotin [K147; K186; K347]	SP(Sec/SPI)	0.987811	63	26	344	9	9
	Q00897	Serpina1d	Alpha-1-antitrypsin 1-4	Biotin [K147; K186; K347]	SP(Sec/SPI)	0.98958	64	26	341	9	9
	Q00898	Serpina1e	Alpha-1-antitrypsin 1-5	Biotin [K147; K186]	SP(Sec/SPI)	0.990767	44	21	296	9	9
	P07758	Serpina1a	Alpha-1-antitrypsin 1-1	Biotin [K147; K347]	SP(Sec/SPI)	0.988687	61	22	374	2	8
	P32261	Serpinc1	Antithrombin-III	Biotin [K147]	SP(Sec/SPI)	0.988089	62	31	157	31	31
	Q01339	Apoh	Beta-2-glycoprotein 1	Biotin [K149]	SP(Sec/SPI)	0.996309	51	17	52	17	17
	Q03734	Serpina3m	Serine protease inhibitor A3M	Biotin [K154; K234]	SP(Sec/SPI)	0.966992	49	22	398	11	12
	P07759	Serpina3k	Serine protease inhibitor A3K	Biotin [K155; K235; K351]	SP(Sec/SPI)	0.97896	43	21	599	11	11
	P01029	C4b	Complement C4-B	Biotin [K1569]	SP(Sec/SPI)	0.937641	51	69	251	69	69
	P97290	Serping1	Plasma protease C1 inhibitor	Biotin [K166; K325]	SP(Sec/SPI)	0.994923	51	22	79	22	22
	P41317	Mbl2	Mannose-binding protein C	Biotin [K175]	SP(Sec/SPI)	0.99904	58	17	43	17	17
	Q9DBD0	Inhca	Inhibitor of carbonic anhydrase	Biotin [K179]	SP(Sec/SPI)	0.997954	47	31	101	31	31
	Q60590	Orm1	Alpha-1-acid glycoprotein 1	Biotin [K190; K196]	SP(Sec/SPI)	0.992335	23	5	13	4	5
	P06683	C9	Complement component C9	Biotin [K227; K451; K455]	SP(Sec/SPI)	0.997815	57	32	89	32	32
	O89020	Afm	Afamin	Biotin [K233]	SP(Sec/SPI)	0.995747	46	23	58	23	23
	P16301	Lcat	Phosphatidylcholine-sterol acyltransferase	Biotin [K264]	SP(Sec/SPI)	0.757424	30	10	21	10	10
	P07724	Alb	Albumin	Biotin [K28; K298; K305; K309; K413; K421; K438; K490; K524; K527; K562; K584]	SP(Sec/SPI)	0.992667	87	71	1219	71	71
	P23953	Ces1c	Carboxylesterase 1C	Biotin [K327]	SP(Sec/SPI)	0.979233	57	26	95	23	24
	P06909	Cfh	Complement factor H	Biotin [K331; K1001]	SP(Sec/SPI)	0.998963	67	69	234	69	69
	Q9QXC1	Fetub	Fetuin-B	Biotin [K358]	SP(Sec/SPI)	0.996676	37	11	22	11	11
	Q01279	Egfr	Epidermal growth factor receptor	Biotin [K377]	SP(Sec/SPI)	0.99074	24	26	105	26	26
	P21614	Gc	Vitamin D-binding protein	Biotin [K429]	SP(Sec/SPI)	0.996023	73	34	110	34	34
	Q61147	Cp	Ceruloplasmin	Biotin [K43; K901]	SP(Sec/SPI)	0.994218	57	55	201	55	55
	P19221	F2	Prothrombin	Biotin [K437]	SP(Sec/SPI)	0.900449	53	29	84	29	29
	Q921I1	Tf	Serotransferrin	Biotin [K46; K157; K167; K278; K299; K310; K315; K531; K565; K641; K645; K667; K696]	SP(Sec/SPI)	0.998231	72	74	561	74	74
	P20918	Plg	Plasminogen	Biotin [K492; K628; K742]	SP(Sec/SPI)	0.993395	74	52	194	52	52
	Q61247	Serpinf2	Alpha-2-antiplasmin	Biotin [K51; K170; K468]	SP(Sec/SPI)	0.978543	43	20	69	20	20
	P42703	Lifr	Leukemia inhibitory factor receptor	Biotin [K545]	SP(Sec/SPI)	0.728741	29	27	92	27	27
	P01027	C3	Complement C3	Biotin [K566; K951]	SP(Sec/SPI)	0.987564	73	103	364	103	103
	Q91WP0	Masp2	Mannan-binding lectin serine protease 2	Biotin [K578]	SP(Sec/SPI)	0.975507	24	12	29	12	12
	Q61838	Pzp	Pregnancy zone protein	Biotin [K587; K607; K624; K637; K1203; K1205; K1373]	SP(Sec/SPI)	0.996652	72	98	2317	96	98
	P28665	Mug1	Murinoglobulin-1	Biotin [K600; K644; K713]	SP(Sec/SPI)	0.94845	68	92	1576	63	63
	P04186	Cfb	Complement factor B	Biotin [K623]	SP(Sec/SPI)	0.998617	42	26	65	26	26
	P29699	Ahsg	Alpha-2-HS-glycoprotein	Biotin [K65]	SP(Sec/SPI)	0.999124	43	11	46	11	11
	P06684	C5	Complement C5	Biotin [K759]	SP(Sec/SPI)	0.9975	56	82	296	82	82
	Q8VCM7	Fgg	Fibrinogen gamma chain	Biotin [K87; K100; K120; K165; K176; K398]	SP(Sec/SPI)	0.998541	84	44	1167	44	44
	Q91X72	Hpx	Hemopexin	Biotin [K91]	SP(Sec/SPI)	0.988267	54	28	119	28	28
	A2AQ07	Tubb1	Tubulin beta-1 chain		OTHER	0.002525	12	3	3	3	3
	A6X935	Itih4	Inter alpha-trypsin inhibitor, heavy chain 4		SP(Sec/SPI)	0.960203	39	28	74	28	28
	B2RPV6	Mmrn1	Multimerin-1		SP(Sec/SPI)	0.767059	4	3	4	3	3
	E9Q414	Apob	Apolipoprotein B-100		SP(Sec/SPI)	0.999619	24	80	143	79	80
	E9Q557	Dsp	Desmoplakin		OTHER	0.003912	9	25	44	25	25
	O08709	Prdx6	Peroxiredoxin-6		OTHER	0.001572	14	2	3	2	2
	O08742	Gp5	Platelet glycoprotein V		SP(Sec/SPI)	0.877759	7	2	2	2	2
	O09164	Sod3	Extracellular superoxide dismutase [Cu-Zn]		SP(Sec/SPI)	0.96921	6	1	2	1	1
	O35490	Bhmt	Betaine--homocysteine S-methyltransferase 1		OTHER	0.001023	50	13	16	12	13
	O35664	Ifnar2	Interferon alpha/beta receptor 2		SP(Sec/SPI)	0.992327	2	1	1	1	1
	O35930	Gp1ba	Platelet glycoprotein Ib alpha chain		SP(Sec/SPI)	0.962168	6	2	2	2	2
	O54962	Banf1	Barrier-to-autointegration factor		OTHER	0.000833	27	1	3	1	1
	O55042	Snca	Alpha-synuclein		OTHER	0.001577	30	4	6	2	4
	O55135	Eif6	Eukaryotic translation initiation factor 6		OTHER	0.001654	7	1	1	1	1
	O70165	Fcn1	Ficolin-1		SP(Sec/SPI)	0.997857	18	3	4	3	3
	O70362	Gpld1	Phosphatidylinositol-glycan-specific phospholipase D		SP(Sec/SPI)	0.981972	36	22	44	22	22
	O88783	F5	Coagulation factor V		SP(Sec/SPI)	0.911468	8	12	19	12	12
	O88947	F10	Coagulation factor X		SP(Sec/SPI)	0.936243	20	8	16	8	8
	O88968	Tcn2	Transcobalamin-2		SP(Sec/SPI)	0.977049	7	3	3	3	3
	P00687	Amy1	Alpha-amylase 1		SP(Sec/SPI)	0.998572	3	1	1	1	1
	P00755	Klk1b1	Kallikrein 1-related peptidase b1		SP(Sec/SPI)	0.999799	20	4	5	1	1
	P00920	Ca2	Carbonic anhydrase 2		OTHER	0.001008	59	10	34	10	10
	P01592	Jchain	Immunoglobulin J chain		SP(Sec/SPI)	0.992105	18	2	4	2	2
	P01631		Ig kappa chain V-II region 26-10		OTHER	0.007405	39	3	4	3	3
	P01633	Igkv6-17	Immunoglobulin kappa chain variable 6-17		SP(Sec/SPI)	0.962441	6	1	1	1	1
	P01635	Igkv12-41	Immunoglobulin kappa chain variable 12-41 (Fragment)		SP(Sec/SPI)	0.997963	32	3	3	3	3
	P01636		Ig kappa chain V-V region MOPC 149		OTHER	0.003016	26	2	2	2	2
	P01637		Ig kappa chain V-V region T1		SP(Sec/SPI)	0.994853	12	1	3	0	1
	P01639	Igkv9-120	Immunoglobulin kappa chain variable 9-120		SP(Sec/SPI)	0.986388	28	2	2	2	2
	P01644		Ig kappa chain V-V region HP R16.7		OTHER	0.006573	17	1	2	0	1
	P01655		Ig kappa chain V-III region PC 7132		OTHER	0.021795	53	3	5	0	2
	P01660		Ig kappa chain V-III region PC 3741/TEPC 111		OTHER	0.02222	26	2	4	1	1
	P01665		Ig kappa chain V-III region PC 7043		OTHER	0.039842	39	2	4	0	1
	P01680		Ig kappa chain V-IV region S107B		SP(Sec/SPI)	0.935778	9	1	1	1	1
	P01723		Ig lambda-1 chain V region		SP(Sec/SPI)	0.992892	36	2	3	0	1
	P01728		Ig lambda-2 chain V region		SP(Sec/SPI)	0.996853	36	2	3	1	1
	P01750		Ig heavy chain V region 102		SP(Sec/SPI)	0.998016	10	1	1	1	1
	P01786		Ig heavy chain V region MOPC 47A		OTHER	0.002664	8	1	1	1	1
	P01791		Ig heavy chain V region HPCM6		OTHER	0.001309	9	1	1	0	1
	P01797		Ig heavy chain V-III region U61		OTHER	0.001827	32	3	5	0	3
	P01807		Ig heavy chain V region X44		OTHER	0.002301	17	2	2	0	2
	P01837	Igkc	Immunoglobulin kappa constant		OTHER	0.001101	71	6	22	6	6
	P01843		Ig lambda-1 chain C region		OTHER	0.002263	16	1	3	1	1
	P01845	Iglc3	Ig lambda-3 chain C region		OTHER	0.001845	34	2	2	0	2
	P01864		Ig gamma-2A chain C region secreted form		OTHER	0.029949	17	4	6	3	4
	P01867	Ighg2b	Immunoglobulin heavy constant gamma 2B		OTHER	0.008046	16	5	6	5	5
	P01869	Ighg1	Ig gamma-1 chain C region, membrane-bound form		OTHER	0.013549	28	8	9	0	8
	P01872	Ighm	Immunoglobulin heavy constant mu		OTHER	0.004172	46	19	66	19	19
	P01878		Ig alpha chain C region		OTHER	0.007265	2	1	1	1	1
	P01887	B2m	Beta-2-microglobulin		SP(Sec/SPI)	0.983481	16	2	5	2	2
	P01898	H2-Q10	H-2 class I histocompatibility antigen, Q10 alpha chain		SP(Sec/SPI)	0.996076	53	13	27	9	11
	P01942	Hba	Hemoglobin subunit alpha		OTHER	0.00368	77	12	180	11	12
	P02088	Hbb-b1	Hemoglobin subunit beta-1		OTHER	0.003875	80	15	181	9	9
	P02089	Hbb-b2	Hemoglobin subunit beta-2		OTHER	0.002596	49	7	52	1	1
	P02535	Krt10	Keratin, type I cytoskeletal 10		OTHER	0.00082	22	13	96	9	11
	P02762	Mup6	Major urinary protein 6		SP(Sec/SPI)	0.999443	79	13	33	0	2
	P03953	Cfd	Complement factor D		SP(Sec/SPI)	0.990614	22	3	7	3	3
	P03976		Ig kappa chain V-II region 17S29.1		OTHER	0.004397	12	1	1	1	1
	P03987		Ig gamma-3 chain C region		OTHER	0.010023	24	9	14	9	9
	P04071	Klk1b16	Kallikrein 1-related peptidase b16		SP(Sec/SPI)	0.999738	8	2	2	0	1
	P04104	Krt1	Keratin, type II cytoskeletal 1		OTHER	0.000222	7	7	51	4	4
	P04247	Mb	Myoglobin		OTHER	0.006639	11	1	1	1	1
	P04919	Slc4a1	Band 3 anion transport protein		OTHER	0.000795	6	4	7	4	4
	P04945		Ig kappa chain V-VI region NQ2-6.1		OTHER	0.011034	15	1	1	1	1
	P05064	Aldoa	Fructose-bisphosphate aldolase A		OTHER	0.000359	16	4	7	3	3
	P05213	Tuba1b	Tubulin alpha-1B chain		OTHER	0.007948	25	7	13	0	7
	P05784	Krt18	Keratin, type I cytoskeletal 18		OTHER	0.000626	8	3	19	1	1
	P05977	Myl1	Myosin light chain 1/3, skeletal muscle isoform		OTHER	0.002796	12	2	3	2	2
	P06151	Ldha	L-lactate dehydrogenase A chain		OTHER	0.000535	8	2	4	2	2
	P06330		Ig heavy chain V region AC38 205.12		OTHER	0.002571	49	4	13	3	4
	P06728	Apoa4	Apolipoprotein A-IV		SP(Sec/SPI)	0.996632	70	23	48	23	23
	P07309	Ttr	Transthyretin		SP(Sec/SPI)	0.998577	78	12	55	12	12
	P07310	Ckm	Creatine kinase M-type		OTHER	0.001033	22	5	5	5	5
	P07356	Anxa2	Annexin A2		OTHER	0.001507	19	6	9	6	6
	P08032	Spta1	Spectrin alpha chain, erythrocytic 1		OTHER	0.000597	16	26	28	26	26
	P08226	Apoe	Apolipoprotein E		SP(Sec/SPI)	0.999593	55	16	36	15	16
	P08228	Sod1	Superoxide dismutase [Cu-Zn]		OTHER	0.003394	25	3	3	3	3
	P08607	C4bpa	C4b-binding protein		OTHER	0.017315	35	14	50	14	14
	P09036	Spink1	Serine protease inhibitor Kazal-type 1		SP(Sec/SPI)	0.999306	9	1	1	1	1
	P09103	P4hb	Protein disulfide-isomerase		SP(Sec/SPI)	0.99583	8	4	6	4	4
	P09411	Pgk1	Phosphoglycerate kinase 1		OTHER	0.000817	4	1	1	1	1
	P09813	Apoa2	Apolipoprotein A-II		SP(Sec/SPI)	0.994663	37	3	10	3	3
	P0DP27	Calm2	Calmodulin-2		OTHER	0.000383	32	2	2	2	2
	P10126	Eef1a1	Elongation factor 1-alpha 1		OTHER	0.001139	15	5	8	1	5
	P10639	Txn	Thioredoxin		OTHER	0.002209	12	1	1	1	1
	P11276	Fn1	Fibronectin		SP(Sec/SPI)	0.995527	62	132	2462	132	132
	P11352	Gpx1	Glutathione peroxidase 1		OTHER	0.005022	29	4	4	4	4
	P11588	Mup1	Major urinary protein 1		SP(Sec/SPI)	0.999443	76	12	29	1	1
	P11589	Mup2	Major urinary protein 2		SP(Sec/SPI)	0.999442	74	12	27	2	2
	P11680	Cfp	Properdin		SP(Sec/SPI)	0.994819	3	1	1	1	1
	P11859	Agt	Angiotensinogen		SP(Sec/SPI)	0.931161	21	6	10	6	6
	P12246	Apcs	Serum amyloid P-component		SP(Sec/SPI)	0.995066	13	2	3	2	2
	P12710	Fabp1	Fatty acid-binding protein, liver		OTHER	0.000851	26	3	3	3	3
	P13020	Gsn	Gelsolin		SP(Sec/SPI)	0.996859	45	28	51	28	28
	P13542	Myh8	Myosin-8		OTHER	0.001308	17	26	28	1	1
	P13634	Ca1	Carbonic anhydrase 1		OTHER	0.001654	64	11	19	11	11
	P14106	C1qb	Complement C1q subcomponent subunit B		SP(Sec/SPI)	0.997463	25	5	13	5	5
	P14211	Calr	Calreticulin		SP(Sec/SPI)	0.997909	7	1	1	1	1
	P14430	H2-Q8	H-2 class I histocompatibility antigen, Q8 alpha chain		SP(Sec/SPI)	0.996512	10	3	5	1	1
	P14847	Crp	C-reactive protein		SP(Sec/SPI)	0.989618	22	3	3	3	3
	P15327	Bpgm	Bisphosphoglycerate mutase		OTHER	0.001927	31	7	13	7	7
	P15508	Sptb	Spectrin beta chain, erythrocytic		OTHER	0.000614	11	15	17	15	15
	P15946	Klk1b11	Kallikrein 1-related peptidase b11		SP(Sec/SPI)	0.999652	25	5	8	2	2
	P15947	Klk1	Kallikrein-1		SP(Sec/SPI)	0.999805	7	2	3	0	1
	P15948	Klk1b22	Kallikrein 1-related peptidase b22		SP(Sec/SPI)	0.999753	11	2	4	1	1
	P15949	Klk1b9	Kallikrein 1-related peptidase b9		SP(Sec/SPI)	0.999831	20	4	7	1	1
	P16294	F9	Coagulation factor IX		SP(Sec/SPI)	0.703602	4	2	3	2	2
	P16460	Ass1	Argininosuccinate synthase		OTHER	0.00165	2	1	1	1	1
	P16858	Gapdh	Glyceraldehyde-3-phosphate dehydrogenase		OTHER	0.003506	49	10	29	8	10
	P16882	Ghr	Growth hormone receptor		SP(Sec/SPI)	0.986918	6	3	6	3	3
	P17182	Eno1	Alpha-enolase		OTHER	0.000669	9	2	2	1	2
	P17742	Ppia	Peptidyl-prolyl cis-trans isomerase A		OTHER	0.001701	15	3	4	3	3
	P17751	Tpi1	Triosephosphate isomerase		OTHER	0.003722	12	1	1	1	1
	P17897	Lyz1	Lysozyme C-1		SP(Sec/SPI)	0.999509	8	1	1	1	1
	P18525		Ig heavy chain V region 5-84		SP(Sec/SPI)	0.996993	14	1	1	1	1
	P18528		Ig heavy chain V region 6.96		OTHER	0.003134	19	1	1	1	1
	P18531	Ighv3-6	Ig heavy chain V region 3-6		SP(Sec/SPI)	0.997601	14	1	2	1	1
	P19001	Krt19	Keratin, type I cytoskeletal 19		OTHER	0.000647	18	9	37	2	3
	P19788	Mgp	Matrix Gla protein		SP(Sec/SPI)	0.993255	23	2	4	2	2
	P20029	Hspa5	Endoplasmic reticulum chaperone BiP		SP(Sec/SPI)	0.99917	22	11	19	10	10
	P21180	C2	Complement C2		SP(Sec/SPI)	0.985132	12	8	9	8	8
	P21981	Tgm2	Protein-glutamine gamma-glutamyltransferase 2		OTHER	0.000351	16	6	7	6	6
	P23492	Pnp	Purine nucleoside phosphorylase		OTHER	0.000776	5	1	1	1	1
	P24270	Cat	Catalase		OTHER	0.000437	17	7	13	7	7
	P24549	Aldh1a1	Aldehyde dehydrogenase 1A1		OTHER	0.000964	6	2	2	1	2
	P26039	Tln1	Talin-1		OTHER	0.001386	2	4	4	4	4
	P26262	Klkb1	Plasma kallikrein		SP(Sec/SPI)	0.640423	42	21	70	21	21
	P28666	Mug2	Murinoglobulin-2		SP(Sec/SPI)	0.991231	27	34	390	5	5
	P29788	Vtn	Vitronectin		SP(Sec/SPI)	0.999502	32	11	33	11	11
	P31532	Saa4	Serum amyloid A-4 protein		SP(Sec/SPI)	0.995647	47	6	7	6	6
	P31786	Dbi	Acyl-CoA-binding protein		OTHER	0.00058	51	4	4	4	4
	P32648	Vip	VIP peptides		SP(Sec/SPI)	0.987267	7	1	1	1	1
	P32848	Pvalb	Parvalbumin alpha		OTHER	0.00053	50	3	3	3	3
	P32883	Kras	GTPase KRas		OTHER	0.002509	5	1	1	1	1
	P33587	Proc	Vitamin K-dependent protein C		SP(Sec/SPI)	0.970622	3	2	2	2	2
	P33622	Apoc3	Apolipoprotein C-III		SP(Sec/SPI)	0.998061	19	1	6	1	1
	P34928	Apoc1	Apolipoprotein C-I		SP(Sec/SPI)	0.996343	25	4	6	4	4
	P35441	Thbs1	Thrombospondin-1		SP(Sec/SPI)	0.931058	13	10	11	10	10
	P35700	Prdx1	Peroxiredoxin-1		OTHER	0.000596	13	3	5	2	3
	P36369	Klk1b26	Kallikrein 1-related peptidase b26		SP(Sec/SPI)	0.998561	30	6	12	1	4
	P39876	Timp3	Metalloproteinase inhibitor 3		SP(Sec/SPI)	0.998947	15	3	3	3	3
	P40142	Tkt	Transketolase		OTHER	0.000448	5	2	2	2	2
	P43025	Clec3b	Tetranectin		SP(Sec/SPI)	0.982147	6	1	1	1	1
	P46412	Gpx3	Glutathione peroxidase 3		SP(Sec/SPI)	0.998468	35	7	19	6	7
	P46425	Gstp2	Glutathione S-transferase P 2		OTHER	0.001699	8	1	2	0	1
	P48193	Epb41	Protein 4.1		OTHER	0.00069	5	3	3	3	3
	P49182	Serpind1	Heparin cofactor 2		SP(Sec/SPI)	0.994715	28	10	25	10	10
	P50446	Krt6a	Keratin, type II cytoskeletal 6A		OTHER	0.000236	23	19	92	2	5
	P51885	Lum	Lumican		SP(Sec/SPI)	0.998397	18	4	6	4	4
	P51910	Apod	Apolipoprotein D		SP(Sec/SPI)	0.998069	26	3	3	3	3
	P52430	Pon1	Serum paraoxonase/arylesterase 1		SP(Sec/SPI)	0.748214	48	11	28	11	11
	P52480	Pkm	Pyruvate kinase PKM		OTHER	0.002104	3	1	1	1	1
	P54726	Rad23a	UV excision repair protein RAD23 homolog A		OTHER	0.000328	8	1	1	1	1
	P55065	Pltp	Phospholipid transfer protein		SP(Sec/SPI)	0.999112	10	4	7	4	4
	P56395	Cyb5a	Cytochrome b5		OTHER	0.000368	16	2	2	2	2
	P56480	Atp5f1b	ATP synthase subunit beta, mitochondrial		OTHER	0.007978	5	1	1	1	1
	P58252	Eef2	Elongation factor 2		OTHER	0.000941	2	1	1	1	1
	P58771	Tpm1	Tropomyosin alpha-1 chain		OTHER	0.000132	21	4	4	2	4
	P60710	Actb	Actin, cytoplasmic 1		OTHER	0.000773	62	16	35	1	1
	P61939	Serpina7	Thyroxine-binding globulin		SP(Sec/SPI)	0.995401	9	3	5	3	3
	P61979	Hnrnpk	Heterogeneous nuclear ribonucleoprotein K		OTHER	0.000287	4	1	1	1	1
	P62806	H4c1	Histone H4		OTHER	0.000522	29	3	6	3	3
	P62827	Ran	GTP-binding nuclear protein Ran		OTHER	0.000463	20	4	4	1	4
	P62852	Rps25	Small ribosomal subunit protein eS25		OTHER	0.001028	15	2	3	2	2
	P62862	Fau	Ubiquitin-like FUBI-ribosomal protein eS30 fusion protein		OTHER	0.001155	8	1	2	1	1
	P62984	Uba52	Ubiquitin-ribosomal protein eL40 fusion protein		OTHER	0.00206	43	8	25	0	8
	P63017	Hspa8	Heat shock cognate 71 kDa protein		OTHER	0.0025	22	10	15	6	9
	P63038	Hspd1	60 kDa heat shock protein, mitochondrial		OTHER	0.002111	6	2	3	2	2
	P63242	Eif5a	Eukaryotic translation initiation factor 5A-1		OTHER	0.000361	31	2	2	2	2
	P63260	Actg1	Actin, cytoplasmic 2		OTHER	0.000652	62	16	35	1	1
	P63268	Actg2	Actin, gamma-enteric smooth muscle		OTHER	0.000832	38	10	20	0	4
	P68433	H3c1	Histone H3.1		OTHER	0.000313	29	2	4	1	1
	P70274	Selenop	Selenoprotein P		SP(Sec/SPI)	0.998017	17	4	6	4	4
	P70296	Pebp1	Phosphatidylethanolamine-binding protein 1		OTHER	0.000988	14	1	1	1	1
	P70375	F7	Coagulation factor VII		SP(Sec/SPI)	0.977246	2	1	1	1	1
	P70389	Igfals	Insulin-like growth factor-binding protein complex acid labile subunit		SP(Sec/SPI)	0.99223	11	5	8	5	5
	P84228	H3c2	Histone H3.2		OTHER	0.000313	29	2	7	1	1
	P84244	H3-3a	Histone H3.3		OTHER	0.000301	29	2	4	0	1
	P97298	Serpinf1	Pigment epithelium-derived factor		SP(Sec/SPI)	0.995174	13	3	3	3	3
	P97350	Pkp1	Plakophilin-1		OTHER	0.000822	4	2	2	2	2
	P97873	Loxl1	Lysyl oxidase homolog 1		SP(Sec/SPI)	0.969479	5	3	7	3	3
	P98064	Masp1	Mannan-binding lectin serine protease 1		SP(Sec/SPI)	0.997573	29	13	22	13	13
	P98086	C1qa	Complement C1q subcomponent subunit A		SP(Sec/SPI)	0.986517	38	7	22	7	7
	Q00724	Rbp4	Retinol-binding protein 4		SP(Sec/SPI)	0.996483	35	5	8	5	5
	Q01768	Nme2	Nucleoside diphosphate kinase B		OTHER	0.000297	11	1	1	0	1
	Q01853	Vcp	Transitional endoplasmic reticulum ATPase		OTHER	0.000814	9	5	7	5	5
	Q02105	C1qc	Complement C1q subcomponent subunit C		SP(Sec/SPI)	0.998763	25	5	17	5	5
	Q02257	Jup	Junction plakoglobin		OTHER	0.001531	29	18	42	16	18
	Q02357	Ank1	Ankyrin-1		OTHER	0.001473	7	8	10	8	8
	Q02819	Nucb1	Nucleobindin-1		SP(Sec/SPI)	0.992609	9	3	3	3	3
	Q03265	Atp5f1a	ATP synthase subunit alpha, mitochondrial		OTHER	0.000685	4	1	1	1	1
	Q03311	Bche	Cholinesterase		SP(Sec/SPI)	0.961032	6	3	4	3	3
	Q05920	Pc	Pyruvate carboxylase, mitochondrial		OTHER	0.000924	18	14	22	14	14
	Q06770	Serpina6	Corticosteroid-binding globulin		SP(Sec/SPI)	0.973535	29	8	12	8	8
	Q06890	Clu	Clusterin		SP(Sec/SPI)	0.996748	41	23	81	23	23
	Q07235	Serpine2	Glia-derived nexin		SP(Sec/SPI)	0.944062	4	1	1	1	1
	Q07456	Ambp	Protein AMBP		SP(Sec/SPI)	0.997865	20	6	10	6	6
	Q07968	F13b	Coagulation factor XIII B chain		SP(Sec/SPI)	0.998801	46	25	59	25	25
	Q08189	Tgm3	Protein-glutamine gamma-glutamyltransferase E		OTHER	0.000507	2	1	2	1	1
	Q08879	Fbln1	Fibulin-1		SP(Sec/SPI)	0.999435	3	1	1	1	1
	Q0VBK2	Krt80	Keratin, type II cytoskeletal 80		OTHER	0.050706	6	2	5	2	2
	Q32M21	Gsdma2	Gasdermin-A2		OTHER	0.00088	3	1	2	0	1
	Q3THW5	H2az2	Histone H2A.V		OTHER	0.000443	28	2	4	0	1
	Q3TTY5	Krt2	Keratin, type II cytoskeletal 2 epidermal		OTHER	0.000761	17	13	59	9	9
	Q3UV17	Krt76	Keratin, type II cytoskeletal 2 oral		OTHER	0.000297	9	9	64	1	1
	Q497I4	Krt35	Keratin, type I cuticular Ha5		OTHER	0.000288	8	4	14	1	2
	Q4KML4	Abracl	Costars family protein ABRACL		OTHER	0.000594	20	1	1	1	1
	Q5FW60	Mup20	Major urinary protein 20		SP(Sec/SPI)	0.999434	29	4	4	3	4
	Q5SWU9	Acaca	Acetyl-CoA carboxylase 1		OTHER	0.000553	17	27	38	23	27
	Q5SX39	Myh4	Myosin-4		OTHER	0.000998	30	47	54	10	22
	Q60605	Myl6	Myosin light polypeptide 6		OTHER	0.000441	11	1	2	1	1
	Q60692	Psmb6	Proteasome subunit beta type-6		OTHER	0.005173	4	1	1	1	1
	Q60963	Pla2g7	Platelet-activating factor acetylhydrolase		SP(Sec/SPI)	0.960055	6	2	2	2	2
	Q60994	Adipoq	Adiponectin		SP(Sec/SPI)	0.999471	15	3	5	3	3
	Q61171	Prdx2	Peroxiredoxin-2		OTHER	0.000612	37	8	21	8	8
	Q61268	Apoc4	Apolipoprotein C-IV		SP(Sec/SPI)	0.816123	16	2	2	2	2
	Q61414	Krt15	Keratin, type I cytoskeletal 15		OTHER	0.000536	10	9	75	1	1
	Q61495	Dsg1a	Desmoglein-1-alpha		SP(Sec/SPI)	0.950882	3	4	6	0	4
	Q61508	Ecm1	Extracellular matrix protein 1		SP(Sec/SPI)	0.967901	61	27	81	27	27
	Q61646	Hp	Haptoglobin		SP(Sec/SPI)	0.997256	48	13	31	13	13
	Q61702	Itih1	Inter-alpha-trypsin inhibitor heavy chain H1		SP(Sec/SPI)	0.976494	33	25	83	25	25
	Q61703	Itih2	Inter-alpha-trypsin inhibitor heavy chain H2		SP(Sec/SPI)	0.998362	34	22	72	22	22
	Q61704	Itih3	Inter-alpha-trypsin inhibitor heavy chain H3		SP(Sec/SPI)	0.998737	22	11	21	11	11
	Q61730	Il1rap	Interleukin-1 receptor accessory protein		SP(Sec/SPI)	0.976105	16	9	12	9	9
	Q61781	Krt14	Keratin, type I cytoskeletal 14		OTHER	0.001242	36	22	116	4	4
	Q62009	Postn	Periostin		SP(Sec/SPI)	0.999453	2	1	1	1	1
	Q62351	Tfrc	Transferrin receptor protein 1		OTHER	0.001941	1	1	1	1	1
	Q63880	Ces3a	Carboxylesterase 3A		SP(Sec/SPI)	0.624967	17	6	13	3	3
	Q64291	Krt12	Keratin, type I cytoskeletal 12		OTHER	0.002741	6	2	2	2	2
	Q64339	Isg15	Ubiquitin-like protein ISG15		OTHER	0.001114	6	1	3	1	1
	Q64475	H2bc3	Histone H2B type 1-B		OTHER	0.001106	19	2	7	0	2
	Q64518	Atp2a3	Sarcoplasmic/endoplasmic reticulum calcium ATPase 3		OTHER	0.001423	2	1	1	1	1
	Q64523	H2ac20	Histone H2A type 2-C		OTHER	0.000722	43	3	10	0	1
	Q64726	Azgp1	Zinc-alpha-2-glycoprotein		SP(Sec/SPI)	0.772965	43	13	24	13	13
	Q6IFX2	Krt42	Keratin, type I cytoskeletal 42		OTHER	0.000847	34	20	83	8	8
	Q6IFZ6	Krt77	Keratin, type II cytoskeletal 1b		OTHER	0.000817	10	7	47	2	2
	Q6IME9	Krt72	Keratin, type II cytoskeletal 72		OTHER	0.000663	6	4	21	1	1
	Q6NXH9	Krt73	Keratin, type II cytoskeletal 73		OTHER	0.00051	9	6	97	1	1
	Q6P8J7	Ckmt2	Creatine kinase S-type, mitochondrial		OTHER	0.021997	3	1	1	1	1
	Q6ZQ06	Cep162	Centrosomal protein of 162 kDa		OTHER	0.000511	1	1	9	1	1
	Q7TMM9	Tubb2a	Tubulin beta-2A chain		OTHER	0.002345	7	3	3	0	3
	Q7TPC1	Cdsn	Corneodesmosin		SP(Sec/SPI)	0.96536	2	1	1	1	1
	Q80X90	Flnb	Filamin-B		OTHER	0.000758	0	1	1	0	1
	Q80YC5	F12	Coagulation factor XII		SP(Sec/SPI)	0.995563	20	8	17	8	8
	Q8BFU2	H2ac25	Histone H2A type 3		OTHER	0.000693	42	3	9	0	1
	Q8BGZ7	Krt75	Keratin, type II cytoskeletal 75		OTHER	0.000532	17	13	76	1	1
	Q8BH35	C8b	Complement component C8 beta chain		SP(Sec/SPI)	0.652344	46	22	45	22	22
	Q8BH61	F13a1	Coagulation factor XIII A chain		OTHER	0.000907	10	6	8	5	6
	Q8BHL8	Psmf1	Proteasome inhibitor PI31 subunit		OTHER	0.043031	5	1	1	1	1
	Q8BHN3	Ganab	Neutral alpha-glucosidase AB		SP(Sec/SPI)	0.50704	1	1	1	1	1
	Q8BK48	Ces2e	Pyrethroid hydrolase Ces2e		SP(Sec/SPI)	0.931378	33	11	23	8	8
	Q8BND5	Qsox1	Sulfhydryl oxidase 1		SP(Sec/SPI)	0.991931	19	11	14	11	11
	Q8BPB5	Efemp1	EGF-containing fibulin-like extracellular matrix protein 1		SP(Sec/SPI)	0.998697	3	1	1	1	1
	Q8BWT1	Acaa2	3-ketoacyl-CoA thiolase, mitochondrial		OTHER	0.007753	4	1	1	1	1
	Q8C196	Cps1	Carbamoyl-phosphate synthase [ammonia], mitochondrial		OTHER	0.00095	4	5	5	5	5
	Q8CFX1	H6pd	GDH/6PGL endoplasmic bifunctional protein		SP(Sec/SPI)	0.982886	29	18	38	18	18
	Q8CG14	C1s1	Complement C1s-1 subcomponent		SP(Sec/SPI)	0.99578	27	13	28	6	13
	Q8CG16	C1ra	Complement C1r-A subcomponent		SP(Sec/SPI)	0.996453	11	5	8	1	5
	Q8CIF4	Btd	Biotinidase		SP(Sec/SPI)	0.915447	20	8	16	8	8
	Q8CIZ8	Vwf	von Willebrand factor		SP(Sec/SPI)	0.992629	24	43	76	43	43
	Q8K0E8	Fgb	Fibrinogen beta chain		SP(Sec/SPI)	0.999199	78	60	1686	59	60
	Q8K0Y2	Krt33a	Keratin, type I cuticular Ha3-I		OTHER	0.048201	18	5	5	0	4
	Q8K182	C8a	Complement component C8 alpha chain		SP(Sec/SPI)	0.99729	57	29	92	29	29
	Q8K1I3	Spp2	Secreted phosphoprotein 24		SP(Sec/SPI)	0.911414	11	2	2	2	2
	Q8QZR3	Ces2a	Pyrethroid hydrolase Ces2a		SP(Sec/SPI)	0.996467	14	5	8	2	2
	Q8R0Z6	Angptl6	Angiopoietin-related protein 6		SP(Sec/SPI)	0.735445	5	2	2	2	2
	Q8R121	Serpina10	Protein Z-dependent protease inhibitor		SP(Sec/SPI)	0.880646	35	13	26	13	13
	Q8R146	Apeh	Acylamino-acid-releasing enzyme		OTHER	0.001975	4	2	2	2	2
	Q8R429	Atp2a1	Sarcoplasmic/endoplasmic reticulum calcium ATPase 1		OTHER	0.001702	4	3	3	3	3
	Q8VCC2	Ces1	Liver carboxylesterase 1		SP(Sec/SPI)	0.990887	5	3	10	1	1
	Q8VCG4	C8g	Complement component C8 gamma chain		SP(Sec/SPI)	0.971986	59	10	43	10	10
	Q8VCS0	Pglyrp2	N-acetylmuramoyl-L-alanine amidase		SP(Sec/SPI)	0.997217	7	4	6	4	4
	Q8VCU1	Ces3b	Carboxylesterase 3B		SP(Sec/SPI)	0.502065	8	4	10	1	1
	Q8VDD5	Myh9	Myosin-9		OTHER	0.000285	46	76	153	62	76
	Q8VED5	Krt79	Keratin, type II cytoskeletal 79		OTHER	0.000173	9	6	34	1	1
	Q8VHD8	Hrnr	Hornerin		OTHER	0.001684	9	2	2	2	2
	Q91WG0	Ces2c	Acylcarnitine hydrolase		SP(Sec/SPI)	0.982735	9	4	9	1	1
	Q91WP6	Serpina3n	Serine protease inhibitor A3N		SP(Sec/SPI)	0.984819	30	13	103	8	11
	Q91XF0	Pnpo	Pyridoxine-5'-phosphate oxidase		OTHER	0.001169	9	1	1	1	1
	Q91Y47	F11	Coagulation factor XI		SP(Sec/SPI)	0.939885	2	1	1	1	1
	Q91Y97	Aldob	Fructose-bisphosphate aldolase B		OTHER	0.00035	7	2	3	1	1
	Q91ZA3	Pcca	Propionyl-CoA carboxylase alpha chain, mitochondrial		OTHER	0.002362	6	2	3	2	2
	Q922U2	Krt5	Keratin, type II cytoskeletal 5		OTHER	0.000375	30	23	123	12	12
	Q923D2	Blvrb	Flavin reductase (NADPH)		OTHER	0.015878	46	6	11	6	6
	Q99K41	Emilin1	EMILIN-1		SP(Sec/SPI)	0.995961	4	2	2	2	2
	Q99KB8	Hagh	Hydroxyacylglutathione hydrolase, mitochondrial		OTHER	0.076116	5	1	1	1	1
	Q99PT1	Arhgdia	Rho GDP-dissociation inhibitor 1		OTHER	0.000374	8	1	1	1	1
	Q9CPU0	Glo1	Lactoylglutathione lyase		OTHER	0.000701	11	1	1	1	1
	Q9CQ19	Myl9	Myosin regulatory light polypeptide 9		OTHER	0.000356	12	2	2	0	2
	Q9CQW3	Proz	Vitamin K-dependent protein Z		SP(Sec/SPI)	0.608417	11	4	9	4	4
	Q9CWH6	Psma8	Proteasome subunit alpha type-8		OTHER	0.000237	4	1	1	0	1
	Q9CY02	Ahsp	Alpha-hemoglobin-stabilizing protein		OTHER	0.000364	19	1	1	1	1
	Q9CZM2	Rpl15	Large ribosomal subunit protein eL15		OTHER	0.000699	6	1	1	1	1
	Q9CZV8	Fbxl20	F-box/LRR-repeat protein 20		OTHER	0.000831	2	1	1	1	1
	Q9D1H9	Mfap4	Microfibril-associated glycoprotein 4		SP(Sec/SPI)	0.997026	7	1	2	1	1
	Q9D2Q8	S100a14	Protein S100-A14		OTHER	0.000751	14	1	1	1	1
	Q9D7B1	Dus2	tRNA-dihydrouridine(20) synthase [NAD(P)+]-like		OTHER	0.008083	1	1	1	1	1
	Q9DBB9	Cpn2	Carboxypeptidase N subunit 2		SP(Sec/SPI)	0.995263	37	16	46	16	16
	Q9ERE2	Krt81	Keratin, type II cuticular Hb1		OTHER	0.005776	17	8	13	0	2
	Q9JHH6	Cpb2	Carboxypeptidase B2		SP(Sec/SPI)	0.777884	32	8	14	8	8
	Q9JJI8	Rpl38	Large ribosomal subunit protein eL38		OTHER	0.000396	19	1	2	1	1
	Q9JJN5	Cpn1	Carboxypeptidase N catalytic chain		SP(Sec/SPI)	0.599414	28	10	19	10	10
	Q9JLF6	Tgm1	Protein-glutamine gamma-glutamyltransferase K		OTHER	0.007918	3	2	2	2	2
	Q9QUK9	Try5	Trypsin-5		SP(Sec/SPI)	0.998497	8	1	8	0	1
	Q9QWK4	Cd5l	CD5 antigen-like		SP(Sec/SPI)	0.997408	37	10	25	10	10
	Q9QWL7	Krt17	Keratin, type I cytoskeletal 17		OTHER	0.001173	40	23	86	5	6
	Q9QXS1	Plec	Plectin		OTHER	0.001205	0	1	1	1	1
	Q9R098	Hgfac	Hepatocyte growth factor activator		SP(Sec/SPI)	0.986907	9	3	7	3	3
	Q9R0H5	Krt71	Keratin, type II cytoskeletal 71		OTHER	0.000558	6	4	31	1	1
	Q9R111	Gda	Guanine deaminase		OTHER	0.04	2	1	1	1	1
	Q9R1P4	Psma1	Proteasome subunit alpha type-1		OTHER	0.000526	4	1	1	1	1
	Q9WV69	Dmtn	Dematin		OTHER	0.000583	3	1	1	1	1
	Q9WVJ3	Cpq	Carboxypeptidase Q		SP(Sec/SPI)	0.989081	10	3	3	3	3
	Q9Z126	Pf4	Platelet factor 4		SP(Sec/SPI)	0.983007	20	2	2	2	2
	Q9Z1R3	Apom	Apolipoprotein M		SP(Sec/SPI)	0.732773	7	2	4	2	2
	Q9Z2K1	Krt16	Keratin, type I cytoskeletal 16		OTHER	0.001263	19	13	79	7	7
	Q9Z2T6	Krt85	Keratin, type II cuticular Hb5		OTHER	0.001508	14	8	77	1	1

## Sheet: 5.Secretome_MEM
	Accession	Gene name	Protein name	Biotinylation	Signal Peptide Prediction by SignalP 5.0	Signal Peptide (Sec/SPI) Likelihood by SignalP 5.0	Coverage [%]	# Peptides	# PSMs	# Protein Unique Peptides	# Unique Peptides
	P06909	Cfh	Complement factor H	Biotin [K1001]	SP(Sec/SPI)	0.998963	68	73	255	73	73
	E9PV24	Fga	Fibrinogen alpha chain	Biotin [K101; K211; K217; K226; K395; K410; K480; K485; K521]	SP(Sec/SPI)	0.994886	74	78	1455	78	78
	Q61838	Pzp	Pregnancy zone protein	Biotin [K1205; K1373]	SP(Sec/SPI)	0.996652	73	101	2459	99	101
	O08677	Kng1	Kininogen-1	Biotin [K131; K136]	SP(Sec/SPI)	0.999262	41	29	150	29	29
	Q00623	Apoa1	Apolipoprotein A-I	Biotin [K141; K156; K205; K247; K256]	SP(Sec/SPI)	0.99703	65	31	164	31	31
	Q03734	Serpina3m	Serine protease inhibitor A3M	Biotin [K154]	SP(Sec/SPI)	0.966992	49	22	326	10	11
	P11276	Fn1	Fibronectin	Biotin [K1634]	SP(Sec/SPI)	0.995527	65	152	3402	152	152
	P97290	Serping1	Plasma protease C1 inhibitor	Biotin [K166]	SP(Sec/SPI)	0.994923	44	19	56	19	19
	Q9DBD0	Inhca	Inhibitor of carbonic anhydrase	Biotin [K179]	SP(Sec/SPI)	0.997954	45	29	81	29	29
	Q00898	Serpina1e	Alpha-1-antitrypsin 1-5	Biotin [K186; K347]	SP(Sec/SPI)	0.990767	43	20	139	9	9
	P22599	Serpina1b	Alpha-1-antitrypsin 1-2	Biotin [K186]	SP(Sec/SPI)	0.987811	62	25	157	9	9
	Q00897	Serpina1d	Alpha-1-antitrypsin 1-4	Biotin [K186]	SP(Sec/SPI)	0.98958	57	22	151	6	6
	Q60590	Orm1	Alpha-1-acid glycoprotein 1	Biotin [K190; K196]	SP(Sec/SPI)	0.992335	19	6	11	4	6
	E9Q414	Apob	Apolipoprotein B-100	Biotin [K2163]	SP(Sec/SPI)	0.999619	26	88	163	87	88
	Q8K0E8	Fgb	Fibrinogen beta chain	Biotin [K229; K304; K416]	SP(Sec/SPI)	0.999199	78	66	2451	65	66
	O89020	Afm	Afamin	Biotin [K233]	SP(Sec/SPI)	0.995747	41	20	44	20	20
	Q8K182	C8a	Complement component C8 alpha chain	Biotin [K258]	SP(Sec/SPI)	0.99729	55	30	103	30	30
	P16301	Lcat	Phosphatidylcholine-sterol acyltransferase	Biotin [K262]	SP(Sec/SPI)	0.757424	30	11	21	11	11
	P07724	Alb	Albumin	Biotin [K28; K298; K305; K309; K490; K527; K562; K584; K588]	SP(Sec/SPI)	0.992667	86	70	951	70	70
	P23953	Ces1c	Carboxylesterase 1C	Biotin [K327]	SP(Sec/SPI)	0.979233	50	22	72	19	20
	Q01279	Egfr	Epidermal growth factor receptor	Biotin [K377]	SP(Sec/SPI)	0.99074	26	27	158	27	27
	P21614	Gc	Vitamin D-binding protein	Biotin [K429]	SP(Sec/SPI)	0.996023	68	35	95	35	35
	P06683	C9	Complement component C9	Biotin [K451; K455]	SP(Sec/SPI)	0.997815	56	33	86	33	33
	Q921I1	Tf	Serotransferrin	Biotin [K46; K157; K167; K299; K310; K531; K565; K641; K645; K667]	SP(Sec/SPI)	0.998231	72	74	675	74	74
	Q61129	Cfi	Complement factor I	Biotin [K500]	SP(Sec/SPI)	0.998863	47	22	54	22	22
	P29699	Ahsg	Alpha-2-HS-glycoprotein	Biotin [K65]	SP(Sec/SPI)	0.999124	45	12	39	12	12
	P28665	Mug1	Murinoglobulin-1	Biotin [K71; K644; K713]	SP(Sec/SPI)	0.94845	69	97	1665	64	64
	Q8VCM7	Fgg	Fibrinogen gamma chain	Biotin [K87; K100; K120; K165; K176; K398]	SP(Sec/SPI)	0.998541	88	53	1649	53	53
	Q61147	Cp	Ceruloplasmin	Biotin [K901]	SP(Sec/SPI)	0.994218	55	54	184	54	54
	Q91X72	Hpx	Hemopexin	Biotin [K91]	SP(Sec/SPI)	0.988267	56	29	96	29	29
	P07759	Serpina3k	Serine protease inhibitor A3K	Biotin [K93; K155; K351]	SP(Sec/SPI)	0.97896	39	21	501	10	10
	A2AQ07	Tubb1	Tubulin beta-1 chain		OTHER	0.002525	3	1	1	1	1
	A6H6A4	Lrriq4	Leucine-rich repeat and IQ domain-containing protein 4		OTHER	0.000837	2	1	1	1	1
	A6X935	Itih4	Inter alpha-trypsin inhibitor, heavy chain 4		SP(Sec/SPI)	0.960203	35	25	62	25	25
	B2RPV6	Mmrn1	Multimerin-1		SP(Sec/SPI)	0.767059	10	8	10	8	8
	E9Q557	Dsp	Desmoplakin		OTHER	0.003912	7	18	26	18	18
	O08538	Angpt1	Angiopoietin-1		SP(Sec/SPI)	0.977606	6	2	2	2	2
	O54962	Banf1	Barrier-to-autointegration factor		OTHER	0.000833	27	1	1	1	1
	O70362	Gpld1	Phosphatidylinositol-glycan-specific phospholipase D		SP(Sec/SPI)	0.981972	20	13	23	13	13
	O88783	F5	Coagulation factor V		SP(Sec/SPI)	0.911468	3	4	6	4	4
	O88947	F10	Coagulation factor X		SP(Sec/SPI)	0.936243	13	6	13	6	6
	O88968	Tcn2	Transcobalamin-2		SP(Sec/SPI)	0.977049	19	6	7	6	6
	P00920	Ca2	Carbonic anhydrase 2		OTHER	0.001008	56	9	23	9	9
	P01027	C3	Complement C3		SP(Sec/SPI)	0.987564	63	87	257	87	87
	P01029	C4b	Complement C4-B		SP(Sec/SPI)	0.937641	48	67	213	67	67
	P01592	Jchain	Immunoglobulin J chain		SP(Sec/SPI)	0.992105	31	4	8	4	4
	P01630		Ig kappa chain V-II region 7S34.1		OTHER	0.003613	12	1	1	1	1
	P01631		Ig kappa chain V-II region 26-10		OTHER	0.007405	39	4	9	4	4
	P01633	Igkv6-17	Immunoglobulin kappa chain variable 6-17		SP(Sec/SPI)	0.962441	26	3	3	3	3
	P01635	Igkv12-41	Immunoglobulin kappa chain variable 12-41 (Fragment)		SP(Sec/SPI)	0.997963	11	1	1	1	1
	P01637		Ig kappa chain V-V region T1		SP(Sec/SPI)	0.994853	12	1	2	0	1
	P01639	Igkv9-120	Immunoglobulin kappa chain variable 9-120		SP(Sec/SPI)	0.986388	28	2	2	2	2
	P01642	Gm10881	Ig kappa chain V-V region L7 (Fragment)		SP(Sec/SPI)	0.986987	10	1	2	1	1
	P01644		Ig kappa chain V-V region HP R16.7		OTHER	0.006573	17	1	1	0	1
	P01648		Ig kappa chain V-V region HP 91A3		OTHER	0.004059	17	1	1	0	1
	P01660		Ig kappa chain V-III region PC 3741/TEPC 111		OTHER	0.02222	49	3	5	1	2
	P01665		Ig kappa chain V-III region PC 7043		OTHER	0.039842	39	2	4	0	1
	P01679		Ig kappa chain V-VI region J539		OTHER	0.010409	30	2	5	0	2
	P01723		Ig lambda-1 chain V region		SP(Sec/SPI)	0.992892	36	2	5	0	1
	P01728		Ig lambda-2 chain V region		SP(Sec/SPI)	0.996853	36	2	4	1	1
	P01749	Ighv1-61	Ig heavy chain V region 3		SP(Sec/SPI)	0.998618	21	1	1	1	1
	P01786		Ig heavy chain V region MOPC 47A		OTHER	0.002664	8	1	1	1	1
	P01791		Ig heavy chain V region HPCM6		OTHER	0.001309	12	1	1	0	1
	P01797		Ig heavy chain V-III region U61		OTHER	0.001827	35	4	11	0	4
	P01837	Igkc	Immunoglobulin kappa constant		OTHER	0.001101	64	6	26	6	6
	P01843		Ig lambda-1 chain C region		OTHER	0.002263	35	2	4	2	2
	P01864		Ig gamma-2A chain C region secreted form		OTHER	0.029949	17	5	11	4	5
	P01867	Ighg2b	Immunoglobulin heavy constant gamma 2B		OTHER	0.008046	13	3	5	3	3
	P01869	Ighg1	Ig gamma-1 chain C region, membrane-bound form		OTHER	0.013549	19	6	6	0	6
	P01872	Ighm	Immunoglobulin heavy constant mu		OTHER	0.004172	52	24	91	24	24
	P01878		Ig alpha chain C region		OTHER	0.007265	8	2	2	2	2
	P01887	B2m	Beta-2-microglobulin		SP(Sec/SPI)	0.983481	8	1	1	1	1
	P01898	H2-Q10	H-2 class I histocompatibility antigen, Q10 alpha chain		SP(Sec/SPI)	0.996076	32	9	13	6	9
	P01942	Hba	Hemoglobin subunit alpha		OTHER	0.00368	75	8	53	7	8
	P02088	Hbb-b1	Hemoglobin subunit beta-1		OTHER	0.003875	65	9	65	4	9
	P02535	Krt10	Keratin, type I cytoskeletal 10		OTHER	0.00082	20	13	61	9	11
	P02762	Mup6	Major urinary protein 6		SP(Sec/SPI)	0.999443	54	8	16	0	3
	P02816	Pip	Prolactin-inducible protein homolog		SP(Sec/SPI)	0.956761	11	1	1	1	1
	P03953	Cfd	Complement factor D		SP(Sec/SPI)	0.990614	24	3	5	3	3
	P03987		Ig gamma-3 chain C region		OTHER	0.010023	6	2	2	2	2
	P04104	Krt1	Keratin, type II cytoskeletal 1		OTHER	0.000222	6	7	43	4	4
	P04186	Cfb	Complement factor B		SP(Sec/SPI)	0.998617	29	15	30	15	15
	P04919	Slc4a1	Band 3 anion transport protein		OTHER	0.000795	2	1	1	1	1
	P04945		Ig kappa chain V-VI region NQ2-6.1		OTHER	0.011034	15	1	3	1	1
	P06327	Gm5629	Ig heavy chain V region VH558 A1/A4		SP(Sec/SPI)	0.997599	13	1	1	1	1
	P06330		Ig heavy chain V region AC38 205.12		OTHER	0.002571	72	6	13	4	6
	P06684	C5	Complement C5		SP(Sec/SPI)	0.9975	54	81	260	81	81
	P06728	Apoa4	Apolipoprotein A-IV		SP(Sec/SPI)	0.996632	36	12	24	12	12
	P07309	Ttr	Transthyretin		SP(Sec/SPI)	0.998577	71	9	25	9	9
	P07356	Anxa2	Annexin A2		OTHER	0.001507	9	3	3	3	3
	P07743	Bpifa2	BPI fold-containing family A member 2		SP(Sec/SPI)	0.946119	6	1	1	1	1
	P07758	Serpina1a	Alpha-1-antitrypsin 1-1		SP(Sec/SPI)	0.988687	55	20	159	1	7
	P08032	Spta1	Spectrin alpha chain, erythrocytic 1		OTHER	0.000597	2	3	3	3	3
	P08226	Apoe	Apolipoprotein E		SP(Sec/SPI)	0.999593	44	10	23	10	10
	P08228	Sod1	Superoxide dismutase [Cu-Zn]		OTHER	0.003394	8	1	1	1	1
	P08607	C4bpa	C4b-binding protein		OTHER	0.017315	38	17	81	17	17
	P09103	P4hb	Protein disulfide-isomerase		SP(Sec/SPI)	0.99583	4	2	3	2	2
	P09542	Myl3	Myosin light chain 3		OTHER	0.002774	8	1	1	0	1
	P09813	Apoa2	Apolipoprotein A-II		SP(Sec/SPI)	0.994663	10	1	2	1	1
	P10126	Eef1a1	Elongation factor 1-alpha 1		OTHER	0.001139	12	4	5	1	4
	P11589	Mup2	Major urinary protein 2		SP(Sec/SPI)	0.999442	44	6	12	1	1
	P11680	Cfp	Properdin		SP(Sec/SPI)	0.994819	6	2	2	2	2
	P11859	Agt	Angiotensinogen		SP(Sec/SPI)	0.931161	13	3	3	3	3
	P13020	Gsn	Gelsolin		SP(Sec/SPI)	0.996859	21	13	17	13	13
	P14106	C1qb	Complement C1q subcomponent subunit B		SP(Sec/SPI)	0.997463	27	6	20	5	6
	P14602	Hspb1	Heat shock protein beta-1		OTHER	0.001916	5	1	1	1	1
	P15508	Sptb	Spectrin beta chain, erythrocytic		OTHER	0.000614	1	2	2	2	2
	P15949	Klk1b9	Kallikrein 1-related peptidase b9		SP(Sec/SPI)	0.999831	5	1	3	1	1
	P16294	F9	Coagulation factor IX		SP(Sec/SPI)	0.703602	2	1	1	1	1
	P16858	Gapdh	Glyceraldehyde-3-phosphate dehydrogenase		OTHER	0.003506	18	4	8	3	4
	P16882	Ghr	Growth hormone receptor		SP(Sec/SPI)	0.986918	6	3	8	3	3
	P17742	Ppia	Peptidyl-prolyl cis-trans isomerase A		OTHER	0.001701	7	1	1	1	1
	P17897	Lyz1	Lysozyme C-1		SP(Sec/SPI)	0.999509	12	2	6	1	2
	P18528		Ig heavy chain V region 6.96		OTHER	0.003134	31	2	7	1	2
	P18531	Ighv3-6	Ig heavy chain V region 3-6		SP(Sec/SPI)	0.997601	14	1	1	1	1
	P19001	Krt19	Keratin, type I cytoskeletal 19		OTHER	0.000647	13	8	32	1	1
	P19221	F2	Prothrombin		SP(Sec/SPI)	0.900449	51	29	72	29	29
	P19788	Mgp	Matrix Gla protein		SP(Sec/SPI)	0.993255	23	2	6	2	2
	P20029	Hspa5	Endoplasmic reticulum chaperone BiP		SP(Sec/SPI)	0.99917	17	9	13	8	8
	P20918	Plg	Plasminogen		SP(Sec/SPI)	0.993395	71	57	214	57	57
	P21180	C2	Complement C2		SP(Sec/SPI)	0.985132	4	2	4	2	2
	P21981	Tgm2	Protein-glutamine gamma-glutamyltransferase 2		OTHER	0.000351	31	13	17	13	13
	P24270	Cat	Catalase		OTHER	0.000437	2	1	1	1	1
	P26262	Klkb1	Plasma kallikrein		SP(Sec/SPI)	0.640423	38	19	56	19	19
	P26350	Ptma	Prothymosin alpha		OTHER	0.000169	14	1	2	1	1
	P28666	Mug2	Murinoglobulin-2		SP(Sec/SPI)	0.991231	28	37	440	4	4
	P29788	Vtn	Vitronectin		SP(Sec/SPI)	0.999502	37	14	62	14	14
	P31532	Saa4	Serum amyloid A-4 protein		SP(Sec/SPI)	0.995647	15	1	2	1	1
	P32261	Serpinc1	Antithrombin-III		SP(Sec/SPI)	0.988089	69	33	141	33	33
	P32648	Vip	VIP peptides		SP(Sec/SPI)	0.987267	7	1	1	1	1
	P33622	Apoc3	Apolipoprotein C-III		SP(Sec/SPI)	0.998061	19	1	1	1	1
	P35441	Thbs1	Thrombospondin-1		SP(Sec/SPI)	0.931058	6	5	8	5	5
	P35700	Prdx1	Peroxiredoxin-1		OTHER	0.000596	9	2	2	2	2
	P36369	Klk1b26	Kallikrein 1-related peptidase b26		SP(Sec/SPI)	0.998561	10	2	4	0	2
	P39039	Mbl1	Mannose-binding protein A		SP(Sec/SPI)	0.998708	56	13	98	12	13
	P39876	Timp3	Metalloproteinase inhibitor 3		SP(Sec/SPI)	0.998947	43	7	12	7	7
	P41317	Mbl2	Mannose-binding protein C		SP(Sec/SPI)	0.99904	52	14	46	14	14
	P42703	Lifr	Leukemia inhibitory factor receptor		SP(Sec/SPI)	0.728741	28	27	88	26	26
	P43274	H1-4	Histone H1.4		OTHER	0.00108	10	2	2	2	2
	P45700	Man1a1	Mannosyl-oligosaccharide 1,2-alpha-mannosidase IA		OTHER	0.003922	15	7	14	7	7
	P46412	Gpx3	Glutathione peroxidase 3		SP(Sec/SPI)	0.998468	37	8	20	7	8
	P49182	Serpind1	Heparin cofactor 2		SP(Sec/SPI)	0.994715	21	9	16	9	9
	P50446	Krt6a	Keratin, type II cytoskeletal 6A		OTHER	0.000236	20	19	77	2	7
	P52430	Pon1	Serum paraoxonase/arylesterase 1		SP(Sec/SPI)	0.748214	41	8	26	8	8
	P52843	Sult2a1	Sulfotransferase 2A1		OTHER	0.0008	2	1	3	0	1
	P55065	Pltp	Phospholipid transfer protein		SP(Sec/SPI)	0.999112	2	1	1	1	1
	P60710	Actb	Actin, cytoplasmic 1		OTHER	0.000773	34	9	20	1	4
	P62242	Rps8	Small ribosomal subunit protein eS8		OTHER	0.001529	7	1	1	1	1
	P62267	Rps23	Small ribosomal subunit protein uS12		OTHER	0.00106	8	1	1	1	1
	P62806	H4c1	Histone H4		OTHER	0.000522	51	6	10	6	6
	P62827	Ran	GTP-binding nuclear protein Ran		OTHER	0.000463	17	3	4	2	3
	P62852	Rps25	Small ribosomal subunit protein eS25		OTHER	0.001028	15	2	5	2	2
	P62984	Uba52	Ubiquitin-ribosomal protein eL40 fusion protein		OTHER	0.00206	23	2	3	0	2
	P63017	Hspa8	Heat shock cognate 71 kDa protein		OTHER	0.0025	7	4	7	1	3
	P63038	Hspd1	60 kDa heat shock protein, mitochondrial		OTHER	0.002111	4	1	1	1	1
	P68134	Acta1	Actin, alpha skeletal muscle		OTHER	0.000957	19	6	11	0	1
	P68433	H3c1	Histone H3.1		OTHER	0.000313	29	2	3	1	1
	P70255	Nfic	Nuclear factor 1 C-type		OTHER	0.000682	2	1	2	1	1
	P70274	Selenop	Selenoprotein P		SP(Sec/SPI)	0.998017	15	4	6	4	4
	P70389	Igfals	Insulin-like growth factor-binding protein complex acid labile subunit		SP(Sec/SPI)	0.99223	6	2	3	2	2
	P84228	H3c2	Histone H3.2		OTHER	0.000313	29	2	9	1	1
	P84244	H3-3a	Histone H3.3		OTHER	0.000301	29	2	4	0	1
	P97350	Pkp1	Plakophilin-1		OTHER	0.000822	2	1	1	1	1
	P97873	Loxl1	Lysyl oxidase homolog 1		SP(Sec/SPI)	0.969479	18	8	10	8	8
	P98064	Masp1	Mannan-binding lectin serine protease 1		SP(Sec/SPI)	0.997573	12	6	8	6	6
	P98086	C1qa	Complement C1q subcomponent subunit A		SP(Sec/SPI)	0.986517	38	8	23	8	8
	Q01149	Col1a2	Collagen alpha-2(I) chain		SP(Sec/SPI)	0.829813	2	2	3	2	2
	Q01339	Apoh	Beta-2-glycoprotein 1		SP(Sec/SPI)	0.996309	49	16	47	16	16
	Q01853	Vcp	Transitional endoplasmic reticulum ATPase		OTHER	0.000814	1	1	1	1	1
	Q02105	C1qc	Complement C1q subcomponent subunit C		SP(Sec/SPI)	0.998763	31	7	24	7	7
	Q02257	Jup	Junction plakoglobin		OTHER	0.001531	21	13	22	12	13
	Q02819	Nucb1	Nucleobindin-1		SP(Sec/SPI)	0.992609	39	14	26	14	14
	Q04857	Col6a1	Collagen alpha-1(VI) chain		SP(Sec/SPI)	0.991777	2	1	1	1	1
	Q05920	Pc	Pyruvate carboxylase, mitochondrial		OTHER	0.000924	2	2	2	2	2
	Q06194	F8	Coagulation factor VIII		SP(Sec/SPI)	0.920104	3	5	5	5	5
	Q06770	Serpina6	Corticosteroid-binding globulin		SP(Sec/SPI)	0.973535	3	1	1	1	1
	Q06890	Clu	Clusterin		SP(Sec/SPI)	0.996748	41	20	76	20	20
	Q07235	Serpine2	Glia-derived nexin		SP(Sec/SPI)	0.944062	7	2	2	2	2
	Q07456	Ambp	Protein AMBP		SP(Sec/SPI)	0.997865	20	5	15	5	5
	Q07968	F13b	Coagulation factor XIII B chain		SP(Sec/SPI)	0.998801	45	24	62	24	24
	Q09200	B4galnt1	Beta-1,4 N-acetylgalactosaminyltransferase 1		SP(Sec/SPI)	0.728331	5	2	3	2	2
	Q0VBK2	Krt80	Keratin, type II cytoskeletal 80		OTHER	0.050706	6	2	3	2	2
	Q3SXB8	Colec11	Collectin-11		SP(Sec/SPI)	0.967575	8	2	3	2	2
	Q3THE2	Myl12b	Myosin regulatory light chain 12B		OTHER	0.000467	40	7	9	3	7
	Q3TTY5	Krt2	Keratin, type II cytoskeletal 2 epidermal		OTHER	0.000761	9	11	40	6	6
	Q3UV17	Krt76	Keratin, type II cytoskeletal 2 oral		OTHER	0.000297	9	9	35	1	1
	Q497I4	Krt35	Keratin, type I cuticular Ha5		OTHER	0.000288	3	2	5	1	1
	Q5SWU9	Acaca	Acetyl-CoA carboxylase 1		OTHER	0.000553	5	7	7	4	7
	Q60605	Myl6	Myosin light polypeptide 6		OTHER	0.000441	50	6	8	5	6
	Q60841	Reln	Reelin		SP(Sec/SPI)	0.990663	1	3	4	3	3
	Q60994	Adipoq	Adiponectin		SP(Sec/SPI)	0.999471	15	3	3	3	3
	Q61083	Map3k2	Mitogen-activated protein kinase kinase kinase 2		OTHER	0.000219	1	1	3	1	1
	Q61171	Prdx2	Peroxiredoxin-2		OTHER	0.000612	24	4	5	4	4
	Q61247	Serpinf2	Alpha-2-antiplasmin		SP(Sec/SPI)	0.978543	49	22	77	22	22
	Q61414	Krt15	Keratin, type I cytoskeletal 15		OTHER	0.000536	10	10	51	2	2
	Q61495	Dsg1a	Desmoglein-1-alpha		SP(Sec/SPI)	0.950882	2	1	2	0	1
	Q61508	Ecm1	Extracellular matrix protein 1		SP(Sec/SPI)	0.967901	65	35	115	35	35
	Q61646	Hp	Haptoglobin		SP(Sec/SPI)	0.997256	29	10	17	10	10
	Q61702	Itih1	Inter-alpha-trypsin inhibitor heavy chain H1		SP(Sec/SPI)	0.976494	36	25	77	25	25
	Q61703	Itih2	Inter-alpha-trypsin inhibitor heavy chain H2		SP(Sec/SPI)	0.998362	30	17	71	17	17
	Q61704	Itih3	Inter-alpha-trypsin inhibitor heavy chain H3		SP(Sec/SPI)	0.998737	4	4	10	4	4
	Q61730	Il1rap	Interleukin-1 receptor accessory protein		SP(Sec/SPI)	0.976105	2	1	2	1	1
	Q61781	Krt14	Keratin, type I cytoskeletal 14		OTHER	0.001242	33	21	90	3	3
	Q61900	Smr3a	Submaxillary gland androgen-regulated protein 3A		SP(Sec/SPI)	0.989368	5	1	1	1	1
	Q62009	Postn	Periostin		SP(Sec/SPI)	0.999453	6	3	4	3	3
	Q63880	Ces3a	Carboxylesterase 3A		SP(Sec/SPI)	0.624967	12	5	8	2	2
	Q64525	Hist2h2bb	Histone H2B type 2-B		OTHER	0.001101	37	5	9	1	5
	Q64726	Azgp1	Zinc-alpha-2-glycoprotein		SP(Sec/SPI)	0.772965	22	4	9	4	4
	Q6IFX2	Krt42	Keratin, type I cytoskeletal 42		OTHER	0.000847	36	21	86	7	7
	Q6IME9	Krt72	Keratin, type II cytoskeletal 72		OTHER	0.000663	4	3	14	1	1
	Q6NXH9	Krt73	Keratin, type II cytoskeletal 73		OTHER	0.00051	7	5	62	0	1
	Q6ZQ06	Cep162	Centrosomal protein of 162 kDa		OTHER	0.000511	1	1	19	1	1
	Q80YC5	F12	Coagulation factor XII		SP(Sec/SPI)	0.995563	18	7	11	7	7
	Q8BFU2	H2ac25	Histone H2A type 3		OTHER	0.000693	49	4	6	0	4
	Q8BH35	C8b	Complement component C8 beta chain		SP(Sec/SPI)	0.652344	40	20	47	20	20
	Q8BH61	F13a1	Coagulation factor XIII A chain		OTHER	0.000907	37	23	39	23	23
	Q8BHN3	Ganab	Neutral alpha-glucosidase AB		SP(Sec/SPI)	0.50704	9	6	6	6	6
	Q8BK48	Ces2e	Pyrethroid hydrolase Ces2e		SP(Sec/SPI)	0.931378	21	7	10	5	5
	Q8BND5	Qsox1	Sulfhydryl oxidase 1		SP(Sec/SPI)	0.991931	24	12	21	12	12
	Q8C196	Cps1	Carbamoyl-phosphate synthase [ammonia], mitochondrial		OTHER	0.00095	1	1	1	1	1
	Q8CFX1	H6pd	GDH/6PGL endoplasmic bifunctional protein		SP(Sec/SPI)	0.982886	35	19	31	19	19
	Q8CG14	C1s1	Complement C1s-1 subcomponent		SP(Sec/SPI)	0.99578	27	13	19	7	13
	Q8CG16	C1ra	Complement C1r-A subcomponent		SP(Sec/SPI)	0.996453	3	2	2	1	2
	Q8CIF4	Btd	Biotinidase		SP(Sec/SPI)	0.915447	18	7	13	7	7
	Q8CIZ8	Vwf	von Willebrand factor		SP(Sec/SPI)	0.992629	39	89	234	89	89
	Q8QZR3	Ces2a	Pyrethroid hydrolase Ces2a		SP(Sec/SPI)	0.996467	9	3	3	2	2
	Q8R0Z6	Angptl6	Angiopoietin-related protein 6		SP(Sec/SPI)	0.735445	21	6	7	6	6
	Q8R121	Serpina10	Protein Z-dependent protease inhibitor		SP(Sec/SPI)	0.880646	31	10	14	10	10
	Q8VCC2	Ces1	Liver carboxylesterase 1		SP(Sec/SPI)	0.990887	5	3	7	1	1
	Q8VCG4	C8g	Complement component C8 gamma chain		SP(Sec/SPI)	0.971986	71	12	48	12	12
	Q8VCS0	Pglyrp2	N-acetylmuramoyl-L-alanine amidase		SP(Sec/SPI)	0.997217	3	2	4	2	2
	Q8VCU1	Ces3b	Carboxylesterase 3B		SP(Sec/SPI)	0.502065	16	5	9	3	3
	Q8VDD5	Myh9	Myosin-9		OTHER	0.000285	65	158	334	134	158
	Q8VED5	Krt79	Keratin, type II cytoskeletal 79		OTHER	0.000173	9	8	27	1	1
	Q91V88	Npnt	Nephronectin		SP(Sec/SPI)	0.995767	3	1	1	1	1
	Q91WG0	Ces2c	Acylcarnitine hydrolase		SP(Sec/SPI)	0.982735	7	3	3	2	2
	Q91WP0	Masp2	Mannan-binding lectin serine protease 2		SP(Sec/SPI)	0.975507	19	10	18	10	10
	Q91WP6	Serpina3n	Serine protease inhibitor A3N		SP(Sec/SPI)	0.984819	27	11	96	7	9
	Q922U2	Krt5	Keratin, type II cytoskeletal 5		OTHER	0.000375	25	21	78	12	12
	Q99K41	Emilin1	EMILIN-1		SP(Sec/SPI)	0.995961	13	7	11	7	7
	Q9CQW3	Proz	Vitamin K-dependent protein Z		SP(Sec/SPI)	0.608417	24	7	11	7	7
	Q9CZV8	Fbxl20	F-box/LRR-repeat protein 20		OTHER	0.000831	2	1	1	1	1
	Q9D1H9	Mfap4	Microfibril-associated glycoprotein 4		SP(Sec/SPI)	0.997026	7	1	1	1	1
	Q9DBB9	Cpn2	Carboxypeptidase N subunit 2		SP(Sec/SPI)	0.995263	33	13	40	13	13
	Q9EPL0	Xylt2	Xylosyltransferase 2		OTHER	0.126369	4	3	4	3	3
	Q9EPS3	Glce	D-glucuronyl C5-epimerase		OTHER	0.094556	2	1	1	1	1
	Q9ES89	Extl2	Exostosin-like 2		OTHER	0.130015	3	1	1	1	1
	Q9ESB3	Hrg	Histidine-rich glycoprotein		SP(Sec/SPI)	0.997518	33	20	55	20	20
	Q9JHH6	Cpb2	Carboxypeptidase B2		SP(Sec/SPI)	0.777884	33	8	17	8	8
	Q9JJI8	Rpl38	Large ribosomal subunit protein eL38		OTHER	0.000396	19	1	1	1	1
	Q9JJN5	Cpn1	Carboxypeptidase N catalytic chain		SP(Sec/SPI)	0.599414	23	7	14	7	7
	Q9JJZ2	Tuba8	Tubulin alpha-8 chain		OTHER	0.00655	7	2	3	0	2
	Q9QUK9	Try5	Trypsin-5		SP(Sec/SPI)	0.998497	8	1	10	0	1
	Q9QWK4	Cd5l	CD5 antigen-like		SP(Sec/SPI)	0.997408	39	12	27	12	12
	Q9QWL7	Krt17	Keratin, type I cytoskeletal 17		OTHER	0.001173	36	22	78	5	6
	Q9QXC1	Fetub	Fetuin-B		SP(Sec/SPI)	0.996676	24	7	15	7	7
	Q9R098	Hgfac	Hepatocyte growth factor activator		SP(Sec/SPI)	0.986907	6	2	3	2	2
	Q9Z126	Pf4	Platelet factor 4		SP(Sec/SPI)	0.983007	9	1	2	1	1
	Q9Z1R3	Apom	Apolipoprotein M		SP(Sec/SPI)	0.732773	8	1	1	1	1
	Q9Z218	Dpp6	Dipeptidyl aminopeptidase-like protein 6		OTHER	0.004275	1	1	3	1	1
	Q9Z2K1	Krt16	Keratin, type I cytoskeletal 16		OTHER	0.001263	20	14	79	7	7

## Sheet: 6.Secretome_total
	Accession	Gene name	Protein name	Biotinylation from each sample types	Sample Types with Biotinylated Protein Detection	Signal Peptide Prediction by SignalP 5.0	Signal Peptide (Sec/SPI) Likelihood by SignalP 5.0
	P16301	Lcat	Phosphatidylcholine-sterol acyltransferase	MEM Biotin [K262], ER Biotin [K264]	MEM, ER	SP(Sec/SPI)	0.757424
	Q8K182	C8a	Complement component C8 alpha chain	MEM Biotin [K258]	MEM	SP(Sec/SPI)	0.99729
	Q8K0E8	Fgb	Fibrinogen beta chain	MEM Biotin [K229; K304; K416], cyto Biotin [K229]	MEM, cyto	SP(Sec/SPI)	0.999199
	E9Q414	Apob	Apolipoprotein B-100	MEM Biotin [K2163]	MEM	SP(Sec/SPI)	0.999619
	P11276	Fn1	Fibronectin	MEM Biotin [K1634]	MEM	SP(Sec/SPI)	0.995527
	Q00623	Apoa1	Apolipoprotein A-I	MEM Biotin [K141; K156; K205; K247; K256], ER Biotin [K141; K205; K227; K247]	MEM, ER	SP(Sec/SPI)	0.99703
	Q61838	Pzp	Pregnancy zone protein	MEM Biotin [K1205; K1373], cyto Biotin [K1205], ER Biotin [K587; K607; K624; K637; K1203; K1205; K1373]	MEM, cyto, ER	SP(Sec/SPI)	0.996652
	Q91X72	Hpx	Hemopexin	ER Biotin [K91], MEM Biotin [K91]	ER, MEM	SP(Sec/SPI)	0.988267
	P06684	C5	Complement C5	ER Biotin [K759]	ER	SP(Sec/SPI)	0.9975
	P29699	Ahsg	Alpha-2-HS-glycoprotein	ER Biotin [K65], MEM Biotin [K65]	ER, MEM	SP(Sec/SPI)	0.999124
	P04186	Cfb	Complement factor B	ER Biotin [K623]	ER	SP(Sec/SPI)	0.998617
	P28665	Mug1	Murinoglobulin-1	ER Biotin [K600; K644; K713], MEM Biotin [K71; K644; K713], cyto Biotin [K71]	ER, MEM, cyto	SP(Sec/SPI)	0.94845
	Q91WP0	Masp2	Mannan-binding lectin serine protease 2	ER Biotin [K578]	ER	SP(Sec/SPI)	0.975507
	P01027	C3	Complement C3	ER Biotin [K566; K951]	ER	SP(Sec/SPI)	0.987564
	P42703	Lifr	Leukemia inhibitory factor receptor	ER Biotin [K545]	ER	SP(Sec/SPI)	0.728741
	Q61247	Serpinf2	Alpha-2-antiplasmin	ER Biotin [K51; K170; K468]	ER	SP(Sec/SPI)	0.978543
	P20918	Plg	Plasminogen	ER Biotin [K492; K628; K742]	ER	SP(Sec/SPI)	0.993395
	Q921I1	Tf	Serotransferrin	ER Biotin [K46; K157; K167; K278; K299; K310; K315; K531; K565; K641; K645; K667; K696], MEM Biotin [K46; K157; K167; K299; K310; K531; K565; K641; K645; K667]	ER, MEM	SP(Sec/SPI)	0.998231
	P19221	F2	Prothrombin	ER Biotin [K437]	ER	SP(Sec/SPI)	0.900449
	Q61147	Cp	Ceruloplasmin	ER Biotin [K43; K901], MEM Biotin [K901]	ER, MEM	SP(Sec/SPI)	0.994218
	P21614	Gc	Vitamin D-binding protein	ER Biotin [K429], MEM Biotin [K429]	ER, MEM	SP(Sec/SPI)	0.996023
	Q01279	Egfr	Epidermal growth factor receptor	ER Biotin [K377], MEM Biotin [K377]	ER, MEM	SP(Sec/SPI)	0.99074
	Q9QXC1	Fetub	Fetuin-B	ER Biotin [K358]	ER	SP(Sec/SPI)	0.996676
	P06909	Cfh	Complement factor H	ER Biotin [K331; K1001]	ER	SP(Sec/SPI)	0.998963
	P23953	Ces1c	Carboxylesterase 1C	ER Biotin [K327], MEM Biotin [K327]	ER, MEM	SP(Sec/SPI)	0.979233
	P07724	Alb	Albumin	ER Biotin [K28; K298; K305; K309; K413; K421; K438; K490; K524; K527; K562; K584], MEM Biotin [K28; K298; K305; K309; K490; K527; K562; K584; K588]	ER, MEM	SP(Sec/SPI)	0.992667
	O89020	Afm	Afamin	ER Biotin [K233], MEM Biotin [K233]	ER, MEM	SP(Sec/SPI)	0.995747
	P06683	C9	Complement component C9	ER Biotin [K227; K451; K455], MEM Biotin [K451; K455]	ER, MEM	SP(Sec/SPI)	0.997815
	Q60590	Orm1	Alpha-1-acid glycoprotein 1	ER Biotin [K190; K196], MEM Biotin [K190; K196]	ER, MEM	SP(Sec/SPI)	0.992335
	Q9DBD0	Inhca	Inhibitor of carbonic anhydrase	ER Biotin [K179], MEM Biotin [K179]	ER, MEM	SP(Sec/SPI)	0.997954
	P41317	Mbl2	Mannose-binding protein C	ER Biotin [K175]	ER	SP(Sec/SPI)	0.99904
	P97290	Serping1	Plasma protease C1 inhibitor	ER Biotin [K166; K325], MEM Biotin [K166]	ER, MEM	SP(Sec/SPI)	0.994923
	P01029	C4b	Complement C4-B	ER Biotin [K1569]	ER	SP(Sec/SPI)	0.937641
	P07759	Serpina3k	Serine protease inhibitor A3K	ER Biotin [K155; K235; K351], MEM Biotin [K93; K155; K351]	ER, MEM	SP(Sec/SPI)	0.97896
	Q03734	Serpina3m	Serine protease inhibitor A3M	ER Biotin [K154; K234], MEM Biotin [K154]	ER, MEM	SP(Sec/SPI)	0.966992
	Q01339	Apoh	Beta-2-glycoprotein 1	ER Biotin [K149]	ER	SP(Sec/SPI)	0.996309
	P32261	Serpinc1	Antithrombin-III	ER Biotin [K147]	ER	SP(Sec/SPI)	0.988089
	P07758	Serpina1a	Alpha-1-antitrypsin 1-1	ER Biotin [K147; K347]	ER	SP(Sec/SPI)	0.988687
	Q00898	Serpina1e	Alpha-1-antitrypsin 1-5	ER Biotin [K147; K186], MEM Biotin [K186; K347]	ER, MEM	SP(Sec/SPI)	0.990767
	P22599	Serpina1b	Alpha-1-antitrypsin 1-2	ER Biotin [K147; K186; K347], MEM Biotin [K186]	ER, MEM	SP(Sec/SPI)	0.987811
	Q00897	Serpina1d	Alpha-1-antitrypsin 1-4	ER Biotin [K147; K186; K347], MEM Biotin [K186]	ER, MEM	SP(Sec/SPI)	0.98958
	Q9ESB3	Hrg	Histidine-rich glycoprotein	ER Biotin [K137]	ER	SP(Sec/SPI)	0.997518
	O08677	Kng1	Kininogen-1	ER Biotin [K131; K136], MEM Biotin [K131; K136]	ER, MEM	SP(Sec/SPI)	0.999262
	Q61129	Cfi	Complement factor I	ER Biotin [K125; K500], MEM Biotin [K500]	ER, MEM	SP(Sec/SPI)	0.998863
	P39039	Mbl1	Mannose-binding protein A	ER Biotin [K109]	ER	SP(Sec/SPI)	0.998708
	E9PV24	Fga	Fibrinogen alpha chain	ER Biotin [K101; K203; K211; K217; K226; K239; K395; K410; K414; K480; K485; K511; K521], MEM Biotin [K101; K211; K217; K226; K395; K410; K480; K485; K521]	ER, MEM	SP(Sec/SPI)	0.994886
	Q8VCM7	Fgg	Fibrinogen gamma chain	cyto Biotin [K165; K176], ER Biotin [K87; K100; K120; K165; K176; K398], MEM Biotin [K87; K100; K120; K165; K176; K398]	cyto, ER, MEM	SP(Sec/SPI)	0.998541
	A2AQ07	Tubb1	Tubulin beta-1 chain			OTHER	0.002525
	A2AVA0	Svep1	Sushi, von Willebrand factor type A, EGF and pentraxin domain-containing protein 1			SP(Sec/SPI)	0.882804
	A6H6A4	Lrriq4	Leucine-rich repeat and IQ domain-containing protein 4			OTHER	0.000837
	A6X935	Itih4	Inter alpha-trypsin inhibitor, heavy chain 4			SP(Sec/SPI)	0.960203
	B2RPV6	Mmrn1	Multimerin-1			SP(Sec/SPI)	0.767059
	E9Q557	Dsp	Desmoplakin			OTHER	0.003912
	O08538	Angpt1	Angiopoietin-1			SP(Sec/SPI)	0.977606
	O08709	Prdx6	Peroxiredoxin-6			OTHER	0.001572
	O08742	Gp5	Platelet glycoprotein V			SP(Sec/SPI)	0.877759
	O09164	Sod3	Extracellular superoxide dismutase [Cu-Zn]			SP(Sec/SPI)	0.96921
	O35292	Rnase2b	Ribonuclease 2B			SP(Sec/SPI)	0.993013
	O35490	Bhmt	Betaine--homocysteine S-methyltransferase 1			OTHER	0.001023
	O35664	Ifnar2	Interferon alpha/beta receptor 2			SP(Sec/SPI)	0.992327
	O35930	Gp1ba	Platelet glycoprotein Ib alpha chain			SP(Sec/SPI)	0.962168
	O54962	Banf1	Barrier-to-autointegration factor			OTHER	0.000833
	O55042	Snca	Alpha-synuclein			OTHER	0.001577
	O55135	Eif6	Eukaryotic translation initiation factor 6			OTHER	0.001654
	O70165	Fcn1	Ficolin-1			SP(Sec/SPI)	0.997857
	O70362	Gpld1	Phosphatidylinositol-glycan-specific phospholipase D			SP(Sec/SPI)	0.981972
	O88783	F5	Coagulation factor V			SP(Sec/SPI)	0.911468
	O88947	F10	Coagulation factor X			SP(Sec/SPI)	0.936243
	O88968	Tcn2	Transcobalamin-2			SP(Sec/SPI)	0.977049
	P00405	Mtco2	Cytochrome c oxidase subunit 2			OTHER	0.0003
	P00687	Amy1	Alpha-amylase 1			SP(Sec/SPI)	0.998572
	P00755	Klk1b1	Kallikrein 1-related peptidase b1			SP(Sec/SPI)	0.999799
	P00920	Ca2	Carbonic anhydrase 2			OTHER	0.001008
	P01592	Jchain	Immunoglobulin J chain			SP(Sec/SPI)	0.992105
	P01630		Ig kappa chain V-II region 7S34.1			OTHER	0.003613
	P01631		Ig kappa chain V-II region 26-10			OTHER	0.007405
	P01633	Igkv6-17	Immunoglobulin kappa chain variable 6-17			SP(Sec/SPI)	0.962441
	P01635	Igkv12-41	Immunoglobulin kappa chain variable 12-41 (Fragment)			SP(Sec/SPI)	0.997963
	P01636		Ig kappa chain V-V region MOPC 149			OTHER	0.003016
	P01637		Ig kappa chain V-V region T1			SP(Sec/SPI)	0.994853
	P01639	Igkv9-120	Immunoglobulin kappa chain variable 9-120			SP(Sec/SPI)	0.986388
	P01642	Gm10881	Ig kappa chain V-V region L7 (Fragment)			SP(Sec/SPI)	0.986987
	P01644		Ig kappa chain V-V region HP R16.7			OTHER	0.006573
	P01648		Ig kappa chain V-V region HP 91A3			OTHER	0.004059
	P01655		Ig kappa chain V-III region PC 7132			OTHER	0.021795
	P01660		Ig kappa chain V-III region PC 3741/TEPC 111			OTHER	0.02222
	P01663		Ig kappa chain V-III region PC 4050			OTHER	0.027355
	P01665		Ig kappa chain V-III region PC 7043			OTHER	0.039842
	P01671		Ig kappa chain V-III region PC 7175			OTHER	0.009962
	P01679		Ig kappa chain V-VI region J539			OTHER	0.010409
	P01680		Ig kappa chain V-IV region S107B			SP(Sec/SPI)	0.935778
	P01723		Ig lambda-1 chain V region			SP(Sec/SPI)	0.992892
	P01728		Ig lambda-2 chain V region			SP(Sec/SPI)	0.996853
	P01749	Ighv1-61	Ig heavy chain V region 3			SP(Sec/SPI)	0.998618
	P01750		Ig heavy chain V region 102			SP(Sec/SPI)	0.998016
	P01786		Ig heavy chain V region MOPC 47A			OTHER	0.002664
	P01791		Ig heavy chain V region HPCM6			OTHER	0.001309
	P01797		Ig heavy chain V-III region U61			OTHER	0.001827
	P01807		Ig heavy chain V region X44			OTHER	0.002301
	P01837	Igkc	Immunoglobulin kappa constant			OTHER	0.001101
	P01843		Ig lambda-1 chain C region			OTHER	0.002263
	P01845	Iglc3	Ig lambda-3 chain C region			OTHER	0.001845
	P01864		Ig gamma-2A chain C region secreted form			OTHER	0.029949
	P01867	Ighg2b	Immunoglobulin heavy constant gamma 2B			OTHER	0.008046
	P01869	Ighg1	Ig gamma-1 chain C region, membrane-bound form			OTHER	0.013549
	P01872	Ighm	Immunoglobulin heavy constant mu			OTHER	0.004172
	P01878		Ig alpha chain C region			OTHER	0.007265
	P01887	B2m	Beta-2-microglobulin			SP(Sec/SPI)	0.983481
	P01898	H2-Q10	H-2 class I histocompatibility antigen, Q10 alpha chain			SP(Sec/SPI)	0.996076
	P01942	Hba	Hemoglobin subunit alpha			OTHER	0.00368
	P02088	Hbb-b1	Hemoglobin subunit beta-1			OTHER	0.003875
	P02089	Hbb-b2	Hemoglobin subunit beta-2			OTHER	0.002596
	P02535	Krt10	Keratin, type I cytoskeletal 10			OTHER	0.00082
	P02762	Mup6	Major urinary protein 6			SP(Sec/SPI)	0.999443
	P02816	Pip	Prolactin-inducible protein homolog			SP(Sec/SPI)	0.956761
	P03953	Cfd	Complement factor D			SP(Sec/SPI)	0.990614
	P03976		Ig kappa chain V-II region 17S29.1			OTHER	0.004397
	P03987		Ig gamma-3 chain C region			OTHER	0.010023
	P04071	Klk1b16	Kallikrein 1-related peptidase b16			SP(Sec/SPI)	0.999738
	P04104	Krt1	Keratin, type II cytoskeletal 1			OTHER	0.000222
	P04247	Mb	Myoglobin			OTHER	0.006639
	P04919	Slc4a1	Band 3 anion transport protein			OTHER	0.000795
	P04945		Ig kappa chain V-VI region NQ2-6.1			OTHER	0.011034
	P05064	Aldoa	Fructose-bisphosphate aldolase A			OTHER	0.000359
	P05213	Tuba1b	Tubulin alpha-1B chain			OTHER	0.007948
	P05366	Saa1	Serum amyloid A-1 protein			SP(Sec/SPI)	0.995436
	P05367	Saa2	Serum amyloid A-2 protein			SP(Sec/SPI)	0.994478
	P05784	Krt18	Keratin, type I cytoskeletal 18			OTHER	0.000626
	P05977	Myl1	Myosin light chain 1/3, skeletal muscle isoform			OTHER	0.002796
	P06151	Ldha	L-lactate dehydrogenase A chain			OTHER	0.000535
	P06327	Gm5629	Ig heavy chain V region VH558 A1/A4			SP(Sec/SPI)	0.997599
	P06330		Ig heavy chain V region AC38 205.12			OTHER	0.002571
	P06728	Apoa4	Apolipoprotein A-IV			SP(Sec/SPI)	0.996632
	P07309	Ttr	Transthyretin			SP(Sec/SPI)	0.998577
	P07310	Ckm	Creatine kinase M-type			OTHER	0.001033
	P07356	Anxa2	Annexin A2			OTHER	0.001507
	P07361	Orm2	Alpha-1-acid glycoprotein 2			SP(Sec/SPI)	0.996239
	P07743	Bpifa2	BPI fold-containing family A member 2			SP(Sec/SPI)	0.946119
	P07744	Krt4	Keratin, type II cytoskeletal 4			OTHER	0.001594
	P08032	Spta1	Spectrin alpha chain, erythrocytic 1			OTHER	0.000597
	P08226	Apoe	Apolipoprotein E			SP(Sec/SPI)	0.999593
	P08228	Sod1	Superoxide dismutase [Cu-Zn]			OTHER	0.003394
	P08607	C4bpa	C4b-binding protein			OTHER	0.017315
	P09036	Spink1	Serine protease inhibitor Kazal-type 1			SP(Sec/SPI)	0.999306
	P09103	P4hb	Protein disulfide-isomerase			SP(Sec/SPI)	0.99583
	P09411	Pgk1	Phosphoglycerate kinase 1			OTHER	0.000817
	P09542	Myl3	Myosin light chain 3			OTHER	0.002774
	P09813	Apoa2	Apolipoprotein A-II			SP(Sec/SPI)	0.994663
	P0DP27	Calm2	Calmodulin-2			OTHER	0.000383
	P10126	Eef1a1	Elongation factor 1-alpha 1			OTHER	0.001139
	P10639	Txn	Thioredoxin			OTHER	0.002209
	P11352	Gpx1	Glutathione peroxidase 1			OTHER	0.005022
	P11499	Hsp90ab1	Heat shock protein HSP 90-beta			OTHER	0.000237
	P11588	Mup1	Major urinary protein 1			SP(Sec/SPI)	0.999443
	P11589	Mup2	Major urinary protein 2			SP(Sec/SPI)	0.999442
	P11680	Cfp	Properdin			SP(Sec/SPI)	0.994819
	P11859	Agt	Angiotensinogen			SP(Sec/SPI)	0.931161
	P12246	Apcs	Serum amyloid P-component			SP(Sec/SPI)	0.995066
	P12710	Fabp1	Fatty acid-binding protein, liver			OTHER	0.000851
	P13020	Gsn	Gelsolin			SP(Sec/SPI)	0.996859
	P13542	Myh8	Myosin-8			OTHER	0.001308
	P13634	Ca1	Carbonic anhydrase 1			OTHER	0.001654
	P14106	C1qb	Complement C1q subcomponent subunit B			SP(Sec/SPI)	0.997463
	P14115	Rpl27a	Large ribosomal subunit protein uL15			OTHER	0.002245
	P14211	Calr	Calreticulin			SP(Sec/SPI)	0.997909
	P14430	H2-Q8	H-2 class I histocompatibility antigen, Q8 alpha chain			SP(Sec/SPI)	0.996512
	P14602	Hspb1	Heat shock protein beta-1			OTHER	0.001916
	P14847	Crp	C-reactive protein			SP(Sec/SPI)	0.989618
	P15327	Bpgm	Bisphosphoglycerate mutase			OTHER	0.001927
	P15508	Sptb	Spectrin beta chain, erythrocytic			OTHER	0.000614
	P15946	Klk1b11	Kallikrein 1-related peptidase b11			SP(Sec/SPI)	0.999652
	P15947	Klk1	Kallikrein-1			SP(Sec/SPI)	0.999805
	P15948	Klk1b22	Kallikrein 1-related peptidase b22			SP(Sec/SPI)	0.999753
	P15949	Klk1b9	Kallikrein 1-related peptidase b9			SP(Sec/SPI)	0.999831
	P16294	F9	Coagulation factor IX			SP(Sec/SPI)	0.703602
	P16460	Ass1	Argininosuccinate synthase			OTHER	0.00165
	P16858	Gapdh	Glyceraldehyde-3-phosphate dehydrogenase			OTHER	0.003506
	P16882	Ghr	Growth hormone receptor			SP(Sec/SPI)	0.986918
	P17182	Eno1	Alpha-enolase			OTHER	0.000669
	P17742	Ppia	Peptidyl-prolyl cis-trans isomerase A			OTHER	0.001701
	P17751	Tpi1	Triosephosphate isomerase			OTHER	0.003722
	P17897	Lyz1	Lysozyme C-1			SP(Sec/SPI)	0.999509
	P18525		Ig heavy chain V region 5-84			SP(Sec/SPI)	0.996993
	P18526		Ig heavy chain V region 345			SP(Sec/SPI)	0.988377
	P18528		Ig heavy chain V region 6.96			OTHER	0.003134
	P18531	Ighv3-6	Ig heavy chain V region 3-6			SP(Sec/SPI)	0.997601
	P19001	Krt19	Keratin, type I cytoskeletal 19			OTHER	0.000647
	P19788	Mgp	Matrix Gla protein			SP(Sec/SPI)	0.993255
	P20029	Hspa5	Endoplasmic reticulum chaperone BiP			SP(Sec/SPI)	0.99917
	P21180	C2	Complement C2			SP(Sec/SPI)	0.985132
	P21981	Tgm2	Protein-glutamine gamma-glutamyltransferase 2			OTHER	0.000351
	P23492	Pnp	Purine nucleoside phosphorylase			OTHER	0.000776
	P24270	Cat	Catalase			OTHER	0.000437
	P24549	Aldh1a1	Aldehyde dehydrogenase 1A1			OTHER	0.000964
	P26039	Tln1	Talin-1			OTHER	0.001386
	P26262	Klkb1	Plasma kallikrein			SP(Sec/SPI)	0.640423
	P26350	Ptma	Prothymosin alpha			OTHER	0.000169
	P28666	Mug2	Murinoglobulin-2			SP(Sec/SPI)	0.991231
	P29788	Vtn	Vitronectin			SP(Sec/SPI)	0.999502
	P30115	Gsta3	Glutathione S-transferase A3			OTHER	0.000971
	P31532	Saa4	Serum amyloid A-4 protein			SP(Sec/SPI)	0.995647
	P31786	Dbi	Acyl-CoA-binding protein			OTHER	0.00058
	P32648	Vip	VIP peptides			SP(Sec/SPI)	0.987267
	P32848	Pvalb	Parvalbumin alpha			OTHER	0.00053
	P32883	Kras	GTPase KRas			OTHER	0.002509
	P33587	Proc	Vitamin K-dependent protein C			SP(Sec/SPI)	0.970622
	P33622	Apoc3	Apolipoprotein C-III			SP(Sec/SPI)	0.998061
	P34928	Apoc1	Apolipoprotein C-I			SP(Sec/SPI)	0.996343
	P35441	Thbs1	Thrombospondin-1			SP(Sec/SPI)	0.931058
	P35700	Prdx1	Peroxiredoxin-1			OTHER	0.000596
	P36369	Klk1b26	Kallikrein 1-related peptidase b26			SP(Sec/SPI)	0.998561
	P39876	Timp3	Metalloproteinase inhibitor 3			SP(Sec/SPI)	0.998947
	P40142	Tkt	Transketolase			OTHER	0.000448
	P43025	Clec3b	Tetranectin			SP(Sec/SPI)	0.982147
	P43274	H1-4	Histone H1.4			OTHER	0.00108
	P45700	Man1a1	Mannosyl-oligosaccharide 1,2-alpha-mannosidase IA			OTHER	0.003922
	P46412	Gpx3	Glutathione peroxidase 3			SP(Sec/SPI)	0.998468
	P46425	Gstp2	Glutathione S-transferase P 2			OTHER	0.001699
	P47911	Rpl6	Large ribosomal subunit protein eL6			OTHER	0.00103
	P48193	Epb41	Protein 4.1			OTHER	0.00069
	P49182	Serpind1	Heparin cofactor 2			SP(Sec/SPI)	0.994715
	P50446	Krt6a	Keratin, type II cytoskeletal 6A			OTHER	0.000236
	P51885	Lum	Lumican			SP(Sec/SPI)	0.998397
	P51910	Apod	Apolipoprotein D			SP(Sec/SPI)	0.998069
	P52430	Pon1	Serum paraoxonase/arylesterase 1			SP(Sec/SPI)	0.748214
	P52480	Pkm	Pyruvate kinase PKM			OTHER	0.002104
	P52843	Sult2a1	Sulfotransferase 2A1			OTHER	0.0008
	P54726	Rad23a	UV excision repair protein RAD23 homolog A			OTHER	0.000328
	P55065	Pltp	Phospholipid transfer protein			SP(Sec/SPI)	0.999112
	P56395	Cyb5a	Cytochrome b5			OTHER	0.000368
	P56480	Atp5f1b	ATP synthase subunit beta, mitochondrial			OTHER	0.007978
	P58252	Eef2	Elongation factor 2			OTHER	0.000941
	P58771	Tpm1	Tropomyosin alpha-1 chain			OTHER	0.000132
	P60710	Actb	Actin, cytoplasmic 1			OTHER	0.000773
	P60843	Eif4a1	Eukaryotic initiation factor 4A-I			OTHER	0.000938
	P61939	Serpina7	Thyroxine-binding globulin			SP(Sec/SPI)	0.995401
	P61979	Hnrnpk	Heterogeneous nuclear ribonucleoprotein K			OTHER	0.000287
	P62242	Rps8	Small ribosomal subunit protein eS8			OTHER	0.001529
	P62267	Rps23	Small ribosomal subunit protein uS12			OTHER	0.00106
	P62274	Rps29	Small ribosomal subunit protein uS14			OTHER	0.000766
	P62806	H4c1	Histone H4			OTHER	0.000522
	P62827	Ran	GTP-binding nuclear protein Ran			OTHER	0.000463
	P62830	Rpl23	Large ribosomal subunit protein uL14			OTHER	0.017519
	P62852	Rps25	Small ribosomal subunit protein eS25			OTHER	0.001028
	P62862	Fau	Ubiquitin-like FUBI-ribosomal protein eS30 fusion protein			OTHER	0.001155
	P62984	Uba52	Ubiquitin-ribosomal protein eL40 fusion protein			OTHER	0.00206
	P63017	Hspa8	Heat shock cognate 71 kDa protein			OTHER	0.0025
	P63038	Hspd1	60 kDa heat shock protein, mitochondrial			OTHER	0.002111
	P63242	Eif5a	Eukaryotic translation initiation factor 5A-1			OTHER	0.000361
	P63260	Actg1	Actin, cytoplasmic 2			OTHER	0.000652
	P63268	Actg2	Actin, gamma-enteric smooth muscle			OTHER	0.000832
	P68134	Acta1	Actin, alpha skeletal muscle			OTHER	0.000957
	P68433	H3c1	Histone H3.1			OTHER	0.000313
	P70255	Nfic	Nuclear factor 1 C-type			OTHER	0.000682
	P70274	Selenop	Selenoprotein P			SP(Sec/SPI)	0.998017
	P70296	Pebp1	Phosphatidylethanolamine-binding protein 1			OTHER	0.000988
	P70375	F7	Coagulation factor VII			SP(Sec/SPI)	0.977246
	P70389	Igfals	Insulin-like growth factor-binding protein complex acid labile subunit			SP(Sec/SPI)	0.99223
	P83882	Rpl36a	Large ribosomal subunit protein eL42			OTHER	0.001133
	P84228	H3c2	Histone H3.2			OTHER	0.000313
	P84244	H3-3a	Histone H3.3			OTHER	0.000301
	P97298	Serpinf1	Pigment epithelium-derived factor			SP(Sec/SPI)	0.995174
	P97350	Pkp1	Plakophilin-1			OTHER	0.000822
	P97873	Loxl1	Lysyl oxidase homolog 1			SP(Sec/SPI)	0.969479
	P98064	Masp1	Mannan-binding lectin serine protease 1			SP(Sec/SPI)	0.997573
	P98086	C1qa	Complement C1q subcomponent subunit A			SP(Sec/SPI)	0.986517
	Q00724	Rbp4	Retinol-binding protein 4			SP(Sec/SPI)	0.996483
	Q01149	Col1a2	Collagen alpha-2(I) chain			SP(Sec/SPI)	0.829813
	Q01768	Nme2	Nucleoside diphosphate kinase B			OTHER	0.000297
	Q01853	Vcp	Transitional endoplasmic reticulum ATPase			OTHER	0.000814
	Q02105	C1qc	Complement C1q subcomponent subunit C			SP(Sec/SPI)	0.998763
	Q02257	Jup	Junction plakoglobin			OTHER	0.001531
	Q02357	Ank1	Ankyrin-1			OTHER	0.001473
	Q02819	Nucb1	Nucleobindin-1			SP(Sec/SPI)	0.992609
	Q03265	Atp5f1a	ATP synthase subunit alpha, mitochondrial			OTHER	0.000685
	Q03311	Bche	Cholinesterase			SP(Sec/SPI)	0.961032
	Q04857	Col6a1	Collagen alpha-1(VI) chain			SP(Sec/SPI)	0.991777
	Q05793	Hspg2	Basement membrane-specific heparan sulfate proteoglycan core protein			SP(Sec/SPI)	0.941373
	Q05920	Pc	Pyruvate carboxylase, mitochondrial			OTHER	0.000924
	Q06194	F8	Coagulation factor VIII			SP(Sec/SPI)	0.920104
	Q06770	Serpina6	Corticosteroid-binding globulin			SP(Sec/SPI)	0.973535
	Q06890	Clu	Clusterin			SP(Sec/SPI)	0.996748
	Q07235	Serpine2	Glia-derived nexin			SP(Sec/SPI)	0.944062
	Q07456	Ambp	Protein AMBP			SP(Sec/SPI)	0.997865
	Q07968	F13b	Coagulation factor XIII B chain			SP(Sec/SPI)	0.998801
	Q08189	Tgm3	Protein-glutamine gamma-glutamyltransferase E			OTHER	0.000507
	Q08879	Fbln1	Fibulin-1			SP(Sec/SPI)	0.999435
	Q09200	B4galnt1	Beta-1,4 N-acetylgalactosaminyltransferase 1			SP(Sec/SPI)	0.728331
	Q0VBK2	Krt80	Keratin, type II cytoskeletal 80			OTHER	0.050706
	Q32M21	Gsdma2	Gasdermin-A2			OTHER	0.00088
	Q3SXB8	Colec11	Collectin-11			SP(Sec/SPI)	0.967575
	Q3THE2	Myl12b	Myosin regulatory light chain 12B			OTHER	0.000467
	Q3THW5	H2az2	Histone H2A.V			OTHER	0.000443
	Q3TTY5	Krt2	Keratin, type II cytoskeletal 2 epidermal			OTHER	0.000761
	Q3UV17	Krt76	Keratin, type II cytoskeletal 2 oral			OTHER	0.000297
	Q497I4	Krt35	Keratin, type I cuticular Ha5			OTHER	0.000288
	Q4KML4	Abracl	Costars family protein ABRACL			OTHER	0.000594
	Q5FW60	Mup20	Major urinary protein 20			SP(Sec/SPI)	0.999434
	Q5SWU9	Acaca	Acetyl-CoA carboxylase 1			OTHER	0.000553
	Q5SX39	Myh4	Myosin-4			OTHER	0.000998
	Q60605	Myl6	Myosin light polypeptide 6			OTHER	0.000441
	Q60662	Akap4	A-kinase anchor protein 4			OTHER	0.001629
	Q60692	Psmb6	Proteasome subunit beta type-6			OTHER	0.005173
	Q60841	Reln	Reelin			SP(Sec/SPI)	0.990663
	Q60963	Pla2g7	Platelet-activating factor acetylhydrolase			SP(Sec/SPI)	0.960055
	Q60994	Adipoq	Adiponectin			SP(Sec/SPI)	0.999471
	Q61083	Map3k2	Mitogen-activated protein kinase kinase kinase 2			OTHER	0.000219
	Q61171	Prdx2	Peroxiredoxin-2			OTHER	0.000612
	Q61268	Apoc4	Apolipoprotein C-IV			SP(Sec/SPI)	0.816123
	Q61414	Krt15	Keratin, type I cytoskeletal 15			OTHER	0.000536
	Q61495	Dsg1a	Desmoglein-1-alpha			SP(Sec/SPI)	0.950882
	Q61508	Ecm1	Extracellular matrix protein 1			SP(Sec/SPI)	0.967901
	Q61646	Hp	Haptoglobin			SP(Sec/SPI)	0.997256
	Q61702	Itih1	Inter-alpha-trypsin inhibitor heavy chain H1			SP(Sec/SPI)	0.976494
	Q61703	Itih2	Inter-alpha-trypsin inhibitor heavy chain H2			SP(Sec/SPI)	0.998362
	Q61704	Itih3	Inter-alpha-trypsin inhibitor heavy chain H3			SP(Sec/SPI)	0.998737
	Q61730	Il1rap	Interleukin-1 receptor accessory protein			SP(Sec/SPI)	0.976105
	Q61781	Krt14	Keratin, type I cytoskeletal 14			OTHER	0.001242
	Q61900	Smr3a	Submaxillary gland androgen-regulated protein 3A			SP(Sec/SPI)	0.989368
	Q62009	Postn	Periostin			SP(Sec/SPI)	0.999453
	Q62351	Tfrc	Transferrin receptor protein 1			OTHER	0.001941
	Q63880	Ces3a	Carboxylesterase 3A			SP(Sec/SPI)	0.624967
	Q64291	Krt12	Keratin, type I cytoskeletal 12			OTHER	0.002741
	Q64339	Isg15	Ubiquitin-like protein ISG15			OTHER	0.001114
	Q64475	H2bc3	Histone H2B type 1-B			OTHER	0.001106
	Q64518	Atp2a3	Sarcoplasmic/endoplasmic reticulum calcium ATPase 3			OTHER	0.001423
	Q64523	H2ac20	Histone H2A type 2-C			OTHER	0.000722
	Q64525	Hist2h2bb	Histone H2B type 2-B			OTHER	0.001101
	Q64726	Azgp1	Zinc-alpha-2-glycoprotein			SP(Sec/SPI)	0.772965
	Q6IFX2	Krt42	Keratin, type I cytoskeletal 42			OTHER	0.000847
	Q6IFZ6	Krt77	Keratin, type II cytoskeletal 1b			OTHER	0.000817
	Q6IME9	Krt72	Keratin, type II cytoskeletal 72			OTHER	0.000663
	Q6NXH9	Krt73	Keratin, type II cytoskeletal 73			OTHER	0.00051
	Q6P8J7	Ckmt2	Creatine kinase S-type, mitochondrial			OTHER	0.021997
	Q6ZQ06	Cep162	Centrosomal protein of 162 kDa			OTHER	0.000511
	Q7TMM9	Tubb2a	Tubulin beta-2A chain			OTHER	0.002345
	Q7TPC1	Cdsn	Corneodesmosin			SP(Sec/SPI)	0.96536
	Q80X90	Flnb	Filamin-B			OTHER	0.000758
	Q80YC5	F12	Coagulation factor XII			SP(Sec/SPI)	0.995563
	Q8BFU2	H2ac25	Histone H2A type 3			OTHER	0.000693
	Q8BGZ7	Krt75	Keratin, type II cytoskeletal 75			OTHER	0.000532
	Q8BH35	C8b	Complement component C8 beta chain			SP(Sec/SPI)	0.652344
	Q8BH61	F13a1	Coagulation factor XIII A chain			OTHER	0.000907
	Q8BHL8	Psmf1	Proteasome inhibitor PI31 subunit			OTHER	0.043031
	Q8BHN3	Ganab	Neutral alpha-glucosidase AB			SP(Sec/SPI)	0.50704
	Q8BK48	Ces2e	Pyrethroid hydrolase Ces2e			SP(Sec/SPI)	0.931378
	Q8BND5	Qsox1	Sulfhydryl oxidase 1			SP(Sec/SPI)	0.991931
	Q8BP67	Rpl24	Large ribosomal subunit protein eL24			OTHER	0.000508
	Q8BPB5	Efemp1	EGF-containing fibulin-like extracellular matrix protein 1			SP(Sec/SPI)	0.998697
	Q8BTM8	Flna	Filamin-A			OTHER	0.002659
	Q8BWT1	Acaa2	3-ketoacyl-CoA thiolase, mitochondrial			OTHER	0.007753
	Q8C196	Cps1	Carbamoyl-phosphate synthase [ammonia], mitochondrial			OTHER	0.00095
	Q8CFX1	H6pd	GDH/6PGL endoplasmic bifunctional protein			SP(Sec/SPI)	0.982886
	Q8CG14	C1s1	Complement C1s-1 subcomponent			SP(Sec/SPI)	0.99578
	Q8CG16	C1ra	Complement C1r-A subcomponent			SP(Sec/SPI)	0.996453
	Q8CIF4	Btd	Biotinidase			SP(Sec/SPI)	0.915447
	Q8CIZ8	Vwf	von Willebrand factor			SP(Sec/SPI)	0.992629
	Q8K0Y2	Krt33a	Keratin, type I cuticular Ha3-I			OTHER	0.048201
	Q8K1B8	Fermt3	Fermitin family homolog 3			OTHER	0.000593
	Q8K1I3	Spp2	Secreted phosphoprotein 24			SP(Sec/SPI)	0.911414
	Q8QZR3	Ces2a	Pyrethroid hydrolase Ces2a			SP(Sec/SPI)	0.996467
	Q8R0Z6	Angptl6	Angiopoietin-related protein 6			SP(Sec/SPI)	0.735445
	Q8R121	Serpina10	Protein Z-dependent protease inhibitor			SP(Sec/SPI)	0.880646
	Q8R146	Apeh	Acylamino-acid-releasing enzyme			OTHER	0.001975
	Q8R429	Atp2a1	Sarcoplasmic/endoplasmic reticulum calcium ATPase 1			OTHER	0.001702
	Q8VCC2	Ces1	Liver carboxylesterase 1			SP(Sec/SPI)	0.990887
	Q8VCG4	C8g	Complement component C8 gamma chain			SP(Sec/SPI)	0.971986
	Q8VCS0	Pglyrp2	N-acetylmuramoyl-L-alanine amidase			SP(Sec/SPI)	0.997217
	Q8VCU1	Ces3b	Carboxylesterase 3B			SP(Sec/SPI)	0.502065
	Q8VDD5	Myh9	Myosin-9			OTHER	0.000285
	Q8VED5	Krt79	Keratin, type II cytoskeletal 79			OTHER	0.000173
	Q8VHD8	Hrnr	Hornerin			OTHER	0.001684
	Q91V88	Npnt	Nephronectin			SP(Sec/SPI)	0.995767
	Q91VS7	Mgst1	Microsomal glutathione S-transferase 1			OTHER	0.004049
	Q91WG0	Ces2c	Acylcarnitine hydrolase			SP(Sec/SPI)	0.982735
	Q91WP6	Serpina3n	Serine protease inhibitor A3N			SP(Sec/SPI)	0.984819
	Q91XF0	Pnpo	Pyridoxine-5'-phosphate oxidase			OTHER	0.001169
	Q91Y47	F11	Coagulation factor XI			SP(Sec/SPI)	0.939885
	Q91Y97	Aldob	Fructose-bisphosphate aldolase B			OTHER	0.00035
	Q91ZA3	Pcca	Propionyl-CoA carboxylase alpha chain, mitochondrial			OTHER	0.002362
	Q922U2	Krt5	Keratin, type II cytoskeletal 5			OTHER	0.000375
	Q923D2	Blvrb	Flavin reductase (NADPH)			OTHER	0.015878
	Q99K41	Emilin1	EMILIN-1			SP(Sec/SPI)	0.995961
	Q99KB8	Hagh	Hydroxyacylglutathione hydrolase, mitochondrial			OTHER	0.076116
	Q99PT1	Arhgdia	Rho GDP-dissociation inhibitor 1			OTHER	0.000374
	Q9CPU0	Glo1	Lactoylglutathione lyase			OTHER	0.000701
	Q9CQ19	Myl9	Myosin regulatory light polypeptide 9			OTHER	0.000356
	Q9CQV8	Ywhab	14-3-3 protein beta/alpha			OTHER	0.000383
	Q9CQW3	Proz	Vitamin K-dependent protein Z			SP(Sec/SPI)	0.608417
	Q9CWH6	Psma8	Proteasome subunit alpha type-8			OTHER	0.000237
	Q9CY02	Ahsp	Alpha-hemoglobin-stabilizing protein			OTHER	0.000364
	Q9CZM2	Rpl15	Large ribosomal subunit protein eL15			OTHER	0.000699
	Q9CZV8	Fbxl20	F-box/LRR-repeat protein 20			OTHER	0.000831
	Q9D1H9	Mfap4	Microfibril-associated glycoprotein 4			SP(Sec/SPI)	0.997026
	Q9D2Q8	S100a14	Protein S100-A14			OTHER	0.000751
	Q9D7B1	Dus2	tRNA-dihydrouridine(20) synthase [NAD(P)+]-like			OTHER	0.008083
	Q9DBB9	Cpn2	Carboxypeptidase N subunit 2			SP(Sec/SPI)	0.995263
	Q9EPL0	Xylt2	Xylosyltransferase 2			OTHER	0.126369
	Q9EPS3	Glce	D-glucuronyl C5-epimerase			OTHER	0.094556
	Q9ERE2	Krt81	Keratin, type II cuticular Hb1			OTHER	0.005776
	Q9ES89	Extl2	Exostosin-like 2			OTHER	0.130015
	Q9JHH6	Cpb2	Carboxypeptidase B2			SP(Sec/SPI)	0.777884
	Q9JJH1	Rnase4	Ribonuclease 4			SP(Sec/SPI)	0.988479
	Q9JJI8	Rpl38	Large ribosomal subunit protein eL38			OTHER	0.000396
	Q9JJN5	Cpn1	Carboxypeptidase N catalytic chain			SP(Sec/SPI)	0.599414
	Q9JJZ2	Tuba8	Tubulin alpha-8 chain			OTHER	0.00655
	Q9JLF6	Tgm1	Protein-glutamine gamma-glutamyltransferase K			OTHER	0.007918
	Q9QUK9	Try5	Trypsin-5			SP(Sec/SPI)	0.998497
	Q9QWK4	Cd5l	CD5 antigen-like			SP(Sec/SPI)	0.997408
	Q9QWL7	Krt17	Keratin, type I cytoskeletal 17			OTHER	0.001173
	Q9QXS1	Plec	Plectin			OTHER	0.001205
	Q9R098	Hgfac	Hepatocyte growth factor activator			SP(Sec/SPI)	0.986907
	Q9R0H5	Krt71	Keratin, type II cytoskeletal 71			OTHER	0.000558
	Q9R111	Gda	Guanine deaminase			OTHER	0.04
	Q9R1P4	Psma1	Proteasome subunit alpha type-1			OTHER	0.000526
	Q9WV69	Dmtn	Dematin			OTHER	0.000583
	Q9WVJ3	Cpq	Carboxypeptidase Q			SP(Sec/SPI)	0.989081
	Q9Z126	Pf4	Platelet factor 4			SP(Sec/SPI)	0.983007
	Q9Z1R3	Apom	Apolipoprotein M			SP(Sec/SPI)	0.732773
	Q9Z218	Dpp6	Dipeptidyl aminopeptidase-like protein 6			OTHER	0.004275
	Q9Z2K1	Krt16	Keratin, type I cytoskeletal 16			OTHER	0.001263
	Q9Z2T6	Krt85	Keratin, type II cuticular Hb5			OTHER	0.001508

## Sheet: 7.Cell type_Alb
	Accession	Gene name	Protein name	Biotinylation	Signal Peptide Prediction by SignalP 5.0	Signal Peptide (Sec/SPI) Likelihood by SignalP 5.0	Coverage [%]	# Peptides	# PSMs	# Protein Unique Peptides	# Unique Peptides
	Q9Z1R3	Apom	Apolipoprotein M	Biotin [K108]	SP(Sec/SPI)	0.732773	9	2	4	2	2
	P31532	Saa4	Serum amyloid A-4 protein	Biotin [K116; K129]	SP(Sec/SPI)	0.995647	58	9	23	9	9
	Q61129	Cfi	Complement factor I	Biotin [K125; K365; K422; K440; K500]	SP(Sec/SPI)	0.998863	62	33	139	33	33
	Q9ESB3	Hrg	Histidine-rich glycoprotein	Biotin [K137; K282; K445]	SP(Sec/SPI)	0.997518	43	26	132	26	26
	P22599	Serpina1b	Alpha-1-antitrypsin 1-2	Biotin [K147; K173; K181; K230; K406]	SP(Sec/SPI)	0.987811	65	27	173	9	9
	Q00896	Serpina1c	Alpha-1-antitrypsin 1-3	Biotin [K147; K173; K181; K406]	SP(Sec/SPI)	0.988687	56	24	184	1	1
	Q00897	Serpina1d	Alpha-1-antitrypsin 1-4	Biotin [K147; K173; K181; K406]	SP(Sec/SPI)	0.98958	64	26	162	8	8
	P07758	Serpina1a	Alpha-1-antitrypsin 1-1	Biotin [K147; K173; K181]	SP(Sec/SPI)	0.988687	62	24	170	2	2
	Q00898	Serpina1e	Alpha-1-antitrypsin 1-5	Biotin [K147; K173; K181]	SP(Sec/SPI)	0.990767	41	20	125	8	8
	Q3UZ09	C1rl	Complement C1r subcomponent-like protein	Biotin [K149; K151]	OTHER	0.411839	30	11	33	9	9
	Q01339	Apoh	Beta-2-glycoprotein 1	Biotin [K149; K229; K250; K270; K281; K287; K327; K336]	SP(Sec/SPI)	0.996309	73	34	188	34	34
	P97298	Serpinf1	Pigment epithelium-derived factor	Biotin [K150]	SP(Sec/SPI)	0.995174	58	21	74	21	21
	P28665	Mug1	Murinoglobulin-1	Biotin [K153; K204; K600; K644; K713]	SP(Sec/SPI)	0.94845	66	87	811	54	54
	Q03734	Serpina3m	Serine protease inhibitor A3M	Biotin [K154; K234; K238; K337]	SP(Sec/SPI)	0.966992	72	33	690	18	20
	Q9JHH6	Cpb2	Carboxypeptidase B2	Biotin [K154; K325; K348]	SP(Sec/SPI)	0.777884	45	17	57	16	17
	Q64726	Azgp1	Zinc-alpha-2-glycoprotein	Biotin [K160; K167; K239; K240; K295; K297]	SP(Sec/SPI)	0.772965	59	23	92	23	23
	P97290	Serping1	Plasma protease C1 inhibitor	Biotin [K166; K169; K221; K312; K320; K325; K333; K394]	SP(Sec/SPI)	0.994923	49	29	126	29	29
	P49182	Serpind1	Heparin cofactor 2	Biotin [K171]	SP(Sec/SPI)	0.994715	42	18	50	18	18
	P41317	Mbl2	Mannose-binding protein C	Biotin [K175]	SP(Sec/SPI)	0.99904	59	15	43	14	14
	P06683	C9	Complement component C9	Biotin [K186; K191; K203; K206; K227; K269; K368; K394; K451; K455; K486]	SP(Sec/SPI)	0.997815	48	30	111	30	30
	Q60590	Orm1	Alpha-1-acid glycoprotein 1	Biotin [K190; K196; K199]	SP(Sec/SPI)	0.992335	41	12	81	8	12
	Q63880	Ces3a	Carboxylesterase 3A	Biotin [K194]	SP(Sec/SPI)	0.624967	36	17	42	7	7
	Q8VCU1	Ces3b	Carboxylesterase 3B	Biotin [K194]	SP(Sec/SPI)	0.502065	39	16	35	7	7
	Q9DBD0	Inhca	Inhibitor of carbonic anhydrase	Biotin [K195; K297; K567; K613; K615; K669]	SP(Sec/SPI)	0.997954	70	54	314	53	53
	P28666	Mug2	Murinoglobulin-2	Biotin [K204]	SP(Sec/SPI)	0.991231	31	38	261	5	5
	Q8BH35	C8b	Complement component C8 beta chain	Biotin [K211; K304; K394]	SP(Sec/SPI)	0.652344	60	33	157	33	33
	Q06890	Clu	Clusterin	Biotin [K213; K221]	SP(Sec/SPI)	0.996748	46	28	231	28	28
	E9Q414	Apob	Apolipoprotein B-100	Biotin [K2163]	SP(Sec/SPI)	0.999619	26	92	235	91	92
	Q9QXC1	Fetub	Fetuin-B	Biotin [K219]	SP(Sec/SPI)	0.996676	55	17	106	17	17
	P20918	Plg	Plasminogen	Biotin [K223; K227; K433; K492; K528; K658; K682; K719; K729; K742]	SP(Sec/SPI)	0.993395	79	63	446	63	63
	P06909	Cfh	Complement factor H	Biotin [K224; K352; K577; K665; K1001; K1193]	SP(Sec/SPI)	0.998963	64	66	290	66	66
	Q91WP6	Serpina3n	Serine protease inhibitor A3N	Biotin [K226; K348; K377]	SP(Sec/SPI)	0.984819	57	26	218	19	22
	P01029	C4b	Complement C4-B	Biotin [K233; K586; K594; K615; K683; K815; K830; K925; K1336; K1348; K1371; K1451; K1471; K1640]	SP(Sec/SPI)	0.937641	65	107	754	107	107
	P19221	F2	Prothrombin	Biotin [K245; K350; K369; K437; K443]	SP(Sec/SPI)	0.900449	54	35	109	35	35
	Q8VCG4	C8g	Complement component C8 gamma chain	Biotin [K25]	SP(Sec/SPI)	0.971986	76	12	89	12	12
	Q8K182	C8a	Complement component C8 alpha chain	Biotin [K258; K295]	SP(Sec/SPI)	0.99729	70	39	139	39	39
	P16301	Lcat	Phosphatidylcholine-sterol acyltransferase	Biotin [K262]	SP(Sec/SPI)	0.757424	28	8	15	8	8
	Q8R121	Serpina10	Protein Z-dependent protease inhibitor	Biotin [K264]	SP(Sec/SPI)	0.880646	20	7	12	7	7
	O08601	Mttp	Microsomal triglyceride transfer protein large subunit	Biotin [K271]	SP(Sec/SPI)	0.986931	28	19	27	19	19
	P70375	F7	Coagulation factor VII	Biotin [K279; K435]	SP(Sec/SPI)	0.977246	33	15	47	15	15
	P07724	Alb	Albumin	Biotin [K28; K438; K527; K549; K562; K584]	SP(Sec/SPI)	0.992667	85	59	535	59	59
	Q80YC5	F12	Coagulation factor XII	Biotin [K30]	SP(Sec/SPI)	0.995563	19	12	38	12	12
	Q61704	Itih3	Inter-alpha-trypsin inhibitor heavy chain H3	Biotin [K32]	SP(Sec/SPI)	0.998737	20	11	28	11	11
	Q61702	Itih1	Inter-alpha-trypsin inhibitor heavy chain H1	Biotin [K333; K800]	SP(Sec/SPI)	0.976494	51	42	136	42	42
	Q00623	Apoa1	Apolipoprotein A-I	Biotin [K35; K141; K205; K256]	SP(Sec/SPI)	0.99703	65	30	144	30	30
	P42703	Lifr	Leukemia inhibitory factor receptor	Biotin [K373; K532; K545; K595]	SP(Sec/SPI)	0.728741	27	30	113	29	29
	Q91WP0	Masp2	Mannan-binding lectin serine protease 2	Biotin [K38; K578]	SP(Sec/SPI)	0.975507	44	23	59	23	23
	Q61147	Cp	Ceruloplasmin	Biotin [K42; K43; K82; K901]	SP(Sec/SPI)	0.994218	71	71	404	71	71
	P34928	Apoc1	Apolipoprotein C-I	Biotin [K42; K51; K60; K67; K78]	SP(Sec/SPI)	0.996343	45	9	29	9	9
	P09103	P4hb	Protein disulfide-isomerase	Biotin [K426]	SP(Sec/SPI)	0.99583	52	23	67	22	23
	P21614	Gc	Vitamin D-binding protein	Biotin [K429]	SP(Sec/SPI)	0.996023	63	30	141	30	30
	Q8K0E8	Fgb	Fibrinogen beta chain	Biotin [K43; K67; K73; K237; K254; K290; K291; K303; K318; K341; K357; K364; K461; K473]	SP(Sec/SPI)	0.999199	81	67	1860	66	67
	Q07968	F13b	Coagulation factor XIII B chain	Biotin [K44; K106]	SP(Sec/SPI)	0.998801	50	31	97	31	31
	P08607	C4bpa	C4b-binding protein	Biotin [K441; K448]	OTHER	0.017315	33	15	59	15	15
	Q921I1	Tf	Serotransferrin	Biotin [K46; K167; K236; K278; K295; K297; K299; K310; K315; K531; K554; K565; K572; K592; K641; K645; K667]	SP(Sec/SPI)	0.998231	73	74	670	73	73
	A6X935	Itih4	Inter alpha-trypsin inhibitor, heavy chain 4	Biotin [K487; K641]	SP(Sec/SPI)	0.960203	47	36	103	35	36
	O08677	Kng1	Kininogen-1	Biotin [K49; K131; K136; K431]	SP(Sec/SPI)	0.999262	42	28	172	28	28
	P18242	Ctsd	Cathepsin D	Biotin [K49]	SP(Sec/SPI)	0.966035	27	10	20	10	10
	P06684	C5	Complement C5	Biotin [K495; K984; K1266]	SP(Sec/SPI)	0.9975	56	80	271	80	80
	Q61247	Serpinf2	Alpha-2-antiplasmin	Biotin [K51; K64; K170; K189; K244; K252; K338; K461; K468; K475]	SP(Sec/SPI)	0.978543	62	34	403	34	34
	Q8QZR3	Ces2a	Pyrethroid hydrolase Ces2a	Biotin [K52; K554]	SP(Sec/SPI)	0.996467	39	15	34	11	11
	Q6P1G2	Kdm2b	Lysine-specific demethylase 2B	Biotin [K526]	OTHER	0.00068	2	1	3	1	1
	Q9R1E6	Enpp2	Ectonucleotide pyrophosphatase/phosphodiesterase family member 2	Biotin [K577]	SP(Sec/SPI)	0.616356	5	4	7	4	4
	P32261	Serpinc1	Antithrombin-III	Biotin [K62; K72; K86; K147]	SP(Sec/SPI)	0.988089	74	39	139	39	39
	Q61838	Pzp	Pregnancy zone protein	Biotin [K624; K1203; K1205]	SP(Sec/SPI)	0.996652	69	87	801	85	87
	Q8BND5	Qsox1	Sulfhydryl oxidase 1	Biotin [K649]	SP(Sec/SPI)	0.991931	50	32	82	32	32
	E9PV24	Fga	Fibrinogen alpha chain	Biotin [K72; K90; K101; K203; K211; K217; K226; K239; K250; K267; K373; K379; K384; K387; K393; K395; K410; K414; K480; K485; K511; K517; K521; K524]	SP(Sec/SPI)	0.994886	75	88	1494	88	88
	P01027	C3	Complement C3	Biotin [K74; K783; K879; K951; K1335]	SP(Sec/SPI)	0.987564	77	113	439	113	113
	O88783	F5	Coagulation factor V	Biotin [K782; K789; K989]	SP(Sec/SPI)	0.911468	30	58	141	58	58
	Q8VCM7	Fgg	Fibrinogen gamma chain	Biotin [K83; K87; K100; K110; K112; K113; K120; K145; K150; K152; K237; K257; K276; K298; K398; K405; K410; K431]	SP(Sec/SPI)	0.998541	92	55	1550	55	55
	P04186	Cfb	Complement factor B	Biotin [K88; K623; K659; K665; K667]	SP(Sec/SPI)	0.998617	46	38	115	38	38
	Q8CG14	C1s1	Complement C1s-1 subcomponent	Biotin [K89; K479; K575; K576; K669]	SP(Sec/SPI)	0.99578	55	34	161	22	22
	Q8CFG8	C1s2	Complement C1s-1 subcomponent	Biotin [K89; K669]	SP(Sec/SPI)	0.994692	19	13	74	1	1
	Q91X72	Hpx	Hemopexin	Biotin [K91; K166; K444]	SP(Sec/SPI)	0.988267	63	30	169	30	30
	P07759	Serpina3k	Serine protease inhibitor A3K	Biotin [K93; K155; K235; K239; K351; K360]	SP(Sec/SPI)	0.97896	46	24	1141	12	12
	P39039	Mbl1	Mannose-binding protein A	Biotin [K95; K109; K115; K123; K136]	SP(Sec/SPI)	0.998708	55	15	126	14	14
	E9Q557	Dsp	Desmoplakin		OTHER	0.003912	3	8	11	8	8
	O35664	Ifnar2	Interferon alpha/beta receptor 2		SP(Sec/SPI)	0.992327	8	4	11	4	4
	O70362	Gpld1	Phosphatidylinositol-glycan-specific phospholipase D		SP(Sec/SPI)	0.981972	3	2	2	2	2
	O88947	F10	Coagulation factor X		SP(Sec/SPI)	0.936243	15	7	16	7	7
	O89020	Afm	Afamin		SP(Sec/SPI)	0.995747	15	7	15	7	7
	P00687	Amy1	Alpha-amylase 1		SP(Sec/SPI)	0.998572	41	14	27	11	14
	P00920	Ca2	Carbonic anhydrase 2		OTHER	0.001008	72	15	106	15	15
	P01837	Igkc	Immunoglobulin kappa constant		OTHER	0.001101	31	2	4	2	2
	P01865	Igh-1a	Ig gamma-2A chain C region, membrane-bound form		OTHER	0.014663	4	1	1	0	1
	P01872	Ighm	Immunoglobulin heavy constant mu		OTHER	0.004172	16	5	10	5	5
	P01887	B2m	Beta-2-microglobulin		SP(Sec/SPI)	0.983481	55	5	22	5	5
	P01898	H2-Q10	H-2 class I histocompatibility antigen, Q10 alpha chain		SP(Sec/SPI)	0.996076	54	18	44	10	18
	P01942	Hba	Hemoglobin subunit alpha		OTHER	0.00368	35	4	8	4	4
	P02088	Hbb-b1	Hemoglobin subunit beta-1		OTHER	0.003875	65	9	23	6	9
	P02535	Krt10	Keratin, type I cytoskeletal 10		OTHER	0.00082	14	10	57	6	8
	P02762	Mup6	Major urinary protein 6		SP(Sec/SPI)	0.999443	59	8	21	0	1
	P03987		Ig gamma-3 chain C region		OTHER	0.010023	6	2	4	2	2
	P04104	Krt1	Keratin, type II cytoskeletal 1		OTHER	0.000222	7	7	35	3	3
	P04939	Mup3	Major urinary protein 3		SP(Sec/SPI)	0.997612	6	1	1	1	1
	P05017	Igf1	Insulin-like growth factor I		OTHER	0.402731	10	1	4	1	1
	P05064	Aldoa	Fructose-bisphosphate aldolase A		OTHER	0.000359	6	2	2	1	2
	P06328	Ighv1-72	Ig heavy chain V region 1-72		SP(Sec/SPI)	0.997724	13	1	1	0	1
	P06728	Apoa4	Apolipoprotein A-IV		SP(Sec/SPI)	0.996632	22	7	14	7	7
	P06797	Ctsl	Procathepsin L		SP(Sec/SPI)	0.999251	22	6	16	6	6
	P07309	Ttr	Transthyretin		SP(Sec/SPI)	0.998577	71	11	52	11	11
	P07310	Ckm	Creatine kinase M-type		OTHER	0.001033	8	1	1	1	1
	P07356	Anxa2	Annexin A2		OTHER	0.001507	6	2	3	2	2
	P08113	Hsp90b1	Endoplasmin		SP(Sec/SPI)	0.990366	16	10	18	9	10
	P08226	Apoe	Apolipoprotein E		SP(Sec/SPI)	0.999593	19	6	10	6	6
	P09813	Apoa2	Apolipoprotein A-II		SP(Sec/SPI)	0.994663	10	1	1	1	1
	P10107	Anxa1	Annexin A1		OTHER	0.000444	4	1	39	1	1
	P10126	Eef1a1	Elongation factor 1-alpha 1		OTHER	0.001139	9	3	5	1	3
	P11276	Fn1	Fibronectin		SP(Sec/SPI)	0.995527	55	104	673	104	104
	P11589	Mup2	Major urinary protein 2		SP(Sec/SPI)	0.999442	56	8	20	1	1
	P11859	Agt	Angiotensinogen		SP(Sec/SPI)	0.931161	12	5	8	5	5
	P12246	Apcs	Serum amyloid P-component		SP(Sec/SPI)	0.995066	5	1	2	1	1
	P13020	Gsn	Gelsolin		SP(Sec/SPI)	0.996859	11	6	7	6	6
	P14106	C1qb	Complement C1q subcomponent subunit B		SP(Sec/SPI)	0.997463	15	3	7	3	3
	P14211	Calr	Calreticulin		SP(Sec/SPI)	0.997909	44	17	57	17	17
	P14847	Crp	C-reactive protein		SP(Sec/SPI)	0.989618	6	1	1	1	1
	P15116	Cdh2	Cadherin-2		SP(Sec/SPI)	0.998132	3	1	1	1	1
	P16294	F9	Coagulation factor IX		SP(Sec/SPI)	0.703602	26	10	19	10	10
	P16675	Ctsa	Lysosomal protective protein		SP(Sec/SPI)	0.999241	2	1	1	1	1
	P16858	Gapdh	Glyceraldehyde-3-phosphate dehydrogenase		OTHER	0.003506	24	5	8	5	5
	P16882	Ghr	Growth hormone receptor		SP(Sec/SPI)	0.986918	5	3	9	3	3
	P17897	Lyz1	Lysozyme C-1		SP(Sec/SPI)	0.999509	8	1	1	1	1
	P19001	Krt19	Keratin, type I cytoskeletal 19		OTHER	0.000647	11	7	27	2	2
	P19157	Gstp1	Glutathione S-transferase P 1		OTHER	0.002482	6	1	1	1	1
	P20029	Hspa5	Endoplasmic reticulum chaperone BiP		SP(Sec/SPI)	0.99917	55	37	127	35	35
	P21180	C2	Complement C2		SP(Sec/SPI)	0.985132	46	36	113	36	36
	P23953	Ces1c	Carboxylesterase 1C		SP(Sec/SPI)	0.979233	62	28	128	25	26
	P26262	Klkb1	Plasma kallikrein		SP(Sec/SPI)	0.640423	38	22	54	22	22
	P26928	Mst1	Hepatocyte growth factor-like protein		SP(Sec/SPI)	0.995304	25	15	40	15	15
	P27046	Man2a1	Alpha-mannosidase 2		OTHER	0.062048	1	1	2	1	1
	P27656	Lipc	Hepatic triacylglycerol lipase		SP(Sec/SPI)	0.975988	14	4	6	4	4
	P27773	Pdia3	Protein disulfide-isomerase A3		SP(Sec/SPI)	0.991237	5	2	4	2	2
	P28798	Grn	Progranulin		SP(Sec/SPI)	0.999629	19	10	21	10	10
	P29699	Ahsg	Alpha-2-HS-glycoprotein		SP(Sec/SPI)	0.999124	41	9	44	9	9
	P29788	Vtn	Vitronectin		SP(Sec/SPI)	0.999502	29	14	69	13	14
	P33587	Proc	Vitamin K-dependent protein C		SP(Sec/SPI)	0.970622	11	5	11	5	5
	P34927	Asgr1	Asialoglycoprotein receptor 1		OTHER	0.000865	4	1	2	1	1
	P35441	Thbs1	Thrombospondin-1		SP(Sec/SPI)	0.931058	1	1	1	1	1
	P35700	Prdx1	Peroxiredoxin-1		OTHER	0.000596	8	2	2	1	2
	P39061	Col18a1	Collagen alpha-1(XVIII) chain		SP(Sec/SPI)	0.992625	2	2	3	2	2
	P45700	Man1a1	Mannosyl-oligosaccharide 1,2-alpha-mannosidase IA		OTHER	0.003922	46	24	60	24	24
	P46412	Gpx3	Glutathione peroxidase 3		SP(Sec/SPI)	0.998468	26	5	13	4	5
	P47877	Igfbp2	Insulin-like growth factor-binding protein 2		SP(Sec/SPI)	0.998682	37	9	21	9	9
	P47879	Igfbp4	Insulin-like growth factor-binding protein 4		SP(Sec/SPI)	0.99949	19	4	12	4	4
	P50446	Krt6a	Keratin, type II cytoskeletal 6A		OTHER	0.000236	26	21	65	2	6
	P52430	Pon1	Serum paraoxonase/arylesterase 1		SP(Sec/SPI)	0.748214	29	5	7	5	5
	P60710	Actb	Actin, cytoplasmic 1		OTHER	0.000773	39	12	24	0	12
	P62806	H4c1	Histone H4		OTHER	0.000522	12	1	1	1	1
	P62827	Ran	GTP-binding nuclear protein Ran		OTHER	0.000463	16	3	5	2	3
	P62984	Uba52	Ubiquitin-ribosomal protein eL40 fusion protein		OTHER	0.00206	20	2	3	0	2
	P63017	Hspa8	Heat shock cognate 71 kDa protein		OTHER	0.0025	8	4	9	1	2
	P70274	Selenop	Selenoprotein P		SP(Sec/SPI)	0.998017	22	6	10	6	6
	P97350	Pkp1	Plakophilin-1		OTHER	0.000822	2	1	2	1	1
	P98063	Bmp1	Bone morphogenetic protein 1		SP(Sec/SPI)	0.994633	2	2	3	2	2
	P98064	Masp1	Mannan-binding lectin serine protease 1		SP(Sec/SPI)	0.997573	14	6	13	6	6
	P98086	C1qa	Complement C1q subcomponent subunit A		SP(Sec/SPI)	0.986517	24	4	9	4	4
	Q00724	Rbp4	Retinol-binding protein 4		SP(Sec/SPI)	0.996483	15	3	9	3	3
	Q01279	Egfr	Epidermal growth factor receptor		SP(Sec/SPI)	0.99074	18	20	60	20	20
	Q02105	C1qc	Complement C1q subcomponent subunit C		SP(Sec/SPI)	0.998763	20	4	8	4	4
	Q02257	Jup	Junction plakoglobin		OTHER	0.001531	14	9	20	8	9
	Q02819	Nucb1	Nucleobindin-1		SP(Sec/SPI)	0.992609	16	5	7	5	5
	Q07456	Ambp	Protein AMBP		SP(Sec/SPI)	0.997865	18	6	11	6	6
	Q08761	Pros1	Vitamin K-dependent protein S		SP(Sec/SPI)	0.895357	16	9	23	9	9
	Q0VBK2	Krt80	Keratin, type II cytoskeletal 80		OTHER	0.050706	2	1	1	1	1
	Q3TTY5	Krt2	Keratin, type II cytoskeletal 2 epidermal		OTHER	0.000761	10	12	59	8	8
	Q3UV17	Krt76	Keratin, type II cytoskeletal 2 oral		OTHER	0.000297	10	9	32	1	2
	Q5MJS3	Fam20c	Extracellular serine/threonine protein kinase FAM20C		SP(Sec/SPI)	0.625449	10	3	4	2	3
	Q61414	Krt15	Keratin, type I cytoskeletal 15		OTHER	0.000536	10	8	49	1	1
	Q61495	Dsg1a	Desmoglein-1-alpha		SP(Sec/SPI)	0.950882	2	2	3	0	2
	Q61508	Ecm1	Extracellular matrix protein 1		SP(Sec/SPI)	0.967901	19	8	18	8	8
	Q61646	Hp	Haptoglobin		SP(Sec/SPI)	0.997256	21	6	10	6	6
	Q61703	Itih2	Inter-alpha-trypsin inhibitor heavy chain H2		SP(Sec/SPI)	0.998362	46	37	142	37	37
	Q61730	Il1rap	Interleukin-1 receptor accessory protein		SP(Sec/SPI)	0.976105	7	4	7	4	4
	Q61781	Krt14	Keratin, type I cytoskeletal 14		OTHER	0.001242	33	16	72	2	2
	Q61805	Lbp	Lipopolysaccharide-binding protein		SP(Sec/SPI)	0.989409	2	1	1	1	1
	Q64475	H2bc3	Histone H2B type 1-B		OTHER	0.001106	28	3	3	0	3
	Q6IFX2	Krt42	Keratin, type I cytoskeletal 42		OTHER	0.000847	32	16	58	6	6
	Q6IFZ6	Krt77	Keratin, type II cytoskeletal 1b		OTHER	0.000817	8	7	30	1	1
	Q6NXH9	Krt73	Keratin, type II cytoskeletal 73		OTHER	0.00051	10	7	36	1	2
	Q6S5C2	Gnptg	N-acetylglucosamine-1-phosphotransferase subunit gamma		SP(Sec/SPI)	0.968557	30	6	9	6	6
	Q6ZQ06	Cep162	Centrosomal protein of 162 kDa		OTHER	0.000511	1	1	7	1	1
	Q8BK48	Ces2e	Pyrethroid hydrolase Ces2e		SP(Sec/SPI)	0.931378	49	17	39	13	13
	Q8BYB9	Poglut1	Protein O-glucosyltransferase 1		SP(Sec/SPI)	0.997578	3	1	3	1	1
	Q8CBR6	Tsku	Tsukushi		SP(Sec/SPI)	0.995985	8	2	2	2	2
	Q8CFX1	H6pd	GDH/6PGL endoplasmic bifunctional protein		SP(Sec/SPI)	0.982886	4	3	4	3	3
	Q8CG16	C1ra	Complement C1r-A subcomponent		SP(Sec/SPI)	0.996453	49	22	70	5	20
	Q8CIF4	Btd	Biotinidase		SP(Sec/SPI)	0.915447	40	12	32	12	12
	Q8CIZ8	Vwf	von Willebrand factor		SP(Sec/SPI)	0.992629	2	4	7	4	4
	Q8K0D2	Habp2	Hyaluronan-binding protein 2		SP(Sec/SPI)	0.891116	9	5	12	5	5
	Q8QZR4	Oaf	Out at first protein homolog		SP(Sec/SPI)	0.913962	13	3	4	3	3
	Q8VCC2	Ces1	Liver carboxylesterase 1		SP(Sec/SPI)	0.990887	5	3	11	1	1
	Q8VCS0	Pglyrp2	N-acetylmuramoyl-L-alanine amidase		SP(Sec/SPI)	0.997217	2	1	2	1	1
	Q8VDD5	Myh9	Myosin-9		OTHER	0.000285	16	23	39	22	23
	Q8VED5	Krt79	Keratin, type II cytoskeletal 79		OTHER	0.000173	8	8	30	1	1
	Q91WG0	Ces2c	Acylcarnitine hydrolase		SP(Sec/SPI)	0.982735	38	17	43	13	13
	Q91WU0	Ces1f	Carboxylesterase 1F		SP(Sec/SPI)	0.990133	10	4	9	3	3
	Q91YW3	Dnajc3	DnaJ homolog subfamily C member 3		SP(Sec/SPI)	0.716718	2	1	2	1	1
	Q922Q9	Chid1	Chitinase domain-containing protein 1		SP(Sec/SPI)	0.981293	3	1	1	1	1
	Q922U2	Krt5	Keratin, type II cytoskeletal 5		OTHER	0.000375	33	30	99	17	17
	Q9CQF9	Pcyox1	Prenylcysteine oxidase 1		SP(Sec/SPI)	0.984558	8	2	3	2	2
	Q9CQW3	Proz	Vitamin K-dependent protein Z		SP(Sec/SPI)	0.608417	10	2	3	2	2
	Q9DBB9	Cpn2	Carboxypeptidase N subunit 2		SP(Sec/SPI)	0.995263	2	1	1	1	1
	Q9JHE3	Asah2	Neutral ceramidase		OTHER	0.013195	2	1	1	1	1
	Q9JHI0	Mmp19	Matrix metalloproteinase-19		SP(Sec/SPI)	0.976517	12	3	3	3	3
	Q9JJN5	Cpn1	Carboxypeptidase N catalytic chain		SP(Sec/SPI)	0.599414	43	11	27	11	11
	Q9QUK9	Try5	Trypsin-5		SP(Sec/SPI)	0.998497	8	1	3	0	1
	Q9QWL7	Krt17	Keratin, type I cytoskeletal 17		OTHER	0.001173	30	16	51	3	3
	Q9R098	Hgfac	Hepatocyte growth factor activator		SP(Sec/SPI)	0.986907	12	5	6	5	5
	Q9R182	Angptl3	Angiopoietin-related protein 3		SP(Sec/SPI)	0.976428	16	6	9	6	6
	Q9WUZ9	Entpd5	Ectonucleoside triphosphate diphosphohydrolase 5		SP(Sec/SPI)	0.649981	26	9	23	9	9
	Q9WV54	Asah1	Acid ceramidase		SP(Sec/SPI)	0.999089	4	1	1	1	1
	Q9Z2K1	Krt16	Keratin, type I cytoskeletal 16		OTHER	0.001263	21	13	56	7	7

## Sheet: 8.Cell type_LysM
	Accession	Gene name	Protein name	Biotinylation	Signal Peptide Prediction by SignalP 5.0	Signal Peptide (Sec/SPI) Likelihood by SignalP 5.0	Coverage [%]	# Peptides	# PSMs	# Protein Unique Peptides	# Unique Peptides
	Q61838	Pzp	Pregnancy zone protein	Biotin [K1205]	SP(Sec/SPI)	0.996652	65	73	351	72	73
	Q8VCM7	Fgg	Fibrinogen gamma chain	Biotin [K165; K176; K398]	SP(Sec/SPI)	0.998541	89	42	1412	42	42
	P97290	Serping1	Plasma protease C1 inhibitor	Biotin [K166]	SP(Sec/SPI)	0.994923	32	10	18	10	10
	Q921I1	Tf	Serotransferrin	Biotin [K299]	SP(Sec/SPI)	0.998231	47	34	103	33	33
	E9PV24	Fga	Fibrinogen alpha chain	Biotin [K480]	SP(Sec/SPI)	0.994886	72	63	1158	63	63
	Q8VHS6	Asb15	Ankyrin repeat and SOCS box protein 15	Biotin [K538]	OTHER	0.000158	3	1	1	1	1
	P28665	Mug1	Murinoglobulin-1	Biotin [K644]	SP(Sec/SPI)	0.94845	51	58	219	36	58
	P07759	Serpina3k	Serine protease inhibitor A3K	Biotin [K66]	SP(Sec/SPI)	0.97896	61	24	109	16	17
	A2AVA0	Svep1	Sushi, von Willebrand factor type A, EGF and pentraxin domain-containing protein 1		SP(Sec/SPI)	0.882804	1	3	3	3	3
	A6X935	Itih4	Inter alpha-trypsin inhibitor, heavy chain 4		SP(Sec/SPI)	0.960203	34	27	72	27	27
	B2RPV6	Mmrn1	Multimerin-1		SP(Sec/SPI)	0.767059	3	3	3	3	3
	E9Q414	Apob	Apolipoprotein B-100		SP(Sec/SPI)	0.999619	5	13	17	13	13
	E9Q557	Dsp	Desmoplakin		OTHER	0.003912	7	16	27	16	16
	O08677	Kng1	Kininogen-1		SP(Sec/SPI)	0.999262	30	17	46	17	17
	O35490	Bhmt	Betaine--homocysteine S-methyltransferase 1		OTHER	0.001023	5	2	2	1	2
	O70362	Gpld1	Phosphatidylinositol-glycan-specific phospholipase D		SP(Sec/SPI)	0.981972	10	4	6	4	4
	O88783	F5	Coagulation factor V		SP(Sec/SPI)	0.911468	5	9	15	9	9
	O88968	Tcn2	Transcobalamin-2		SP(Sec/SPI)	0.977049	50	15	35	15	15
	P01027	C3	Complement C3		SP(Sec/SPI)	0.987564	66	86	249	86	86
	P01029	C4b	Complement C4-B		SP(Sec/SPI)	0.937641	51	67	242	67	67
	P01592	Jchain	Immunoglobulin J chain		SP(Sec/SPI)	0.992105	9	1	1	1	1
	P01630		Ig kappa chain V-II region 7S34.1		OTHER	0.003613	12	1	1	1	1
	P01631		Ig kappa chain V-II region 26-10		OTHER	0.007405	18	3	5	3	3
	P01637		Ig kappa chain V-V region T1		SP(Sec/SPI)	0.994853	12	1	1	0	1
	P01644		Ig kappa chain V-V region HP R16.7		OTHER	0.006573	44	3	9	0	3
	P01660		Ig kappa chain V-III region PC 3741/TEPC 111		OTHER	0.02222	26	2	5	1	2
	P01680		Ig kappa chain V-IV region S107B		SP(Sec/SPI)	0.935778	9	1	1	1	1
	P01750		Ig heavy chain V region 102		SP(Sec/SPI)	0.998016	19	2	4	0	1
	P01791		Ig heavy chain V region HPCM6		OTHER	0.001309	30	3	7	0	3
	P01800		Ig heavy chain V-III region T957		OTHER	0.001728	22	2	3	0	2
	P01807		Ig heavy chain V region X44		OTHER	0.002301	30	3	5	0	3
	P01819		Ig heavy chain V region MOPC 141		SP(Sec/SPI)	0.97435	8	1	2	0	1
	P01837	Igkc	Immunoglobulin kappa constant		OTHER	0.001101	81	8	26	8	8
	P01865	Igh-1a	Ig gamma-2A chain C region, membrane-bound form		OTHER	0.014663	13	4	12	0	4
	P01867	Ighg2b	Immunoglobulin heavy constant gamma 2B		OTHER	0.008046	7	3	3	3	3
	P01869	Ighg1	Ig gamma-1 chain C region, membrane-bound form		OTHER	0.013549	24	6	15	0	6
	P01872	Ighm	Immunoglobulin heavy constant mu		OTHER	0.004172	37	16	45	16	16
	P01878		Ig alpha chain C region		OTHER	0.007265	13	3	5	3	3
	P01898	H2-Q10	H-2 class I histocompatibility antigen, Q10 alpha chain		SP(Sec/SPI)	0.996076	7	2	3	1	2
	P01942	Hba	Hemoglobin subunit alpha		OTHER	0.00368	42	5	18	4	5
	P02088	Hbb-b1	Hemoglobin subunit beta-1		OTHER	0.003875	96	14	36	7	7
	P02089	Hbb-b2	Hemoglobin subunit beta-2		OTHER	0.002596	66	9	20	2	2
	P02535	Krt10	Keratin, type I cytoskeletal 10		OTHER	0.00082	15	11	81	7	9
	P03976		Ig kappa chain V-II region 17S29.1		OTHER	0.004397	12	1	1	1	1
	P03987		Ig gamma-3 chain C region		OTHER	0.010023	20	7	14	7	7
	P04104	Krt1	Keratin, type II cytoskeletal 1		OTHER	0.000222	6	7	58	3	3
	P04186	Cfb	Complement factor B		SP(Sec/SPI)	0.998617	8	4	8	4	4
	P04919	Slc4a1	Band 3 anion transport protein		OTHER	0.000795	34	21	46	21	21
	P04925	Prnp	Major prion protein		SP(Sec/SPI)	0.996263	4	1	3	1	1
	P04940		Ig kappa chain V-VI region NQ2-17.4.1		OTHER	0.004504	14	2	4	0	2
	P05214	Tuba3a	Tubulin alpha-3 chain		OTHER	0.007948	3	1	2	0	1
	P06330		Ig heavy chain V region AC38 205.12		OTHER	0.002571	19	2	4	1	1
	P06683	C9	Complement component C9		SP(Sec/SPI)	0.997815	19	11	21	11	11
	P06728	Apoa4	Apolipoprotein A-IV		SP(Sec/SPI)	0.996632	59	17	41	17	17
	P06909	Cfh	Complement factor H		SP(Sec/SPI)	0.998963	19	18	37	18	18
	P07309	Ttr	Transthyretin		SP(Sec/SPI)	0.998577	39	4	13	4	4
	P07356	Anxa2	Annexin A2		OTHER	0.001507	3	1	1	1	1
	P07724	Alb	Albumin		SP(Sec/SPI)	0.992667	81	44	258	44	44
	P08032	Spta1	Spectrin alpha chain, erythrocytic 1		OTHER	0.000597	23	38	57	37	38
	P08226	Apoe	Apolipoprotein E		SP(Sec/SPI)	0.999593	55	17	46	17	17
	P08607	C4bpa	C4b-binding protein		OTHER	0.017315	39	16	189	16	16
	P10126	Eef1a1	Elongation factor 1-alpha 1		OTHER	0.001139	11	4	6	1	4
	P11276	Fn1	Fibronectin		SP(Sec/SPI)	0.995527	63	139	4226	139	139
	P11679	Krt8	Keratin, type II cytoskeletal 8		OTHER	0.000422	9	8	38	1	2
	P12710	Fabp1	Fatty acid-binding protein, liver		OTHER	0.000851	26	3	5	3	3
	P13020	Gsn	Gelsolin		SP(Sec/SPI)	0.996859	20	10	18	10	10
	P14106	C1qb	Complement C1q subcomponent subunit B		SP(Sec/SPI)	0.997463	37	7	28	7	7
	P14115	Rpl27a	Large ribosomal subunit protein uL15		OTHER	0.002245	7	1	3	1	1
	P15508	Sptb	Spectrin beta chain, erythrocytic		OTHER	0.000614	19	27	51	27	27
	P16015	Ca3	Carbonic anhydrase 3		OTHER	0.001104	5	1	1	1	1
	P16858	Gapdh	Glyceraldehyde-3-phosphate dehydrogenase		OTHER	0.003506	19	4	6	3	4
	P17897	Lyz1	Lysozyme C-1		SP(Sec/SPI)	0.999509	8	1	1	1	1
	P18242	Ctsd	Cathepsin D		SP(Sec/SPI)	0.966035	4	1	1	1	1
	P18527		Ig heavy chain V region 914		OTHER	0.003505	16	1	2	1	1
	P18528		Ig heavy chain V region 6.96		OTHER	0.003134	19	1	1	1	1
	P19001	Krt19	Keratin, type I cytoskeletal 19		OTHER	0.000647	15	9	31	1	2
	P19221	F2	Prothrombin		SP(Sec/SPI)	0.900449	8	5	9	5	5
	P20029	Hspa5	Endoplasmic reticulum chaperone BiP		SP(Sec/SPI)	0.99917	5	3	4	2	2
	P20918	Plg	Plasminogen		SP(Sec/SPI)	0.993395	67	45	146	45	45
	P21614	Gc	Vitamin D-binding protein		SP(Sec/SPI)	0.996023	19	6	13	6	6
	P21981	Tgm2	Protein-glutamine gamma-glutamyltransferase 2		OTHER	0.000351	28	12	15	12	12
	P22599	Serpina1b	Alpha-1-antitrypsin 1-2		SP(Sec/SPI)	0.987811	52	14	59	4	4
	P23953	Ces1c	Carboxylesterase 1C		SP(Sec/SPI)	0.979233	18	8	17	6	8
	P26039	Tln1	Talin-1		OTHER	0.001386	1	1	1	1	1
	P26262	Klkb1	Plasma kallikrein		SP(Sec/SPI)	0.640423	18	10	14	10	10
	P29699	Ahsg	Alpha-2-HS-glycoprotein		SP(Sec/SPI)	0.999124	20	5	9	5	5
	P29788	Vtn	Vitronectin		SP(Sec/SPI)	0.999502	26	12	63	11	12
	P32261	Serpinc1	Antithrombin-III		SP(Sec/SPI)	0.988089	71	31	106	31	31
	P34928	Apoc1	Apolipoprotein C-I		SP(Sec/SPI)	0.996343	20	2	2	2	2
	P35441	Thbs1	Thrombospondin-1		SP(Sec/SPI)	0.931058	28	26	60	25	26
	P39039	Mbl1	Mannose-binding protein A		SP(Sec/SPI)	0.998708	19	4	14	4	4
	P39876	Timp3	Metalloproteinase inhibitor 3		SP(Sec/SPI)	0.998947	36	6	17	6	6
	P41317	Mbl2	Mannose-binding protein C		SP(Sec/SPI)	0.99904	27	7	15	7	7
	P42703	Lifr	Leukemia inhibitory factor receptor		SP(Sec/SPI)	0.728741	16	13	38	13	13
	P46412	Gpx3	Glutathione peroxidase 3		SP(Sec/SPI)	0.998468	19	4	6	3	4
	P47880	Igfbp6	Insulin-like growth factor-binding protein 6		SP(Sec/SPI)	0.999024	6	1	1	1	1
	P47915	Rpl29	Large ribosomal subunit protein eL29		OTHER	0.000428	7	1	1	1	1
	P48193	Epb41	Protein 4.1		OTHER	0.00069	4	3	4	3	3
	P49182	Serpind1	Heparin cofactor 2		SP(Sec/SPI)	0.994715	2	1	1	1	1
	P49222	Epb42	Protein 4.2		OTHER	0.00058	2	1	2	1	1
	P50446	Krt6a	Keratin, type II cytoskeletal 6A		OTHER	0.000236	28	22	86	2	6
	P52430	Pon1	Serum paraoxonase/arylesterase 1		SP(Sec/SPI)	0.748214	5	1	1	1	1
	P54116	Stom	Stomatin		OTHER	0.000157	7	2	3	2	2
	P58252	Eef2	Elongation factor 2		OTHER	0.000941	2	1	1	1	1
	P60710	Actb	Actin, cytoplasmic 1		OTHER	0.000773	53	15	43	0	15
	P61514	Rpl37a	Large ribosomal subunit protein eL43		OTHER	0.001037	20	1	1	1	1
	P62242	Rps8	Small ribosomal subunit protein eS8		OTHER	0.001529	13	2	2	2	2
	P62267	Rps23	Small ribosomal subunit protein uS12		OTHER	0.00106	8	1	1	1	1
	P62274	Rps29	Small ribosomal subunit protein uS14		OTHER	0.000766	21	1	1	1	1
	P62806	H4c1	Histone H4		OTHER	0.000522	41	4	9	4	4
	P62849	Rps24	Small ribosomal subunit protein eS24		OTHER	0.00076	20	2	4	2	2
	P62852	Rps25	Small ribosomal subunit protein eS25		OTHER	0.001028	21	3	7	3	3
	P62918	Rpl8	Large ribosomal subunit protein uL2		OTHER	0.000621	6	1	1	1	1
	P62984	Uba52	Ubiquitin-ribosomal protein eL40 fusion protein		OTHER	0.00206	30	3	7	0	3
	P63017	Hspa8	Heat shock cognate 71 kDa protein		OTHER	0.0025	7	4	7	1	3
	P70255	Nfic	Nuclear factor 1 C-type		OTHER	0.000682	2	1	3	1	1
	P84244	H3-3a	Histone H3.3		OTHER	0.000301	10	2	3	0	2
	P97350	Pkp1	Plakophilin-1		OTHER	0.000822	2	1	2	1	1
	P97430	Slpi	Antileukoproteinase		SP(Sec/SPI)	0.999748	12	2	2	2	2
	P97477	Aurka	Aurora kinase A		OTHER	0.00037	4	1	1	1	1
	P97873	Loxl1	Lysyl oxidase homolog 1		SP(Sec/SPI)	0.969479	13	6	9	6	6
	P98086	C1qa	Complement C1q subcomponent subunit A		SP(Sec/SPI)	0.986517	30	5	19	5	5
	Q00623	Apoa1	Apolipoprotein A-I		SP(Sec/SPI)	0.99703	55	20	53	20	20
	Q00896	Serpina1c	Alpha-1-antitrypsin 1-3		SP(Sec/SPI)	0.988687	50	17	83	0	6
	Q00897	Serpina1d	Alpha-1-antitrypsin 1-4		SP(Sec/SPI)	0.98958	36	12	51	1	1
	Q00898	Serpina1e	Alpha-1-antitrypsin 1-5		SP(Sec/SPI)	0.990767	19	7	27	1	1
	Q01149	Col1a2	Collagen alpha-2(I) chain		SP(Sec/SPI)	0.829813	2	2	2	2	2
	Q01279	Egfr	Epidermal growth factor receptor		SP(Sec/SPI)	0.99074	8	7	14	7	7
	Q01339	Apoh	Beta-2-glycoprotein 1		SP(Sec/SPI)	0.996309	35	10	18	10	10
	Q01853	Vcp	Transitional endoplasmic reticulum ATPase		OTHER	0.000814	2	1	1	1	1
	Q02013	Aqp1	Aquaporin-1		OTHER	0.028856	7	2	5	2	2
	Q02105	C1qc	Complement C1q subcomponent subunit C		SP(Sec/SPI)	0.998763	17	4	19	4	4
	Q02257	Jup	Junction plakoglobin		OTHER	0.001531	26	16	32	15	16
	Q02357	Ank1	Ankyrin-1		OTHER	0.001473	8	7	8	7	7
	Q03734	Serpina3m	Serine protease inhibitor A3M		SP(Sec/SPI)	0.966992	22	8	49	1	1
	Q04857	Col6a1	Collagen alpha-1(VI) chain		SP(Sec/SPI)	0.991777	4	3	5	3	3
	Q05793	Hspg2	Basement membrane-specific heparan sulfate proteoglycan core protein		SP(Sec/SPI)	0.941373	2	5	6	5	5
	Q05816	Fabp5	Fatty acid-binding protein 5		OTHER	0.00137	7	1	1	1	1
	Q05920	Pc	Pyruvate carboxylase, mitochondrial		OTHER	0.000924	3	3	5	3	3
	Q06194	F8	Coagulation factor VIII		SP(Sec/SPI)	0.920104	1	2	2	2	2
	Q06890	Clu	Clusterin		SP(Sec/SPI)	0.996748	37	18	48	18	18
	Q07079	Igfbp5	Insulin-like growth factor-binding protein 5		SP(Sec/SPI)	0.999442	4	1	2	1	1
	Q07456	Ambp	Protein AMBP		SP(Sec/SPI)	0.997865	3	1	3	1	1
	Q07968	F13b	Coagulation factor XIII B chain		SP(Sec/SPI)	0.998801	48	28	80	28	28
	Q08189	Tgm3	Protein-glutamine gamma-glutamyltransferase E		OTHER	0.000507	2	1	1	1	1
	Q0VBK2	Krt80	Keratin, type II cytoskeletal 80		OTHER	0.050706	6	2	3	2	2
	Q3SXB8	Colec11	Collectin-11		SP(Sec/SPI)	0.967575	13	3	5	3	3
	Q3TTY5	Krt2	Keratin, type II cytoskeletal 2 epidermal		OTHER	0.000761	9	12	57	7	7
	Q3URS2	Zscan4f	Zinc finger and SCAN domain containing protein 4F		OTHER	0.001097	3	1	2	1	1
	Q3UV17	Krt76	Keratin, type II cytoskeletal 2 oral		OTHER	0.000297	12	10	46	2	3
	Q497I4	Krt35	Keratin, type I cuticular Ha5		OTHER	0.000288	3	2	11	1	1
	Q5ND34	Wdr81	WD repeat-containing protein 81		OTHER	0.001614	1	1	2	1	1
	Q5SWU9	Acaca	Acetyl-CoA carboxylase 1		OTHER	0.000553	8	13	18	13	13
	Q60590	Orm1	Alpha-1-acid glycoprotein 1		SP(Sec/SPI)	0.992335	7	1	1	1	1
	Q60841	Reln	Reelin		SP(Sec/SPI)	0.990663	4	11	17	11	11
	Q60994	Adipoq	Adiponectin		SP(Sec/SPI)	0.999471	15	3	4	3	3
	Q61129	Cfi	Complement factor I		SP(Sec/SPI)	0.998863	10	3	4	3	3
	Q61147	Cp	Ceruloplasmin		SP(Sec/SPI)	0.994218	26	18	29	18	18
	Q61247	Serpinf2	Alpha-2-antiplasmin		SP(Sec/SPI)	0.978543	56	22	78	22	22
	Q61495	Dsg1a	Desmoglein-1-alpha		SP(Sec/SPI)	0.950882	3	3	6	0	3
	Q61508	Ecm1	Extracellular matrix protein 1		SP(Sec/SPI)	0.967901	59	28	162	28	28
	Q61646	Hp	Haptoglobin		SP(Sec/SPI)	0.997256	10	2	3	2	2
	Q61702	Itih1	Inter-alpha-trypsin inhibitor heavy chain H1		SP(Sec/SPI)	0.976494	21	14	32	14	14
	Q61703	Itih2	Inter-alpha-trypsin inhibitor heavy chain H2		SP(Sec/SPI)	0.998362	27	18	38	18	18
	Q61704	Itih3	Inter-alpha-trypsin inhibitor heavy chain H3		SP(Sec/SPI)	0.998737	2	1	1	1	1
	Q61781	Krt14	Keratin, type I cytoskeletal 14		OTHER	0.001242	40	21	99	4	4
	Q62009	Postn	Periostin		SP(Sec/SPI)	0.999453	2	1	2	1	1
	Q62095	Ddx3y	ATP-dependent RNA helicase DDX3Y		OTHER	0.002211	2	1	1	0	1
	Q64475	H2bc3	Histone H2B type 1-B		OTHER	0.001106	28	3	10	0	3
	Q64523	H2ac20	Histone H2A type 2-C		OTHER	0.000722	50	4	10	0	1
	Q6IFX2	Krt42	Keratin, type I cytoskeletal 42		OTHER	0.000847	35	19	68	6	6
	Q6IFZ6	Krt77	Keratin, type II cytoskeletal 1b		OTHER	0.000817	8	7	53	1	1
	Q6IME9	Krt72	Keratin, type II cytoskeletal 72		OTHER	0.000663	6	5	18	1	1
	Q6NXH9	Krt73	Keratin, type II cytoskeletal 73		OTHER	0.00051	9	7	77	1	1
	Q769J6	Adamts13	A disintegrin and metalloproteinase with thrombospondin motifs 13		OTHER	0.17503	1	1	1	1	1
	Q7TMM9	Tubb2a	Tubulin beta-2A chain		OTHER	0.002345	4	2	2	0	2
	Q80YC5	F12	Coagulation factor XII		SP(Sec/SPI)	0.995563	5	2	2	2	2
	Q80YX1	Tnc	Tenascin		SP(Sec/SPI)	0.909582	1	2	3	2	2
	Q8BFU2	H2ac25	Histone H2A type 3		OTHER	0.000693	49	4	12	0	1
	Q8BGZ7	Krt75	Keratin, type II cytoskeletal 75		OTHER	0.000532	16	13	69	1	1
	Q8BH35	C8b	Complement component C8 beta chain		SP(Sec/SPI)	0.652344	20	7	9	7	7
	Q8BH61	F13a1	Coagulation factor XIII A chain		OTHER	0.000907	55	34	125	34	34
	Q8BND5	Qsox1	Sulfhydryl oxidase 1		SP(Sec/SPI)	0.991931	2	1	1	1	1
	Q8BP67	Rpl24	Large ribosomal subunit protein eL24		OTHER	0.000508	13	2	3	2	2
	Q8BWT1	Acaa2	3-ketoacyl-CoA thiolase, mitochondrial		OTHER	0.007753	4	1	2	1	1
	Q8BZ33	Tns4	Tensin-4		OTHER	0.005132	3	1	8	1	1
	Q8C196	Cps1	Carbamoyl-phosphate synthase [ammonia], mitochondrial		OTHER	0.00095	6	7	10	7	7
	Q8CG14	C1s1	Complement C1s-1 subcomponent		SP(Sec/SPI)	0.99578	7	3	6	2	3
	Q8CG19	Ltbp1	Latent-transforming growth factor beta-binding protein 1		SP(Sec/SPI)	0.969799	1	1	3	1	1
	Q8CIZ8	Vwf	von Willebrand factor		SP(Sec/SPI)	0.992629	28	61	177	61	61
	Q8K0E8	Fgb	Fibrinogen beta chain		SP(Sec/SPI)	0.999199	77	59	1924	58	59
	Q8K182	C8a	Complement component C8 alpha chain		SP(Sec/SPI)	0.99729	17	7	11	7	7
	Q8R0Z6	Angptl6	Angiopoietin-related protein 6		SP(Sec/SPI)	0.735445	18	5	9	5	5
	Q8R121	Serpina10	Protein Z-dependent protease inhibitor		SP(Sec/SPI)	0.880646	3	1	1	1	1
	Q8VCG4	C8g	Complement component C8 gamma chain		SP(Sec/SPI)	0.971986	39	6	10	6	6
	Q8VDD5	Myh9	Myosin-9		OTHER	0.000285	41	71	160	59	71
	Q8VED5	Krt79	Keratin, type II cytoskeletal 79		OTHER	0.000173	9	9	42	1	1
	Q91WP6	Serpina3n	Serine protease inhibitor A3N		SP(Sec/SPI)	0.984819	20	7	27	3	4
	Q91X72	Hpx	Hemopexin		SP(Sec/SPI)	0.988267	31	13	23	13	13
	Q91Y97	Aldob	Fructose-bisphosphate aldolase B		OTHER	0.00035	2	1	1	0	1
	Q922U2	Krt5	Keratin, type II cytoskeletal 5		OTHER	0.000375	32	28	140	15	15
	Q99K41	Emilin1	EMILIN-1		SP(Sec/SPI)	0.995961	6	4	7	4	4
	Q99M74	Krt82	Keratin, type II cuticular Hb2		OTHER	0.000621	2	1	1	1	1
	Q99PS0	Krt23	Keratin, type I cytoskeletal 23		OTHER	0.001691	7	2	4	1	1
	Q9CQ19	Myl9	Myosin regulatory light polypeptide 9		OTHER	0.000356	10	1	1	0	1
	Q9DBB9	Cpn2	Carboxypeptidase N subunit 2		SP(Sec/SPI)	0.995263	9	3	3	3	3
	Q9DBD0	Inhca	Inhibitor of carbonic anhydrase		SP(Sec/SPI)	0.997954	15	8	15	7	7
	Q9ESB3	Hrg	Histidine-rich glycoprotein		SP(Sec/SPI)	0.997518	16	8	24	8	8
	Q9JHH6	Cpb2	Carboxypeptidase B2		SP(Sec/SPI)	0.777884	16	6	11	6	6
	Q9JJH1	Rnase4	Ribonuclease 4		SP(Sec/SPI)	0.988479	9	1	1	1	1
	Q9JJI8	Rpl38	Large ribosomal subunit protein eL38		OTHER	0.000396	19	1	1	1	1
	Q9JJN5	Cpn1	Carboxypeptidase N catalytic chain		SP(Sec/SPI)	0.599414	28	8	12	8	8
	Q9JK95	Perp	p53 apoptosis effector related to PMP-22		SP(Sec/SPI)	0.822093	11	1	1	1	1
	Q9JLF6	Tgm1	Protein-glutamine gamma-glutamyltransferase K		OTHER	0.007918	2	1	1	1	1
	Q9QUK9	Try5	Trypsin-5		SP(Sec/SPI)	0.998497	8	1	4	0	1
	Q9QWK4	Cd5l	CD5 antigen-like		SP(Sec/SPI)	0.997408	18	6	12	6	6
	Q9QWL7	Krt17	Keratin, type I cytoskeletal 17		OTHER	0.001173	34	19	58	3	3
	Q9Z126	Pf4	Platelet factor 4		SP(Sec/SPI)	0.983007	9	1	2	1	1
	Q9Z2K1	Krt16	Keratin, type I cytoskeletal 16		OTHER	0.001263	23	14	66	7	7
	Q9Z2T6	Krt85	Keratin, type II cuticular Hb5		OTHER	0.001508	7	4	41	1	2

## Sheet: 9.Cell type_pdgfrb
	Accession	Gene name	Protein name	Biotinylation	Signal Peptide Prediction by SignalP 5.0	Signal Peptide (Sec/SPI) Likelihood by SignalP 5.0	Coverage [%]	# Peptides	# PSMs	# Protein Unique Peptides	# Unique Peptides
	Q8VCM7	Fgg	Fibrinogen gamma chain	Biotin [K120; K398]	SP(Sec/SPI)	0.998541	81	42	1076	42	42
	Q61838	Pzp	Pregnancy zone protein	Biotin [K1205]	SP(Sec/SPI)	0.996652	65	75	366	74	75
	P01029	C4b	Complement C4-B	Biotin [K121; K594; K1471]	SP(Sec/SPI)	0.937641	46	57	147	57	57
	Q03734	Serpina3m	Serine protease inhibitor A3M	Biotin [K154; K234]	SP(Sec/SPI)	0.966992	44	14	78	6	7
	P07759	Serpina3k	Serine protease inhibitor A3K	Biotin [K155; K235]	SP(Sec/SPI)	0.97896	33	14	195	7	7
	P97290	Serping1	Plasma protease C1 inhibitor	Biotin [K166]	SP(Sec/SPI)	0.994923	40	15	29	15	15
	Q921I1	Tf	Serotransferrin	Biotin [K299]	SP(Sec/SPI)	0.998231	63	49	185	48	48
	Q8BW75	Maob	Amine oxidase [flavin-containing] B	Biotin [K4]	OTHER	0.003017	6	2	3	2	2
	P11276	Fn1	Fibronectin	Biotin [K444]	SP(Sec/SPI)	0.995527	63	141	3954	141	141
	P08607	C4bpa	C4b-binding protein	Biotin [K448]	OTHER	0.017315	35	16	85	16	16
	Q8K0E8	Fgb	Fibrinogen beta chain	Biotin [K461]	SP(Sec/SPI)	0.999199	77	60	1399	59	60
	E9PV24	Fga	Fibrinogen alpha chain	Biotin [K480]	SP(Sec/SPI)	0.994886	68	59	973	59	59
	A2ASS6	Ttn	Titin		OTHER	0.009113	0	8	9	8	8
	A2ATU0	Dhtkd1	2-oxoadipate dehydrogenase complex component E1		OTHER	0.000744	1	1	1	1	1
	A6X935	Itih4	Inter alpha-trypsin inhibitor, heavy chain 4		SP(Sec/SPI)	0.960203	44	31	73	31	31
	E9Q414	Apob	Apolipoprotein B-100		SP(Sec/SPI)	0.999619	13	43	61	43	43
	E9Q557	Dsp	Desmoplakin		OTHER	0.003912	8	20	38	20	20
	G3X982	Aox3	Aldehyde oxidase 3		OTHER	0.000929	3	2	2	2	2
	O08638	Myh11	Myosin-11		OTHER	0.000336	5	10	21	1	1
	O08677	Kng1	Kininogen-1		SP(Sec/SPI)	0.999262	26	17	47	17	17
	O08709	Prdx6	Peroxiredoxin-6		OTHER	0.001572	57	9	19	9	9
	O08749	Dld	Dihydrolipoyl dehydrogenase, mitochondrial		OTHER	0.003097	6	2	2	2	2
	O09165	Casq1	Calsequestrin-1		SP(Sec/SPI)	0.941138	5	1	1	1	1
	O09173	Hgd	Homogentisate 1,2-dioxygenase		OTHER	0.002628	2	1	1	1	1
	O35129	Phb2	Prohibitin-2		OTHER	0.033782	16	3	3	3	3
	O35215	Ddt	D-dopachrome decarboxylase		OTHER	0.002048	38	4	4	4	4
	O35423	Agxt	Alanine--glyoxylate aminotransferase		OTHER	0.009741	4	1	2	1	1
	O35490	Bhmt	Betaine--homocysteine S-methyltransferase 1		OTHER	0.001023	52	16	36	15	16
	O70165	Fcn1	Ficolin-1		SP(Sec/SPI)	0.997857	3	1	1	1	1
	O70250	Pgam2	Phosphoglycerate mutase 2		OTHER	0.002063	12	2	2	2	2
	O70362	Gpld1	Phosphatidylinositol-glycan-specific phospholipase D		SP(Sec/SPI)	0.981972	9	5	10	5	5
	O88451	Rdh7	Retinol dehydrogenase 7		OTHER	0.155707	11	3	3	2	3
	O88783	F5	Coagulation factor V		SP(Sec/SPI)	0.911468	2	4	8	4	4
	O88844	Idh1	Isocitrate dehydrogenase [NADP] cytoplasmic		OTHER	0.000483	27	9	15	9	9
	O88968	Tcn2	Transcobalamin-2		SP(Sec/SPI)	0.977049	35	10	20	10	10
	O88990	Actn3	Alpha-actinin-3		OTHER	0.00122	11	8	8	6	6
	O89020	Afm	Afamin		SP(Sec/SPI)	0.995747	7	4	10	4	4
	P00329	Adh1	Alcohol dehydrogenase 1		OTHER	0.001681	28	8	25	8	8
	P00405	Mtco2	Cytochrome c oxidase subunit 2		OTHER	0.0003	16	3	5	3	3
	P00920	Ca2	Carbonic anhydrase 2		OTHER	0.001008	16	2	2	2	2
	P01027	C3	Complement C3		SP(Sec/SPI)	0.987564	63	82	225	81	82
	P01592	Jchain	Immunoglobulin J chain		SP(Sec/SPI)	0.992105	24	3	5	3	3
	P01630		Ig kappa chain V-II region 7S34.1		OTHER	0.003613	21	2	6	2	2
	P01631		Ig kappa chain V-II region 26-10		OTHER	0.007405	18	2	4	2	2
	P01633	Igkv6-17	Immunoglobulin kappa chain variable 6-17		SP(Sec/SPI)	0.962441	17	3	4	2	3
	P01635	Igkv12-41	Immunoglobulin kappa chain variable 12-41 (Fragment)		SP(Sec/SPI)	0.997963	19	2	6	2	2
	P01636		Ig kappa chain V-V region MOPC 149		OTHER	0.003016	26	2	7	2	2
	P01637		Ig kappa chain V-V region T1		SP(Sec/SPI)	0.994853	18	2	4	0	2
	P01639	Igkv9-120	Immunoglobulin kappa chain variable 9-120		SP(Sec/SPI)	0.986388	11	1	2	1	1
	P01644		Ig kappa chain V-V region HP R16.7		OTHER	0.006573	51	4	11	0	2
	P01648		Ig kappa chain V-V region HP 91A3		OTHER	0.004059	31	3	5	0	1
	P01660		Ig kappa chain V-III region PC 3741/TEPC 111		OTHER	0.02222	49	3	11	1	2
	P01671		Ig kappa chain V-III region PC 7175		OTHER	0.009962	78	4	12	0	3
	P01679		Ig kappa chain V-VI region J539		OTHER	0.010409	24	2	5	0	1
	P01680		Ig kappa chain V-IV region S107B		SP(Sec/SPI)	0.935778	9	1	4	1	1
	P01723		Ig lambda-1 chain V region		SP(Sec/SPI)	0.992892	36	2	5	0	1
	P01728		Ig lambda-2 chain V region		SP(Sec/SPI)	0.996853	36	2	4	1	1
	P01750		Ig heavy chain V region 102		SP(Sec/SPI)	0.998016	42	5	15	2	3
	P01786		Ig heavy chain V region MOPC 47A		OTHER	0.002664	8	1	3	1	1
	P01791		Ig heavy chain V region HPCM6		OTHER	0.001309	23	2	5	0	2
	P01797		Ig heavy chain V-III region U61		OTHER	0.001827	35	4	11	0	4
	P01807		Ig heavy chain V region X44		OTHER	0.002301	8	1	1	0	1
	P01837	Igkc	Immunoglobulin kappa constant		OTHER	0.001101	81	9	49	9	9
	P01843		Ig lambda-1 chain C region		OTHER	0.002263	28	2	4	2	2
	P01844	Iglc2	Ig lambda-2 chain C region		OTHER	0.001906	48	3	5	1	1
	P01845	Iglc3	Ig lambda-3 chain C region		OTHER	0.001845	38	3	5	1	1
	P01864		Ig gamma-2A chain C region secreted form		OTHER	0.029949	17	5	13	4	5
	P01867	Ighg2b	Immunoglobulin heavy constant gamma 2B		OTHER	0.008046	8	3	8	3	3
	P01869	Ighg1	Ig gamma-1 chain C region, membrane-bound form		OTHER	0.013549	10	3	8	0	3
	P01872	Ighm	Immunoglobulin heavy constant mu		OTHER	0.004172	54	23	111	23	23
	P01878		Ig alpha chain C region		OTHER	0.007265	7	2	4	2	2
	P01887	B2m	Beta-2-microglobulin		SP(Sec/SPI)	0.983481	8	1	3	1	1
	P01898	H2-Q10	H-2 class I histocompatibility antigen, Q10 alpha chain		SP(Sec/SPI)	0.996076	25	7	13	4	7
	P01942	Hba	Hemoglobin subunit alpha		OTHER	0.00368	51	7	25	6	7
	P02088	Hbb-b1	Hemoglobin subunit beta-1		OTHER	0.003875	82	11	29	6	6
	P02089	Hbb-b2	Hemoglobin subunit beta-2		OTHER	0.002596	51	6	11	1	1
	P02535	Krt10	Keratin, type I cytoskeletal 10		OTHER	0.00082	18	13	94	9	11
	P02762	Mup6	Major urinary protein 6		SP(Sec/SPI)	0.999443	59	7	17	0	1
	P03953	Cfd	Complement factor D		SP(Sec/SPI)	0.990614	13	2	4	2	2
	P03977		Ig kappa chain V-III region 50S10.1		OTHER	0.025517	31	2	8	0	1
	P03987		Ig gamma-3 chain C region		OTHER	0.010023	26	9	23	9	9
	P04104	Krt1	Keratin, type II cytoskeletal 1		OTHER	0.000222	7	8	70	4	4
	P04117	Fabp4	Fatty acid-binding protein, adipocyte		OTHER	0.001116	10	1	1	1	1
	P04186	Cfb	Complement factor B		SP(Sec/SPI)	0.998617	20	12	25	12	12
	P04919	Slc4a1	Band 3 anion transport protein		OTHER	0.000795	3	2	3	2	2
	P04940		Ig kappa chain V-VI region NQ2-17.4.1		OTHER	0.004504	14	2	6	0	1
	P04945		Ig kappa chain V-VI region NQ2-6.1		OTHER	0.011034	15	1	1	1	1
	P05064	Aldoa	Fructose-bisphosphate aldolase A		OTHER	0.000359	34	11	13	10	10
	P05201	Got1	Aspartate aminotransferase, cytoplasmic		OTHER	0.001166	11	3	3	3	3
	P05202	Got2	Aspartate aminotransferase, mitochondrial		OTHER	0.039996	10	4	9	4	4
	P05213	Tuba1b	Tubulin alpha-1B chain		OTHER	0.007948	23	7	13	0	7
	P05784	Krt18	Keratin, type I cytoskeletal 18		OTHER	0.000626	14	6	21	3	3
	P05977	Myl1	Myosin light chain 1/3, skeletal muscle isoform		OTHER	0.002796	52	8	8	6	7
	P06151	Ldha	L-lactate dehydrogenase A chain		OTHER	0.000535	31	9	14	8	9
	P06330		Ig heavy chain V region AC38 205.12		OTHER	0.002571	62	6	19	2	4
	P06683	C9	Complement component C9		SP(Sec/SPI)	0.997815	18	9	17	9	9
	P06684	C5	Complement C5		SP(Sec/SPI)	0.9975	32	37	81	37	37
	P06728	Apoa4	Apolipoprotein A-IV		SP(Sec/SPI)	0.996632	36	12	24	12	12
	P06909	Cfh	Complement factor H		SP(Sec/SPI)	0.998963	20	19	35	19	19
	P07309	Ttr	Transthyretin		SP(Sec/SPI)	0.998577	67	8	26	8	8
	P07310	Ckm	Creatine kinase M-type		OTHER	0.001033	30	9	11	9	9
	P07356	Anxa2	Annexin A2		OTHER	0.001507	11	3	3	3	3
	P07724	Alb	Albumin		SP(Sec/SPI)	0.992667	83	59	611	59	59
	P07758	Serpina1a	Alpha-1-antitrypsin 1-1		SP(Sec/SPI)	0.988687	61	24	120	2	9
	P08074	Cbr2	Carbonyl reductase [NADPH] 2		OTHER	0.003585	32	5	5	5	5
	P08113	Hsp90b1	Endoplasmin		SP(Sec/SPI)	0.990366	11	6	6	5	5
	P08226	Apoe	Apolipoprotein E		SP(Sec/SPI)	0.999593	55	20	55	19	20
	P08228	Sod1	Superoxide dismutase [Cu-Zn]		OTHER	0.003394	32	4	9	4	4
	P08249	Mdh2	Malate dehydrogenase, mitochondrial		OTHER	0.001474	24	6	9	6	6
	P08905	Lyz2	Lysozyme C-2		SP(Sec/SPI)	0.999486	10	1	1	1	1
	P09103	P4hb	Protein disulfide-isomerase		SP(Sec/SPI)	0.99583	23	9	15	9	9
	P09411	Pgk1	Phosphoglycerate kinase 1		OTHER	0.000817	15	4	8	4	4
	P09671	Sod2	Superoxide dismutase [Mn], mitochondrial		OTHER	0.003247	6	1	1	1	1
	P09813	Apoa2	Apolipoprotein A-II		SP(Sec/SPI)	0.994663	10	1	1	1	1
	P10126	Eef1a1	Elongation factor 1-alpha 1		OTHER	0.001139	23	9	23	3	9
	P10518	Alad	Delta-aminolevulinic acid dehydratase		OTHER	0.018783	21	4	8	4	4
	P10649	Gstm1	Glutathione S-transferase Mu 1		OTHER	0.002242	62	14	35	9	11
	P11352	Gpx1	Glutathione peroxidase 1		OTHER	0.005022	27	4	7	4	4
	P11499	Hsp90ab1	Heat shock protein HSP 90-beta		OTHER	0.000237	6	4	6	0	3
	P11589	Mup2	Major urinary protein 2		SP(Sec/SPI)	0.999442	56	7	17	1	1
	P11679	Krt8	Keratin, type II cytoskeletal 8		OTHER	0.000422	27	16	45	8	8
	P11725	Otc	Ornithine transcarbamylase, mitochondrial		OTHER	0.000469	32	8	14	8	8
	P11859	Agt	Angiotensinogen		SP(Sec/SPI)	0.931161	3	1	1	1	1
	P12246	Apcs	Serum amyloid P-component		SP(Sec/SPI)	0.995066	21	4	5	4	4
	P12710	Fabp1	Fatty acid-binding protein, liver		OTHER	0.000851	74	8	27	8	8
	P13020	Gsn	Gelsolin		SP(Sec/SPI)	0.996859	35	18	37	18	18
	P13412	Tnni2	Troponin I, fast skeletal muscle		OTHER	0.001302	10	1	1	1	1
	P13541	Myh3	Myosin-3		OTHER	0.001287	6	12	12	0	1
	P14106	C1qb	Complement C1q subcomponent subunit B		SP(Sec/SPI)	0.997463	37	7	24	6	7
	P14115	Rpl27a	Large ribosomal subunit protein uL15		OTHER	0.002245	7	1	2	1	1
	P14148	Rpl7	Large ribosomal subunit protein uL30		OTHER	0.000224	4	1	1	1	1
	P14152	Mdh1	Malate dehydrogenase, cytoplasmic		OTHER	0.007453	19	5	10	5	5
	P14206	Rpsa	Small ribosomal subunit protein uS2		OTHER	0.000599	12	2	3	2	2
	P14211	Calr	Calreticulin		SP(Sec/SPI)	0.997909	10	2	3	2	2
	P14824	Anxa6	Annexin A6		OTHER	0.000525	2	1	2	1	1
	P15105	Glul	Glutamine synthetase		OTHER	0.001807	13	4	10	4	4
	P15508	Sptb	Spectrin beta chain, erythrocytic		OTHER	0.000614	0	1	1	1	1
	P16015	Ca3	Carbonic anhydrase 3		OTHER	0.001104	73	18	67	18	18
	P16331	Pah	Phenylalanine-4-hydroxylase		OTHER	0.00061	5	2	3	2	2
	P16460	Ass1	Argininosuccinate synthase		OTHER	0.00165	42	17	38	17	17
	P16858	Gapdh	Glyceraldehyde-3-phosphate dehydrogenase		OTHER	0.003506	53	12	25	11	12
	P17182	Eno1	Alpha-enolase		OTHER	0.000669	32	9	17	8	8
	P17563	Selenbp1	Methanethiol oxidase		OTHER	0.000759	10	4	5	1	4
	P17742	Ppia	Peptidyl-prolyl cis-trans isomerase A		OTHER	0.001701	35	6	12	6	6
	P17751	Tpi1	Triosephosphate isomerase		OTHER	0.003722	37	6	9	6	6
	P17897	Lyz1	Lysozyme C-1		SP(Sec/SPI)	0.999509	8	1	2	1	1
	P18525		Ig heavy chain V region 5-84		SP(Sec/SPI)	0.996993	23	2	4	1	1
	P18526		Ig heavy chain V region 345		SP(Sec/SPI)	0.988377	19	2	4	0	1
	P18528		Ig heavy chain V region 6.96		OTHER	0.003134	31	2	6	1	1
	P18531	Ighv3-6	Ig heavy chain V region 3-6		SP(Sec/SPI)	0.997601	19	2	2	2	2
	P19001	Krt19	Keratin, type I cytoskeletal 19		OTHER	0.000647	19	10	37	3	4
	P19096	Fasn	Fatty acid synthase		OTHER	0.000762	2	4	4	4	4
	P19157	Gstp1	Glutathione S-transferase P 1		OTHER	0.002482	42	6	18	3	6
	P19221	F2	Prothrombin		SP(Sec/SPI)	0.900449	12	8	15	8	8
	P19639	Gstm3	Glutathione S-transferase Mu 3		OTHER	0.00112	23	4	8	1	1
	P19783	Cox4i1	Cytochrome c oxidase subunit 4 isoform 1, mitochondrial		OTHER	0.003902	5	1	1	1	1
	P19788	Mgp	Matrix Gla protein		SP(Sec/SPI)	0.993255	11	1	2	1	1
	P20029	Hspa5	Endoplasmic reticulum chaperone BiP		SP(Sec/SPI)	0.99917	23	12	18	11	11
	P20152	Vim	Vimentin		OTHER	0.000269	7	4	4	1	2
	P20801	Tnnc2	Troponin C, skeletal muscle		OTHER	0.000601	26	3	4	3	3
	P20918	Plg	Plasminogen		SP(Sec/SPI)	0.993395	40	27	67	27	27
	P21550	Eno3	Beta-enolase		OTHER	0.000466	16	4	6	3	3
	P21614	Gc	Vitamin D-binding protein		SP(Sec/SPI)	0.996023	32	14	34	14	14
	P21981	Tgm2	Protein-glutamine gamma-glutamyltransferase 2		OTHER	0.000351	13	6	7	6	6
	P22599	Serpina1b	Alpha-1-antitrypsin 1-2		SP(Sec/SPI)	0.987811	62	24	121	8	8
	P23492	Pnp	Purine nucleoside phosphorylase		OTHER	0.000776	5	1	1	1	1
	P23953	Ces1c	Carboxylesterase 1C		SP(Sec/SPI)	0.979233	49	22	56	19	19
	P24270	Cat	Catalase		OTHER	0.000437	38	15	25	15	15
	P24456	Cyp2d10	Cytochrome P450 2D10		OTHER	0.044037	4	2	2	2	2
	P24549	Aldh1a1	Aldehyde dehydrogenase 1A1		OTHER	0.000964	34	14	24	10	14
	P25688	Uox	Uricase		OTHER	0.00044	21	5	6	5	5
	P26262	Klkb1	Plasma kallikrein		SP(Sec/SPI)	0.640423	14	8	17	8	8
	P26443	Glud1	Glutamate dehydrogenase 1, mitochondrial		OTHER	0.015762	32	14	29	14	14
	P27773	Pdia3	Protein disulfide-isomerase A3		SP(Sec/SPI)	0.991237	9	4	6	4	4
	P28271	Aco1	Cytoplasmic aconitate hydratase		OTHER	0.0013	4	2	2	2	2
	P28474	Adh5	Alcohol dehydrogenase class-3		OTHER	0.002722	2	1	1	1	1
	P28665	Mug1	Murinoglobulin-1		SP(Sec/SPI)	0.94845	54	59	248	36	59
	P29699	Ahsg	Alpha-2-HS-glycoprotein		SP(Sec/SPI)	0.999124	38	9	22	9	9
	P29788	Vtn	Vitronectin		SP(Sec/SPI)	0.999502	26	11	41	11	11
	P30115	Gsta3	Glutathione S-transferase A3		OTHER	0.000971	40	8	18	5	8
	P31786	Dbi	Acyl-CoA-binding protein		OTHER	0.00058	38	3	6	3	3
	P32020	Scp2	Sterol carrier protein 2		OTHER	0.004859	12	5	7	5	5
	P32261	Serpinc1	Antithrombin-III		SP(Sec/SPI)	0.988089	61	28	76	28	28
	P32848	Pvalb	Parvalbumin alpha		OTHER	0.00053	36	3	3	3	3
	P33622	Apoc3	Apolipoprotein C-III		SP(Sec/SPI)	0.998061	19	1	1	1	1
	P34884	Mif	Macrophage migration inhibitory factor		OTHER	0.00207	10	1	1	1	1
	P34914	Ephx2	Bifunctional epoxide hydrolase 2		OTHER	0.002249	15	5	12	5	5
	P34928	Apoc1	Apolipoprotein C-I		SP(Sec/SPI)	0.996343	18	2	3	2	2
	P35441	Thbs1	Thrombospondin-1		SP(Sec/SPI)	0.931058	11	9	11	9	9
	P35505	Fah	Fumarylacetoacetase		OTHER	0.000827	31	7	16	7	7
	P35564	Canx	Calnexin		SP(Sec/SPI)	0.998317	3	1	1	1	1
	P35700	Prdx1	Peroxiredoxin-1		OTHER	0.000596	46	9	19	7	9
	P35980	Rpl18	Large ribosomal subunit protein eL18		OTHER	0.000245	5	1	1	1	1
	P38647	Hspa9	Stress-70 protein, mitochondrial		OTHER	0.004933	5	3	4	3	3
	P39039	Mbl1	Mannose-binding protein A		SP(Sec/SPI)	0.998708	30	6	27	6	6
	P39876	Timp3	Metalloproteinase inhibitor 3		SP(Sec/SPI)	0.998947	16	4	12	4	4
	P40142	Tkt	Transketolase		OTHER	0.000448	15	5	6	5	5
	P40936	Inmt	Indolethylamine N-methyltransferase		OTHER	0.001631	16	3	3	3	3
	P41317	Mbl2	Mannose-binding protein C		SP(Sec/SPI)	0.99904	25	7	16	7	7
	P42703	Lifr	Leukemia inhibitory factor receptor		SP(Sec/SPI)	0.728741	18	15	42	15	15
	P43274	H1-4	Histone H1.4		OTHER	0.00108	8	1	1	1	1
	P45591	Cfl2	Cofilin-2		OTHER	0.000398	7	1	1	0	1
	P45952	Acadm	Medium-chain specific acyl-CoA dehydrogenase, mitochondrial		OTHER	0.000291	8	3	4	3	3
	P46412	Gpx3	Glutathione peroxidase 3		SP(Sec/SPI)	0.998468	19	4	9	3	4
	P47199	Cryz	Quinone oxidoreductase		OTHER	0.000989	2	1	1	1	1
	P47738	Aldh2	Aldehyde dehydrogenase, mitochondrial		OTHER	0.042668	36	12	26	12	12
	P47857	Pfkm	ATP-dependent 6-phosphofructokinase, muscle type		OTHER	0.004173	1	1	1	1	1
	P48036	Anxa5	Annexin A5		OTHER	0.000388	3	1	1	1	1
	P48758	Cbr1	Carbonyl reductase [NADPH] 1		OTHER	0.000803	5	1	1	1	1
	P48962	Slc25a4	ADP/ATP translocase 1		OTHER	0.004701	10	3	3	0	3
	P49182	Serpind1	Heparin cofactor 2		SP(Sec/SPI)	0.994715	16	5	10	5	5
	P49429	Hpd	4-hydroxyphenylpyruvate dioxygenase		OTHER	0.004721	21	6	10	6	6
	P49945	Ftl2	Ferritin light chain 2		OTHER	0.000521	16	2	4	0	2
	P50172	Hsd11b1	11-beta-hydroxysteroid dehydrogenase 1		OTHER	0.174458	7	2	3	2	2
	P50247	Ahcy	Adenosylhomocysteinase		OTHER	0.001616	33	13	26	13	13
	P50446	Krt6a	Keratin, type II cytoskeletal 6A		OTHER	0.000236	28	23	85	2	7
	P51174	Acadl	Long-chain specific acyl-CoA dehydrogenase, mitochondrial		OTHER	0.000146	2	1	1	1	1
	P52196	Tst	Thiosulfate sulfurtransferase		OTHER	0.002133	13	3	8	3	3
	P52430	Pon1	Serum paraoxonase/arylesterase 1		SP(Sec/SPI)	0.748214	20	5	8	5	5
	P52480	Pkm	Pyruvate kinase PKM		OTHER	0.002104	9	4	4	3	3
	P52760	Rida	2-iminobutanoate/2-iminopropanoate deaminase		OTHER	0.002488	64	5	12	5	5
	P53657	Pklr	Pyruvate kinase PKLR		OTHER	0.000565	4	2	2	1	1
	P54869	Hmgcs2	Hydroxymethylglutaryl-CoA synthase, mitochondrial		OTHER	0.001364	32	13	26	12	13
	P56135	Atp5mf	ATP synthase subunit f, mitochondrial		OTHER	0.000919	14	1	1	1	1
	P56395	Cyb5a	Cytochrome b5		OTHER	0.000368	16	1	3	1	1
	P56480	Atp5f1b	ATP synthase subunit beta, mitochondrial		OTHER	0.007978	44	16	34	16	16
	P57780	Actn4	Alpha-actinin-4		OTHER	0.002291	3	2	2	0	1
	P58252	Eef2	Elongation factor 2		OTHER	0.000941	4	3	3	3	3
	P58771	Tpm1	Tropomyosin alpha-1 chain		OTHER	0.000132	30	12	13	5	12
	P60710	Actb	Actin, cytoplasmic 1		OTHER	0.000773	62	19	51	1	7
	P61458	Pcbd1	Pterin-4-alpha-carbinolamine dehydratase		OTHER	0.000966	7	1	1	0	1
	P61514	Rpl37a	Large ribosomal subunit protein eL43		OTHER	0.001037	20	1	1	1	1
	P61804	Dad1	Dolichyl-diphosphooligosaccharide--protein glycosyltransferase subunit DAD1		OTHER	0.000509	11	1	1	1	1
	P61922	Abat	4-aminobutyrate aminotransferase, mitochondrial		OTHER	0.001635	4	1	1	1	1
	P61979	Hnrnpk	Heterogeneous nuclear ribonucleoprotein K		OTHER	0.000287	5	1	1	1	1
	P62259	Ywhae	14-3-3 protein epsilon		OTHER	0.000134	9	2	3	1	2
	P62264	Rps14	Small ribosomal subunit protein uS11		OTHER	0.001206	7	1	3	1	1
	P62267	Rps23	Small ribosomal subunit protein uS12		OTHER	0.00106	8	1	2	1	1
	P62270	Rps18	Small ribosomal subunit protein uS13		OTHER	0.000385	7	1	1	1	1
	P62274	Rps29	Small ribosomal subunit protein uS14		OTHER	0.000766	21	1	1	1	1
	P62281	Rps11	Small ribosomal subunit protein uS17		OTHER	0.000739	5	1	1	1	1
	P62806	H4c1	Histone H4		OTHER	0.000522	51	6	16	6	6
	P62849	Rps24	Small ribosomal subunit protein eS24		OTHER	0.00076	9	1	1	1	1
	P62852	Rps25	Small ribosomal subunit protein eS25		OTHER	0.001028	21	3	3	3	3
	P62858	Rps28	Small ribosomal subunit protein eS28		OTHER	0.0005	17	1	2	1	1
	P62897	Cycs	Cytochrome c, somatic		OTHER	0.001057	22	3	3	3	3
	P62908	Rps3	Small ribosomal subunit protein uS3		OTHER	0.000577	11	2	2	2	2
	P62962	Pfn1	Profilin-1		OTHER	0.002276	21	2	4	2	2
	P62984	Uba52	Ubiquitin-ribosomal protein eL40 fusion protein		OTHER	0.00206	34	4	10	0	4
	P63017	Hspa8	Heat shock cognate 71 kDa protein		OTHER	0.0025	22	10	13	5	9
	P63038	Hspd1	60 kDa heat shock protein, mitochondrial		OTHER	0.002111	30	13	24	13	13
	P67778	Phb1	Prohibitin 1		OTHER	0.124216	4	1	1	1	1
	P67984	Rpl22	Large ribosomal subunit protein eL22		OTHER	0.000646	10	1	1	1	1
	P68033	Actc1	Actin, alpha cardiac muscle 1		OTHER	0.000978	65	19	45	0	2
	P68134	Acta1	Actin, alpha skeletal muscle		OTHER	0.000957	59	17	42	2	2
	P68372	Tubb4b	Tubulin beta-4B chain		OTHER	0.003022	12	4	6	1	1
	P70168	Kpnb1	Importin subunit beta-1		OTHER	0.000359	1	1	1	1	1
	P70296	Pebp1	Phosphatidylethanolamine-binding protein 1		OTHER	0.000988	18	2	2	2	2
	P70691	Ugt1a2	UDP-glucuronosyltransferase 1-2		SP(Sec/SPI)	0.984867	6	2	4	0	2
	P70694	Akr1c6	Estradiol 17 beta-dehydrogenase 5		OTHER	0.001988	31	8	21	4	8
	P84084	Arf5	ADP-ribosylation factor 5		OTHER	0.005185	12	2	2	1	2
	P84099	Rpl19	Large ribosomal subunit protein eL19		OTHER	0.000727	5	1	1	1	1
	P84244	H3-3a	Histone H3.3		OTHER	0.000301	10	2	5	0	2
	P97298	Serpinf1	Pigment epithelium-derived factor		SP(Sec/SPI)	0.995174	7	1	2	1	1
	P97328	Khk	Ketohexokinase		OTHER	0.019692	3	1	1	1	1
	P97350	Pkp1	Plakophilin-1		OTHER	0.000822	2	1	2	1	1
	P97351	Rps3a	Small ribosomal subunit protein eS1		OTHER	0.000693	13	3	4	3	3
	P97429	Anxa4	Annexin A4		OTHER	0.000588	3	1	1	1	1
	P97449	Anpep	Aminopeptidase N		OTHER	0.11695	1	1	1	1	1
	P97457	Myl11	Myosin regulatory light chain 11		OTHER	0.000756	54	8	10	8	8
	P97872	Fmo5	Flavin-containing monooxygenase 5		OTHER	0.07534	2	1	2	1	1
	P97873	Loxl1	Lysyl oxidase homolog 1		SP(Sec/SPI)	0.969479	6	3	5	3	3
	P98086	C1qa	Complement C1q subcomponent subunit A		SP(Sec/SPI)	0.986517	30	5	24	5	5
	P99024	Tubb5	Tubulin beta-5 chain		OTHER	0.002776	15	5	8	1	2
	P99026	Psmb4	Proteasome subunit beta type-4		OTHER	0.005301	4	1	1	1	1
	P99027	Rplp2	Large ribosomal subunit protein P2		SP(Sec/SPI)	0.515052	14	1	1	1	1
	Q00623	Apoa1	Apolipoprotein A-I		SP(Sec/SPI)	0.99703	60	22	68	22	22
	Q00724	Rbp4	Retinol-binding protein 4		SP(Sec/SPI)	0.996483	15	3	4	3	3
	Q00897	Serpina1d	Alpha-1-antitrypsin 1-4		SP(Sec/SPI)	0.98958	62	25	122	8	8
	Q00898	Serpina1e	Alpha-1-antitrypsin 1-5		SP(Sec/SPI)	0.990767	42	21	117	10	10
	Q01149	Col1a2	Collagen alpha-2(I) chain		SP(Sec/SPI)	0.829813	2	3	6	3	3
	Q01279	Egfr	Epidermal growth factor receptor		SP(Sec/SPI)	0.99074	5	5	12	5	5
	Q01339	Apoh	Beta-2-glycoprotein 1		SP(Sec/SPI)	0.996309	11	3	7	3	3
	Q01768	Nme2	Nucleoside diphosphate kinase B		OTHER	0.000297	11	1	1	0	1
	Q01853	Vcp	Transitional endoplasmic reticulum ATPase		OTHER	0.000814	6	4	7	4	4
	Q02013	Aqp1	Aquaporin-1		OTHER	0.028856	3	1	1	1	1
	Q02105	C1qc	Complement C1q subcomponent subunit C		SP(Sec/SPI)	0.998763	20	4	17	4	4
	Q02257	Jup	Junction plakoglobin		OTHER	0.001531	19	10	23	10	10
	Q02357	Ank1	Ankyrin-1		OTHER	0.001473	1	1	1	1	1
	Q03265	Atp5f1a	ATP synthase subunit alpha, mitochondrial		OTHER	0.000685	31	14	25	14	14
	Q04447	Ckb	Creatine kinase B-type		OTHER	0.001664	6	1	1	1	1
	Q05421	Cyp2e1	Cytochrome P450 2E1		OTHER	0.040165	10	3	5	3	3
	Q05920	Pc	Pyruvate carboxylase, mitochondrial		OTHER	0.000924	13	12	15	12	12
	Q06194	F8	Coagulation factor VIII		SP(Sec/SPI)	0.920104	3	6	9	6	6
	Q06890	Clu	Clusterin		SP(Sec/SPI)	0.996748	41	20	61	20	20
	Q07417	Acads	Short-chain specific acyl-CoA dehydrogenase, mitochondrial		OTHER	0.001114	7	2	3	2	2
	Q07456	Ambp	Protein AMBP		SP(Sec/SPI)	0.997865	3	1	3	1	1
	Q07968	F13b	Coagulation factor XIII B chain		SP(Sec/SPI)	0.998801	16	10	21	10	10
	Q0VBK2	Krt80	Keratin, type II cytoskeletal 80		OTHER	0.050706	4	2	3	2	2
	Q3SXB8	Colec11	Collectin-11		SP(Sec/SPI)	0.967575	9	2	4	2	2
	Q3THE2	Myl12b	Myosin regulatory light chain 12B		OTHER	0.000467	12	1	1	1	1
	Q3TTY5	Krt2	Keratin, type II cytoskeletal 2 epidermal		OTHER	0.000761	30	17	63	13	13
	Q3UV17	Krt76	Keratin, type II cytoskeletal 2 oral		OTHER	0.000297	12	10	41	1	2
	Q497I4	Krt35	Keratin, type I cuticular Ha5		OTHER	0.000288	5	3	10	1	2
	Q5SX39	Myh4	Myosin-4		OTHER	0.000998	33	56	69	19	22
	Q5SX40	Myh1	Myosin-1		OTHER	0.000997	22	37	46	2	3
	Q60590	Orm1	Alpha-1-acid glycoprotein 1		SP(Sec/SPI)	0.992335	30	5	9	3	5
	Q60605	Myl6	Myosin light polypeptide 6		OTHER	0.000441	27	3	3	2	2
	Q60692	Psmb6	Proteasome subunit beta type-6		OTHER	0.005173	9	2	3	2	2
	Q60841	Reln	Reelin		SP(Sec/SPI)	0.990663	5	14	25	13	14
	Q60930	Vdac2	Voltage-dependent anion-selective channel protein 2		OTHER	0.001003	9	2	2	2	2
	Q60994	Adipoq	Adiponectin		SP(Sec/SPI)	0.999471	11	2	3	2	2
	Q61129	Cfi	Complement factor I		SP(Sec/SPI)	0.998863	15	5	10	5	5
	Q61147	Cp	Ceruloplasmin		SP(Sec/SPI)	0.994218	37	24	52	24	24
	Q61171	Prdx2	Peroxiredoxin-2		OTHER	0.000612	19	3	4	3	3
	Q61176	Arg1	Arginase-1		OTHER	0.000535	36	9	22	9	9
	Q61247	Serpinf2	Alpha-2-antiplasmin		SP(Sec/SPI)	0.978543	44	15	41	15	15
	Q61414	Krt15	Keratin, type I cytoskeletal 15		OTHER	0.000536	10	9	83	2	2
	Q61425	Hadh	Hydroxyacyl-coenzyme A dehydrogenase, mitochondrial		OTHER	0.001722	12	3	3	3	3
	Q61495	Dsg1a	Desmoglein-1-alpha		SP(Sec/SPI)	0.950882	2	2	3	0	2
	Q61508	Ecm1	Extracellular matrix protein 1		SP(Sec/SPI)	0.967901	61	31	155	31	31
	Q61598	Gdi2	Rab GDP dissociation inhibitor beta		OTHER	0.003258	7	2	2	2	2
	Q61646	Hp	Haptoglobin		SP(Sec/SPI)	0.997256	31	12	40	12	12
	Q61702	Itih1	Inter-alpha-trypsin inhibitor heavy chain H1		SP(Sec/SPI)	0.976494	29	17	31	17	17
	Q61703	Itih2	Inter-alpha-trypsin inhibitor heavy chain H2		SP(Sec/SPI)	0.998362	27	18	39	18	18
	Q61704	Itih3	Inter-alpha-trypsin inhibitor heavy chain H3		SP(Sec/SPI)	0.998737	4	2	3	2	2
	Q61730	Il1rap	Interleukin-1 receptor accessory protein		SP(Sec/SPI)	0.976105	2	1	1	1	1
	Q61781	Krt14	Keratin, type I cytoskeletal 14		OTHER	0.001242	40	22	124	4	4
	Q62009	Postn	Periostin		SP(Sec/SPI)	0.999453	3	2	2	2	2
	Q63880	Ces3a	Carboxylesterase 3A		SP(Sec/SPI)	0.624967	19	7	18	3	7
	Q64374	Rgn	Regucalcin		OTHER	0.001158	40	8	24	8	8
	Q64433	Hspe1	10 kDa heat shock protein, mitochondrial		OTHER	0.001478	25	2	5	2	2
	Q64442	Sord	Sorbitol dehydrogenase		OTHER	0.001046	19	6	7	6	6
	Q64458	Cyp2c29	Cytochrome P450 2C29		SP(Sec/SPI)	0.817993	13	5	5	3	5
	Q64475	H2bc3	Histone H2B type 1-B		OTHER	0.001106	41	5	17	0	5
	Q64518	Atp2a3	Sarcoplasmic/endoplasmic reticulum calcium ATPase 3		OTHER	0.001423	4	3	3	1	1
	Q64523	H2ac20	Histone H2A type 2-C		OTHER	0.000722	50	4	18	0	1
	Q64726	Azgp1	Zinc-alpha-2-glycoprotein		SP(Sec/SPI)	0.772965	9	2	3	2	2
	Q68FD5	Cltc	Clathrin heavy chain 1		OTHER	0.000546	1	2	2	2	2
	Q6IFX2	Krt42	Keratin, type I cytoskeletal 42		OTHER	0.000847	35	20	73	9	9
	Q6IFZ6	Krt77	Keratin, type II cytoskeletal 1b		OTHER	0.000817	8	7	53	1	1
	Q6IME9	Krt72	Keratin, type II cytoskeletal 72		OTHER	0.000663	6	4	16	1	1
	Q6NXH9	Krt73	Keratin, type II cytoskeletal 73		OTHER	0.00051	9	6	68	1	1
	Q6ZQ06	Cep162	Centrosomal protein of 162 kDa		OTHER	0.000511	1	1	17	1	1
	Q78JT3	Haao	3-hydroxyanthranilate 3,4-dioxygenase		OTHER	0.000433	13	3	5	3	3
	Q80XN0	Bdh1	D-beta-hydroxybutyrate dehydrogenase, mitochondrial		OTHER	0.002401	3	1	1	1	1
	Q80YC5	F12	Coagulation factor XII		SP(Sec/SPI)	0.995563	7	3	6	3	3
	Q80YX1	Tnc	Tenascin		SP(Sec/SPI)	0.909582	2	2	2	2	2
	Q8BFU2	H2ac25	Histone H2A type 3		OTHER	0.000693	58	5	20	0	2
	Q8BGZ7	Krt75	Keratin, type II cytoskeletal 75		OTHER	0.000532	18	15	66	1	1
	Q8BH35	C8b	Complement component C8 beta chain		SP(Sec/SPI)	0.652344	22	9	20	9	9
	Q8BH61	F13a1	Coagulation factor XIII A chain		OTHER	0.000907	36	25	70	25	25
	Q8BH95	Echs1	Enoyl-CoA hydratase, mitochondrial		OTHER	0.002728	8	2	2	2	2
	Q8BMF4	Dlat	Dihydrolipoyllysine-residue acetyltransferase component of pyruvate dehydrogenase complex, mitochondrial		OTHER	0.006576	2	1	1	1	1
	Q8BMS1	Hadha	Trifunctional enzyme subunit alpha, mitochondrial		OTHER	0.001174	13	7	7	7	7
	Q8BND5	Qsox1	Sulfhydryl oxidase 1		SP(Sec/SPI)	0.991931	9	5	6	5	5
	Q8BP67	Rpl24	Large ribosomal subunit protein eL24		OTHER	0.000508	8	1	2	1	1
	Q8BTM8	Flna	Filamin-A		OTHER	0.002659	1	1	1	1	1
	Q8BWT1	Acaa2	3-ketoacyl-CoA thiolase, mitochondrial		OTHER	0.007753	56	15	34	15	15
	Q8C196	Cps1	Carbamoyl-phosphate synthase [ammonia], mitochondrial		OTHER	0.00095	45	58	159	56	58
	Q8CAY6	Acat2	Acetyl-CoA acetyltransferase, cytosolic		OTHER	0.004772	10	3	4	3	3
	Q8CG14	C1s1	Complement C1s-1 subcomponent		SP(Sec/SPI)	0.99578	7	3	8	2	3
	Q8CG19	Ltbp1	Latent-transforming growth factor beta-binding protein 1		SP(Sec/SPI)	0.969799	1	1	1	1	1
	Q8CG76	Akr7a2	Aflatoxin B1 aldehyde reductase member 2		OTHER	0.001	4	1	1	1	1
	Q8CHR6	Dpyd	Dihydropyrimidine dehydrogenase [NADP(+)]		OTHER	0.000654	2	1	1	1	1
	Q8CHT0	Aldh4a1	Delta-1-pyrroline-5-carboxylate dehydrogenase, mitochondrial		OTHER	0.00138	11	5	10	5	5
	Q8CIZ8	Vwf	von Willebrand factor		SP(Sec/SPI)	0.992629	32	67	200	67	67
	Q8K0D2	Habp2	Hyaluronan-binding protein 2		SP(Sec/SPI)	0.891116	2	1	1	1	1
	Q8K182	C8a	Complement component C8 alpha chain		SP(Sec/SPI)	0.99729	18	6	14	6	6
	Q8K2B3	Sdha	Succinate dehydrogenase [ubiquinone] flavoprotein subunit, mitochondrial		OTHER	0.005705	4	2	3	2	2
	Q8QZR3	Ces2a	Pyrethroid hydrolase Ces2a		SP(Sec/SPI)	0.996467	8	3	3	1	3
	Q8QZT1	Acat1	Acetyl-CoA acetyltransferase, mitochondrial		OTHER	0.001478	15	4	4	4	4
	Q8R0Y6	Aldh1l1	Cytosolic 10-formyltetrahydrofolate dehydrogenase		OTHER	0.01313	24	18	27	16	18
	Q8R0Z6	Angptl6	Angiopoietin-related protein 6		SP(Sec/SPI)	0.735445	5	2	3	2	2
	Q8R121	Serpina10	Protein Z-dependent protease inhibitor		SP(Sec/SPI)	0.880646	10	3	4	3	3
	Q8R164	Bphl	Valacyclovir hydrolase		OTHER	0.004028	2	1	1	1	1
	Q8R429	Atp2a1	Sarcoplasmic/endoplasmic reticulum calcium ATPase 1		OTHER	0.001702	15	13	13	5	11
	Q8VBT2	Sds	L-serine dehydratase/L-threonine deaminase		OTHER	0.000678	4	1	1	1	1
	Q8VC12	Uroc1	Urocanate hydratase		OTHER	0.00065	6	3	3	3	3
	Q8VC30	Tkfc	Triokinase/FMN cyclase		OTHER	0.000764	1	1	1	1	1
	Q8VCC2	Ces1	Liver carboxylesterase 1		SP(Sec/SPI)	0.990887	5	3	8	0	1
	Q8VCG4	C8g	Complement component C8 gamma chain		SP(Sec/SPI)	0.971986	41	6	12	6	6
	Q8VCH0	Acaa1b	3-ketoacyl-CoA thiolase B, peroxisomal		OTHER	0.008843	13	3	4	0	3
	Q8VCN5	Cth	Cystathionine gamma-lyase		OTHER	0.009314	6	2	2	2	2
	Q8VCR7	Abhd14b	Putative protein-lysine deacylase ABHD14B		OTHER	0.000416	5	1	1	1	1
	Q8VCT4	Ces1d	Carboxylesterase 1D		SP(Sec/SPI)	0.99665	9	5	14	2	2
	Q8VCW2	Krt25	Keratin, type I cytoskeletal 25		OTHER	0.005772	8	2	41	1	1
	Q8VCW8	Acsf2	Medium-chain acyl-CoA ligase ACSF2, mitochondrial		OTHER	0.003282	2	1	1	1	1
	Q8VDD5	Myh9	Myosin-9		OTHER	0.000285	54	102	264	84	93
	Q8VDN2	Atp1a1	Sodium/potassium-transporting ATPase subunit alpha-1		OTHER	0.001079	3	2	3	1	2
	Q8VED5	Krt79	Keratin, type II cytoskeletal 79		OTHER	0.000173	10	10	47	1	1
	Q8VEM8	Slc25a3	Solute carrier family 25 member 3		OTHER	0.005221	5	2	2	2	2
	Q8VHD8	Hrnr	Hornerin		OTHER	0.001684	9	2	2	2	2
	Q91VA0	Acsm1	Acyl-coenzyme A synthetase ACSM1, mitochondrial		OTHER	0.005121	6	2	3	2	2
	Q91VR2	Atp5f1c	ATP synthase subunit gamma, mitochondrial		OTHER	0.014514	4	1	1	1	1
	Q91VS7	Mgst1	Microsomal glutathione S-transferase 1		OTHER	0.004049	40	4	9	4	4
	Q91WP6	Serpina3n	Serine protease inhibitor A3N		SP(Sec/SPI)	0.984819	14	5	30	3	3
	Q91X52	Dcxr	L-xylulose reductase		OTHER	0.004966	5	1	1	1	1
	Q91X72	Hpx	Hemopexin		SP(Sec/SPI)	0.988267	55	26	114	26	26
	Q91X83	Mat1a	S-adenosylmethionine synthase isoform type-1		OTHER	0.004646	15	5	9	5	5
	Q91XD4	Ftcd	Formimidoyltransferase-cyclodeaminase		OTHER	0.001072	6	2	2	2	2
	Q91Y97	Aldob	Fructose-bisphosphate aldolase B		OTHER	0.00035	37	16	38	15	15
	Q91YI0	Asl	Argininosuccinate lyase		OTHER	0.000409	13	5	8	5	5
	Q91Z53	Grhpr	Glyoxylate reductase/hydroxypyruvate reductase		OTHER	0.014439	5	1	1	1	1
	Q91ZA3	Pcca	Propionyl-CoA carboxylase alpha chain, mitochondrial		OTHER	0.002362	2	1	1	1	1
	Q921G7	Etfdh	Electron transfer flavoprotein-ubiquinone oxidoreductase, mitochondrial		OTHER	0.001799	2	1	1	1	1
	Q922Q1	Mtarc2	Mitochondrial amidoxime reducing component 2		OTHER	0.021582	7	1	1	0	1
	Q922R8	Pdia6	Protein disulfide-isomerase A6		SP(Sec/SPI)	0.980972	3	1	1	1	1
	Q922U2	Krt5	Keratin, type II cytoskeletal 5		OTHER	0.000375	32	28	134	17	17
	Q99JY0	Hadhb	Trifunctional enzyme subunit beta, mitochondrial		OTHER	0.000343	4	2	2	2	2
	Q99K41	Emilin1	EMILIN-1		SP(Sec/SPI)	0.995961	3	3	7	3	3
	Q99K67	Aass	Alpha-aminoadipic semialdehyde synthase, mitochondrial		OTHER	0.000621	1	1	1	1	1
	Q99KB8	Hagh	Hydroxyacylglutathione hydrolase, mitochondrial		OTHER	0.076116	5	1	1	1	1
	Q99KI0	Aco2	Aconitate hydratase, mitochondrial		OTHER	0.001026	7	5	5	5	5
	Q99LB7	Sardh	Sarcosine dehydrogenase, mitochondrial		OTHER	0.004171	8	7	8	7	7
	Q99LC5	Etfa	Electron transfer flavoprotein subunit alpha, mitochondrial		OTHER	0.011177	33	6	12	6	6
	Q99LX0	Park7	Parkinson disease protein 7 homolog		OTHER	0.003109	8	1	1	1	1
	Q99PT1	Arhgdia	Rho GDP-dissociation inhibitor 1		OTHER	0.000374	8	1	1	1	1
	Q9CPU0	Glo1	Lactoylglutathione lyase		OTHER	0.000701	5	1	3	1	1
	Q9CPY7	Lap3	Cytosol aminopeptidase		OTHER	0.005869	2	1	1	1	1
	Q9CQ62	Decr1	2,4-dienoyl-CoA reductase [(3E)-enoyl-CoA-producing], mitochondrial		OTHER	0.005155	10	2	2	2	2
	Q9CQN1	Trap1	Heat shock protein 75 kDa, mitochondrial		OTHER	0.001817	2	1	2	1	1
	Q9CWS0	Ddah1	N(G),N(G)-dimethylarginine dimethylaminohydrolase 1		OTHER	0.000682	4	1	1	1	1
	Q9CY50	Ssr1	Translocon-associated protein subunit alpha		SP(Sec/SPI)	0.961171	5	1	1	1	1
	Q9CY66	Gar1	H/ACA ribonucleoprotein complex subunit 1		OTHER	0.005034	11	1	5	1	1
	Q9CZ13	Uqcrc1	Cytochrome b-c1 complex subunit 1, mitochondrial		OTHER	0.002843	6	2	2	2	2
	Q9CZU6	Cs	Citrate synthase, mitochondrial		OTHER	0.009847	3	1	2	1	1
	Q9CZX8	Rps19	Small ribosomal subunit protein eS19		OTHER	0.000773	7	1	1	1	1
	Q9D0F9	Pgm1	Phosphoglucomutase-1		OTHER	0.002224	8	3	3	3	3
	Q9D0M3	Cyc1	Cytochrome c1, heme protein, mitochondrial		OTHER	0.00197	4	1	1	1	1
	Q9D172	Gatd3	Glutamine amidotransferase-like class 1 domain-containing protein 3, mitochondrial		OTHER	0.003717	3	1	1	1	1
	Q9D3D9	Atp5f1d	ATP synthase subunit delta, mitochondrial		OTHER	0.009758	5	1	1	1	1
	Q9D7R7	Pgc	Gastricsin		SP(Sec/SPI)	0.997251	3	1	2	1	1
	Q9D819	Ppa1	Inorganic pyrophosphatase		OTHER	0.000728	8	1	1	1	1
	Q9DB20	Atp5po	ATP synthase subunit O, mitochondrial		OTHER	0.000424	12	2	2	2	2
	Q9DB77	Uqcrc2	Cytochrome b-c1 complex subunit 2, mitochondrial		OTHER	0.00179	5	2	2	2	2
	Q9DBB8	Dhdh	Trans-1,2-dihydrobenzene-1,2-diol dehydrogenase		OTHER	0.139564	10	2	4	2	2
	Q9DBB9	Cpn2	Carboxypeptidase N subunit 2		SP(Sec/SPI)	0.995263	11	5	7	5	5
	Q9DBD0	Inhca	Inhibitor of carbonic anhydrase		SP(Sec/SPI)	0.997954	18	10	24	9	9
	Q9DBE0	Csad	Cysteine sulfinic acid decarboxylase		OTHER	0.000238	3	2	3	2	2
	Q9DBF1	Aldh7a1	Alpha-aminoadipic semialdehyde dehydrogenase		OTHER	0.005192	8	3	3	3	3
	Q9DBM2	Ehhadh	Peroxisomal bifunctional enzyme		OTHER	0.012821	4	2	2	2	2
	Q9DBT9	Dmgdh	Dimethylglycine dehydrogenase, mitochondrial		OTHER	0.002377	8	4	7	4	4
	Q9DC69	Ndufa9	NADH dehydrogenase [ubiquinone] 1 alpha subcomplex subunit 9, mitochondrial		OTHER	0.002781	3	1	1	1	1
	Q9DC70	Ndufs7	NADH dehydrogenase [ubiquinone] iron-sulfur protein 7, mitochondrial		OTHER	0.00256	6	1	2	1	1
	Q9DCG6	Pbld1	Phenazine biosynthesis-like domain-containing protein 1		OTHER	0.035517	19	4	5	2	4
	Q9DCS2	Mettl26	Methyltransferase-like 26		OTHER	0.002463	9	1	1	1	1
	Q9DCW4	Etfb	Electron transfer flavoprotein subunit beta		OTHER	0.001036	20	4	7	4	4
	Q9DCX2	Atp5pd	ATP synthase subunit d, mitochondrial		OTHER	0.002696	11	1	1	1	1
	Q9EQ20	Aldh6a1	Methylmalonate-semialdehyde/malonate-semialdehyde dehydrogenase [acylating], mitochondrial		OTHER	0.001448	19	6	8	6	6
	Q9ESB3	Hrg	Histidine-rich glycoprotein		SP(Sec/SPI)	0.997518	16	7	15	7	7
	Q9ET01	Pygl	Glycogen phosphorylase, liver form		OTHER	0.000939	4	2	2	1	1
	Q9JHH6	Cpb2	Carboxypeptidase B2		SP(Sec/SPI)	0.777884	9	4	7	4	4
	Q9JHW2	Nit2	Omega-amidase NIT2		OTHER	0.032432	4	1	1	1	1
	Q9JI91	Actn2	Alpha-actinin-2		OTHER	0.000408	4	3	3	1	1
	Q9JII6	Akr1a1	Aldo-keto reductase family 1 member A1		OTHER	0.004766	6	2	4	2	2
	Q9JJI8	Rpl38	Large ribosomal subunit protein eL38		OTHER	0.000396	19	1	1	1	1
	Q9JJN5	Cpn1	Carboxypeptidase N catalytic chain		SP(Sec/SPI)	0.599414	25	6	9	6	6
	Q9JLJ2	Aldh9a1	4-trimethylaminobutyraldehyde dehydrogenase		OTHER	0.001523	5	2	2	2	2
	Q9QUK9	Try5	Trypsin-5		SP(Sec/SPI)	0.998497	8	1	3	0	1
	Q9QWK4	Cd5l	CD5 antigen-like		SP(Sec/SPI)	0.997408	29	11	26	11	11
	Q9QWL7	Krt17	Keratin, type I cytoskeletal 17		OTHER	0.001173	36	20	74	4	5
	Q9QXC1	Fetub	Fetuin-B		SP(Sec/SPI)	0.996676	2	1	1	1	1
	Q9QXD6	Fbp1	Fructose-1,6-bisphosphatase 1		OTHER	0.000666	34	8	19	8	8
	Q9QXE0	Hacl1	2-hydroxyacyl-CoA lyase 1		OTHER	0.000739	4	1	2	1	1
	Q9QXF8	Gnmt	Glycine N-methyltransferase		OTHER	0.002715	23	5	9	5	5
	Q9QZD8	Slc25a10	Mitochondrial dicarboxylate carrier		OTHER	0.027464	3	1	1	1	1
	Q9R0H0	Acox1	Peroxisomal acyl-coenzyme A oxidase 1		OTHER	0.000936	4	2	2	2	2
	Q9R0P3	Esd	S-formylglutathione hydrolase		OTHER	0.000976	16	2	5	2	2
	Q9R1P4	Psma1	Proteasome subunit alpha type-1		OTHER	0.000526	4	1	1	1	1
	Q9WU19	Hao1	2-Hydroxyacid oxidase 1		OTHER	0.000769	4	1	1	1	1
	Q9WUB3	Pygm	Glycogen phosphorylase, muscle form		OTHER	0.000836	5	3	3	2	2
	Q9WUM5	Suclg1	Succinate--CoA ligase [ADP/GDP-forming] subunit alpha, mitochondrial		OTHER	0.011707	7	2	3	2	2
	Q9WVL0	Gstz1	Maleylacetoacetate isomerase		OTHER	0.003223	27	4	6	4	4
	Q9Z2K1	Krt16	Keratin, type I cytoskeletal 16		OTHER	0.001263	24	15	89	7	7
	Q9Z2T6	Krt85	Keratin, type II cuticular Hb5		OTHER	0.001508	5	3	31	1	1

[truncated: 2 more sheets: 10.Cell type_MCK, 11.Cell type_total]
