# Supplementary material for: A Straightforward Interpretation of Proximity Labeling through Direct Biotinylation Analysis
Source: ACS Omega. 2025 Jun 11;10(24):26098–105. doi: 10.1021/acsomega.5c03099 (PMC12199003; doi:10.1021/acsomega.5c03099)
Supplement: Supplementary file 2 [file ao5c03099_si_002.xlsx]

## Sheet: Cover page
	Title
	A straightforward interpretation of proximity labeling through direct biotinylation analysis
	Author
	Han Byeol Kim1 and Kwang-eun Kim1,2,3,*
	Affiliation
	1Organelle Medicine Research Center, Yonsei University Wonju College of Medicine, Wonju 26426, Republic of Korea
	2Department of Convergence Medicine, Yonsei University Wonju College of Medicine, Wonju 26426, Republic of Korea
	3Department of Global Medical Science, Yonsei University Wonju College of Medicine, Wonju 26426, Republic of Korea
	*Corresponding author: kekim@yonsei.ac.kr

## Sheet: 1.Summary
		#peptide	# biotinylated peptide
	Secretome_control	1722	1
	Secretome_cyto	2356	4
	Secretome_ER	3882	118
	Secretome_MEM	3658	86
	typeof_Alb	3777	354
	typeof_LysM	2229	13
	typeof_pdgfrb	3537	18
	typeof_MCK	2092	30

## Sheet: 2.Secretome_control
	Sequence	Biotinylation	All Modifications	# PSMs	Master Protein Accessions	Positions in Master Proteins	Modifications in Master Proteins (all Sites)	Theo. MH+ [Da]	Sequence Length	Charge (by Search Engine): Sequest HT	m/z [Da] (by Search Engine): Sequest HT	DeltaM [ppm] (by Search Engine): Sequest HT	Deltam/z [Da] (by Search Engine): Sequest HT
	VYCNMTEDKVWTIVSHDLQMQTTVVGYNPEK	1xBiotin [K31]	1xBiotin [K31]; 1xCarbamidomethyl [C3]; 1xOxidation [M20]	1	Q9CPW0	Q9CPW0 [627-657]	Q9CPW0 1xBiotin [K657]	3927.81	31	3	1309.94	2.7	0.00353
	CAPNNKEEYNGYTGAFR		1xCarbamidomethyl [C1]	1	Q921I1	Q921I1 [526-542]		1990.87	17	3	664.296	0.52	0.00034
	CEMEQQNQEYK		1xCarbamidomethyl [C1]	3	Q61781; Q9QWL7	Q61781 [395-405]; Q9QWL7 [358-368]		1486.59	11	2	743.8	-0.27	-0.0002
	CFVKLPEGTTPEK		1xCarbamidomethyl [C1]	1	Q921I1	Q921I1 [655-667]		1505.77	13	3	502.593	-1.01	-0.00051
	CGPPPDISNGK		1xCarbamidomethyl [C1]	1	P08607	P08607 [181-191]		1141.53	11	2	571.268	-1.56	-0.00089
	CHAGHLNGVYHQGGTYSK		1xCarbamidomethyl [C1]	1	Q8VCM7	Q8VCM7 [364-381]		1985.9	18	4	497.233	2.99	0.00149
	CLASTAYAPEATDYDLR		1xCarbamidomethyl [C1]	2	P97873	P97873 [434-450]		1916.87	17	2	958.94	1.83	0.00175
	CLKDGGGDVAFVK		1xCarbamidomethyl [C1]	2	Q921I1	Q921I1 [213-225]		1365.68	13	3	455.899	-0.31	-0.00014
	CLTNLIEK		1xCarbamidomethyl [C1]	1	P04186	P04186 [289-296]		990.529	8	2	495.767	-2.21	-0.00109
	CLVEKGDVAFVK		1xCarbamidomethyl [C1]	2	Q921I1	Q921I1 [543-554]		1364.72	12	3	455.579	-1.57	-0.00071
	CIVQTDAISR		1xCarbamidomethyl [C1]	2	Q8CIZ8	Q8CIZ8 [2605-2614]		1162.59	10	2	581.796	-2.67	-0.00155
	CQALDMTEMAR		1xCarbamidomethyl [C1]	3	O08677	O08677 [369-379]		1325.56	11	2	663.281	-6.93	-0.00459
	CQYLQAEK		1xCarbamidomethyl [C1]	1	Q8VDD5	Q8VDD5 [931-938]		1039.49	8	2	520.248	1.42	0.00074
	CSPDPGLTALLSDHR		1xCarbamidomethyl [C1]	3	Q91X72	Q91X72 [255-269]		1638.79	15	3	546.935	-0.22	-0.00012
	CSYDEHAKLVQEVTDFAK		1xCarbamidomethyl [C1]	4	P07724	P07724 [58-75]		2140	18	4	535.755	-0.88	-0.00047
	CTAEGWSPNPR		1xCarbamidomethyl [C1]	1	Q07968	Q07968 [77-87]		1274.56	11	2	637.783	-0.26	-0.00017
	CTQGFMASK		1xCarbamidomethyl [C1]	1	P29788	P29788 [28-36]		1029.45	9	2	515.227	-2.32	-0.00119
	CVATDQLEK		1xCarbamidomethyl [C1]	1	P06909	P06909 [743-751]		1063.51	9	2	532.258	-0.69	-0.00037
	CQALDMTEMAR		1xCarbamidomethyl [C1]; 1xOxidation [M]	2	O08677	O08677 [369-379]		1341.56	11	2	671.279	-6.06	-0.00406
	CQALDMTEMAR		1xCarbamidomethyl [C1]; 2xOxidation [M6; M9]	1	O08677	O08677 [369-379]		1357.55	11	2	679.28	-1.52	-0.00103
	ATVLNYMSHCIQIR		1xCarbamidomethyl [C10]	2	Q61838	Q61838 [824-837]		1705.85	14	3	569.289	0.06	3e-05
	AWEGTLDGYCER		1xCarbamidomethyl [C10]	2	Q61508	Q61508 [380-391]		1456.62	12	2	728.812	-0.26	-0.00019
	DAEEAATGECTATVGKR		1xCarbamidomethyl [C10]	1	O08677	O08677 [98-114]		1765.8	17	3	589.273	1.65	0.00097
	ESNTELAEDCEIK		1xCarbamidomethyl [C10]	3	O08677	O08677 [330-342]		1537.67	13	2	769.336	-2.31	-0.00178
	EVTPFFIIYCR		1xCarbamidomethyl [C10]	1	Q61495	Q61495 [118-128]		1444.73	11	2	722.866	-3.41	-0.00246
	EVTPVELPNCNLVK		1xCarbamidomethyl [C10]	2	P52430	P52430 [33-46]		1611.84	14	2	806.425	0.94	0.00075
	IKDFLQGSSCIAGIYNETTK		1xCarbamidomethyl [C10]	1	E9Q557	E9Q557 [2262-2281]		2245.12	20	3	749.042	-1.79	-0.00134
	ILTSDVFQGCNR		1xCarbamidomethyl [C10]	3	Q8CIZ8	Q8CIZ8 [1062-1073]		1409.68	12	2	705.348	3.78	0.00266
	LSLDVSPATCHNNIMK		1xCarbamidomethyl [C10]	1	Q8CIZ8	Q8CIZ8 [1037-1052]		1799.88	16	3	600.631	0.09	5e-05
	NPDGDKGPWCYTTDPSVR		1xCarbamidomethyl [C10]	2	P20918	P20918 [428-445]		2064.91	18	3	688.975	1.07	0.00074
	NPDGEPRPWCFTTDPTK		1xCarbamidomethyl [C10]	1	P20918	P20918 [236-252]		2017.91	17	3	673.307	0.07	4e-05
	NPDGEPRPWCFTTDPTKR		1xCarbamidomethyl [C10]	2	P20918	P20918 [236-253]		2174.01	18	4	544.257	-1.42	-0.00077
	QEHTFSSLFCASDAEISEK		1xCarbamidomethyl [C10]	1	P28665	P28665 [914-932]		2185.97	19	3	729.329	1.47	0.00107
	QLAAGGVSDCLAK		1xCarbamidomethyl [C10]	1	P20918	P20918 [40-52]		1289.65	13	2	645.329	-0.97	-0.00063
	SQEEVDIHYCQGK		1xCarbamidomethyl [C10]	3	Q8CIZ8	Q8CIZ8 [2741-2753]		1592.7	13	2	796.853	-1.59	-0.00127
	TAVTAAGTPCQGWAAQEPHR		1xCarbamidomethyl [C10]	1	P20918	P20918 [493-512]		2108.99	20	3	703.672	4.5	0.00316
	TGTWSFLPTCR		1xCarbamidomethyl [C10]	2	Q01339	Q01339 [251-261]		1325.63	11	2	663.319	-0.57	-0.00038
	VTPNLMGQLCGSGR		1xCarbamidomethyl [C10]	1	Q61508	Q61508 [436-449]		1489.72	14	2	745.367	1.17	0.00087
	ATVLNYMSHCIQIR		1xCarbamidomethyl [C10]; 1xOxidation [M7]	3	Q61838	Q61838 [824-837]		1721.85	14	3	574.62	-0.64	-0.00037
	AETFTFHSDICTLPEK		1xCarbamidomethyl [C11]	5	P07724	P07724 [528-543]		1895.88	16	3	632.631	-3.55	-0.00224
	AETFTFHSDICTLPEKEK		1xCarbamidomethyl [C11]	18	P07724	P07724 [528-545]		2153.02	18	3	718.345	-0.4	-0.00028
	EMGPTYADPVCLSK		1xCarbamidomethyl [C11]	2	Q61147	Q61147 [519-532]		1567.71	14	2	784.361	1.54	0.00121
	ENEFFIVTQTCK		1xCarbamidomethyl [C11]	7	O08677	O08677 [115-126]		1515.71	12	2	758.36	-0.99	-0.00075
	ETVSEESNVLCLSK		1xCarbamidomethyl [C11]	1	P58252	P58252 [581-594]		1594.76	14	2	797.884	-1.62	-0.00129
	EVITSDDGSDCGDATELDISHSFSGSLDELSER		1xCarbamidomethyl [C11]	3	E9PV24	E9PV24 [428-460]		3543.52	33	3	1181.84	-3.58	-0.00422
	GTFASLSELHCDK		1xCarbamidomethyl [C11]	5	P02088	P02088 [84-96]		1464.68	13	3	488.897	-1.01	-0.00049
	GTFASLSELHCDKLHVDPENFR		1xCarbamidomethyl [C11]	3	P02088	P02088 [84-105]		2572.22	22	4	643.812	1.18	0.00076
	GVAWSNPFPECVIVK		1xCarbamidomethyl [C11]	3	P08607	P08607 [166-180]		1702.86	15	2	851.933	-2.31	-0.00197
	KLSLDVSPATCHNNIMK		1xCarbamidomethyl [C11]	3	Q8CIZ8	Q8CIZ8 [1036-1052]		1927.97	17	3	643.328	-1.08	-0.0007
	ILHGDLIDFVCK		1xCarbamidomethyl [C11]	1	Q07968	Q07968 [477-488]		1429.75	12	3	477.255	-0.88	-0.00042
	LQVTASPQSLCGLR		1xCarbamidomethyl [C11]	2	P28665	P28665 [577-590]		1529.81	14	2	765.409	-0.3	-0.00023
	LVWEDAMTQFCEAEFSVK		1xCarbamidomethyl [C11]	1	Q61508	Q61508 [254-271]		2189.99	18	3	730.672	5.37	0.00392
	NLKQEDFELLCPDGTR		1xCarbamidomethyl [C11]	3	Q921I1	Q921I1 [573-588]		1934.93	16	3	645.647	-0.95	-0.00061
	NPDGDVNGPWCYTTNPR		1xCarbamidomethyl [C11]	1	P20918	P20918 [533-549]		1962.84	17	2	981.921	-2.99	-0.00293
	QLTEHAVEGDCDFHILK		1xCarbamidomethyl [C11]	2	P29699	P29699 [104-120]		2011.95	17	3	671.319	-6.34	-0.00425
	SLHTLFGDKLCAIPNLR		1xCarbamidomethyl [C11]	2	P07724	P07724 [89-105]		1955.05	17	4	489.518	-2	-0.00098
	VYSYYNLEESCTR		1xCarbamidomethyl [C11]	2	P01027	P01027 [1479-1491]		1683.73	13	2	842.369	-1.12	-0.00094
	LESDISAQMEYCR		1xCarbamidomethyl [C12]	5	Q8K0E8	Q8K0E8 [202-214]		1601.69	13	2	801.348	-2.67	-0.00214
	IIYGGSVTGATCK		1xCarbamidomethyl [C12]	1	P17751	P17751 [207-219]		1326.67	13	2	663.84	0.06	4e-05
	SILEGSDEYLVCK		1xCarbamidomethyl [C12]	3	P01872	P01872 [77-89]		1512.73	13	2	756.868	2.57	0.00195
	SLTSEDSAVYYCAR		1xCarbamidomethyl [C12]	1	P06330	P06330 [85-98]		1621.72	14	2	811.359	-3.56	-0.00288
	TVPVWSSSPPTCEK		1xCarbamidomethyl [C12]	3	P08607	P08607 [229-242]		1574.75	14	2	787.882	2.92	0.0023
	LMEPIYLVEIQCPEQVVGGIYGVLNR		1xCarbamidomethyl [C12]; 1xOxidation [M2]	1	P58252	P58252 [740-765]		3005.55	26	3	1002.52	-1.75	-0.00176
	LESDISAQMEYCR		1xCarbamidomethyl [C12]; 1xOxidation [M9]	2	Q8K0E8	Q8K0E8 [202-214]		1617.69	13	2	809.35	2.23	0.0018
	DIASGLIGPLILCK		1xCarbamidomethyl [C13]	2	Q61147	Q61147 [187-200]		1469.84	14	2	735.425	1.6	0.00118
	DLYSGLIGPLIVCR		1xCarbamidomethyl [C13]	2	Q61147	Q61147 [883-896]		1575.86	14	2	788.432	0.42	0.00033
	DSVQIHDTTGKDCQEIANK		1xCarbamidomethyl [C13]	2	Q8VCM7	Q8VCM7 [166-184]		2159	19	3	720.337	-3.23	-0.00232
	DTWVEHWPEAEECQDQK		1xCarbamidomethyl [C13]	1	P01027	P01027 [1625-1641]		2186.91	17	3	729.639	-2.16	-0.00157
	EQDLEVLLHNGACSPGAK		1xCarbamidomethyl [C13]	3	Q8CIZ8	Q8CIZ8 [1981-1998]		1937.94	18	3	646.65	-1.19	-0.00077
	GDLENAFLNLVQCIQNKPLYFADR		1xCarbamidomethyl [C13]	1	P07356	P07356 [250-273]		2838.42	24	3	946.817	4.55	0.0043
	SAGWVIPIGLLFCK		1xCarbamidomethyl [C13]	2	Q921I1	Q921I1 [144-157]		1560.86	14	2	780.934	-0.42	-0.00032
	TSYDPGEQIVYSCKPGYVSR		1xCarbamidomethyl [C13]	1	Q01339	Q01339 [39-58]		2306.08	20	3	769.359	-5.37	-0.00413
	EFKAETFTFHSDICTLPEKEK		1xCarbamidomethyl [C14]	3	P07724	P07724 [525-545]		2557.23	21	4	640.062	-0.28	-0.00018
	KLEEDQIIMEDQNCK		1xCarbamidomethyl [C14]	1	Q8VDD5	Q8VDD5 [975-989]		1892.87	15	3	631.629	-0.36	-0.00022
	TMAFLEEELPITACGVYTYGKPVPGLVTLR		1xCarbamidomethyl [C14]	2	Q61838	Q61838 [236-265]		3325.72	30	3	1109.24	-1.41	-0.00156
	VGQPGAAGPVSPMCPGR		1xCarbamidomethyl [C14]	1	P29699	P29699 [323-339]		1637.79	17	2	819.397	-1.44	-0.00118
	TMAFLEEELPITACGVYTYGKPVPGLVTLR		1xCarbamidomethyl [C14]; 1xOxidation [M2]	2	Q61838	Q61838 [236-265]		3341.72	30	3	1114.58	0.71	0.00079
	IQKLESDISAQMEYCR		1xCarbamidomethyl [C15]	30	Q8K0E8	Q8K0E8 [199-214]		1970.93	16	3	657.649	0.52	0.00034
	ANLMHNLGGEEVSVACK		1xCarbamidomethyl [C16]	1	P29699	P29699 [232-248]		1828.87	17	3	610.294	0.29	0.00018
	IKEEGTGIELTGIGSCEIANALSK		1xCarbamidomethyl [C16]	3	Q61838	Q61838 [325-348]		2490.28	24	3	830.762	-1.34	-0.00111
	SGETEDTFIADLVVGLCTGQIK		1xCarbamidomethyl [C17]	1	P17182	P17182 [373-394]		2353.16	22	3	785.056	-2	-0.00157
	VPNAMSVNDEVLSVTACGK		1xCarbamidomethyl [C17]	3	P28665	P28665 [235-253]		1990.96	19	2	995.979	-3.45	-0.00344
	MEEEIAALVIDNGSGMCK		1xCarbamidomethyl [C17]; 1xMet-loss+Acetyl [N-Term]	1	P63260	P63260 [1-18]	P63260 1xMet-loss+Acetyl [N-Term]	1877.86	18	2	939.435	-0.04	-4e-05
	MDDDIAALVVDNGSGMCK		1xCarbamidomethyl [C17]; 1xMet-loss+Acetyl [N-Term]	1	P60710	P60710 [1-18]	P60710 1xMet-loss+Acetyl [N-Term]	1821.8	18	2	911.405	1.35	0.00123
	MDDDIAALVVDNGSGMCK		1xCarbamidomethyl [C17]; 1xOxidation [M16]; 1xMet-loss+Acetyl [N-Term]	1	P60710	P60710 [1-18]	P60710 1xMet-loss+Acetyl [N-Term]	1837.79	18	2	919.396	-4.66	-0.00428
	AGTATVYYLALDVIESDCWVLSTK		1xCarbamidomethyl [C18]	1	Q9ESB3	Q9ESB3 [61-84]		2675.33	24	3	892.45	3.27	0.00291
	DDNPSLPPFERPEAEAMCTSFK		1xCarbamidomethyl [C18]	5	P07724	P07724 [131-152]		2538.13	22	3	846.715	0.6	0.0005
	HSGTEDFYPYNHGISYTCDPGFR		1xCarbamidomethyl [C18]	1	P08607	P08607 [192-214]		2720.15	23	4	680.792	-0.33	-0.00023
	QGYNLSPSIPLSEISAQCNR		1xCarbamidomethyl [C18]	1	Q07968	Q07968 [489-508]		2234.09	20	3	745.367	-0.24	-0.00018
	TAIYQPQTHPQPAPYGHCVTDSGVVYSVGMQWLK		1xCarbamidomethyl [C18]	7	P11276	P11276 [291-324]		3815.83	34	4	954.714	0.73	0.00069
	TVQGAFFGVPVYKDHENCISGEDITHNGIVYTPK		1xCarbamidomethyl [C18]	2	Q61838	Q61838 [625-658]		3792.83	34	5	759.371	-2.22	-0.00168
	DDNPSLPPFERPEAEAMCTSFK		1xCarbamidomethyl [C18]; 1xOxidation [M17]	3	P07724	P07724 [131-152]		2554.12	22	3	852.044	-1.74	-0.00148
	TAIYQPQTHPQPAPYGHCVTDSGVVYSVGMQWLK		1xCarbamidomethyl [C18]; 1xOxidation [M30]	5	P11276	P11276 [291-324]		3831.83	34	4	958.712	-0.05	-5e-05
	ELGSPPGISLETIDAAFSCPGSSR		1xCarbamidomethyl [C19]	5	Q91X72	Q91X72 [346-369]		2448.17	24	3	816.727	-2.45	-0.002
	LFQEEFPGIPYPPDAAVECHR		1xCarbamidomethyl [C19]	2	Q91X72	Q91X72 [130-150]		2472.17	21	3	824.727	0.25	0.0002
	ECEEIIR		1xCarbamidomethyl [C2]	1	Q8K0E8	Q8K0E8 [230-236]		948.446	7	2	474.725	-1.89	-0.0009
	FCQEFQHYPAMGGVAPQALAVAASGPGSSFR		1xCarbamidomethyl [C2]	3	Q61838	Q61838 [688-718]		3238.52	31	3	1080.18	0.24	0.00026
	LCAIPNLR		1xCarbamidomethyl [C2]	7	P07724	P07724 [98-105]		956.535	8	2	478.77	-1.79	-0.00086
	ICPKPDDLPFATVVPLK		1xCarbamidomethyl [C2]	2	Q01339	Q01339 [22-38]		1910.05	17	3	637.353	0.02	2e-05
	LCYVALDFEQEMATAASSSSLEK		1xCarbamidomethyl [C2]	2	P60710; P63260	P60710 [216-238]; P63260 [216-238]		2550.17	23	3	850.729	-0.47	-0.0004
	NCAAYLR		1xCarbamidomethyl [C2]	1	Q8VDD5	Q8VDD5 [815-821]		867.414	7	2	434.21	-1.45	-0.00063
	QCANLQAAIADAEQR		1xCarbamidomethyl [C2]	1	P50446	P50446 [390-404]		1658.79	15	3	553.602	0.4	0.00022
	QCSKEDGGGWWYNR		1xCarbamidomethyl [C2]	1	Q8K0E8	Q8K0E8 [413-426]		1742.73	14	3	581.582	-0.87	-0.00051
	SCDMPVFENSITK		1xCarbamidomethyl [C2]	1	P06909	P06909 [508-520]		1527.68	13	2	764.346	1.61	0.00123
	SCGLFDLR		1xCarbamidomethyl [C2]	2	P01029	P01029 [94-101]		967.467	8	2	484.237	-0.17	-8e-05
	SCPGKFESEFPQISK		1xCarbamidomethyl [C2]	2	Q9ESB3	Q9ESB3 [503-517]		1740.83	15	3	580.946	-1.16	-0.00067
	VCLLHEK		1xCarbamidomethyl [C2]	1	P07724	P07724 [484-490]		898.481	7	2	449.743	-2.38	-0.00107
	VCNELAMLGK		1xCarbamidomethyl [C2]	1	P21614	P21614 [28-37]		1134.56	10	2	567.788	3.38	0.00192
	VCPFAGILENGIVR		1xCarbamidomethyl [C2]	2	Q01339	Q01339 [83-96]		1544.83	14	2	772.916	0.16	0.00012
	VCSQYAAYGK		1xCarbamidomethyl [C2]	3	P21614	P21614 [219-228]		1146.52	10	2	573.766	-0.31	-0.00018
	WCALSHLER		1xCarbamidomethyl [C2]	2	Q921I1	Q921I1 [362-370]		1171.57	9	3	391.193	-2.32	-0.0009
	WCAVSEHENTK		1xCarbamidomethyl [C2]	4	Q921I1	Q921I1 [27-37]		1360.6	11	2	680.801	-0.54	-0.00037
	WCGTTQNYDADQK		1xCarbamidomethyl [C2]	3	P11276	P11276 [445-457]		1586.65	13	2	793.831	0.99	0.00078
	WCHDNGVNYK		1xCarbamidomethyl [C2]	3	P11276	P11276 [2340-2349]		1292.55	10	2	646.776	-1.53	-0.00099
	YCGLPGEYWLGNDK		1xCarbamidomethyl [C2]	4	Q8K0E8	Q8K0E8 [305-318]		1671.75	14	2	836.378	0.92	0.00077
	YCGLPGEYWLGNDKISQLTR		1xCarbamidomethyl [C2]	1	Q8K0E8	Q8K0E8 [305-324]		2370.15	20	3	790.723	-0.54	-0.00043
	YCVQLSQIQSQISALEEQLQQIR		1xCarbamidomethyl [C2]	6	P02535	P02535 [398-420]		2762.41	23	3	921.482	5.72	0.00527
	YCMQLAQIQEMIGSVEEQLAQLR		1xCarbamidomethyl [C2]; 1xOxidation [M11]	1	Q61781	Q61781 [372-394]		2754.33	23	3	918.783	2.78	0.00255
	LCYVALDFEQEMATAASSSSLEK		1xCarbamidomethyl [C2]; 1xOxidation [M12]	1	P60710; P63260	P60710 [216-238]; P63260 [216-238]		2566.17	23	3	856.06	-1.65	-0.00141
	YCMQLAQIQEMIGSVEEQLAQLR		1xCarbamidomethyl [C2]; 2xOxidation [M3; M11]	2	Q61781	Q61781 [372-394]		2770.32	23	3	924.111	-0.97	-0.0009
	VLIVEPEGIKQEHTFSSLFCASDAEISEK		1xCarbamidomethyl [C20]	1	P28665	P28665 [904-932]		3263.61	29	4	816.656	-3.33	-0.00272
	VISTLTISEIDWLNLNVYTCR		1xCarbamidomethyl [C20]	1	P01872	P01872 [179-199]		2510.3	21	3	837.44	3.79	0.00317
	AQNVPLPVSTLVEFVIAATDCTAK		1xCarbamidomethyl [C21]	3	P29699	P29699 [188-211]		2544.34	24	3	848.784	0	0
	QAQQIVQPQSPVAVSQSKPGCFDNGK		1xCarbamidomethyl [C21]	1	P11276	P11276 [33-58]		2798.39	26	3	933.466	-1.85	-0.00173
	DVVMTQTPLSLPVSLGDQASISCR		1xCarbamidomethyl [C23]	1	P01631	P01631 [1-24]		2574.29	24	3	858.768	-0.85	-0.00073
	LLLQQVALPDIPGDYTISVSGEGCVYAQTMLR		1xCarbamidomethyl [C24]	11	P28665	P28665 [1300-1331]		3507.79	32	3	1169.94	5.96	0.00697
	LPPLNIGEVLTLPEANFPSFSLPNCNR		1xCarbamidomethyl [C25]	3	Q9ESB3	Q9ESB3 [461-487]		3009.55	27	3	1003.85	-0.81	-0.00081
	TTPPSVYPLAPGSAAQTNSMVTLGCLVK		1xCarbamidomethyl [C25]	1	P01869	P01869 [3-30]		2860.46	28	3	954.158	0.54	0.00052
	ADAAPTVSIFPPSSEQLTSGGASVVCFLNNFYPK		1xCarbamidomethyl [C26]	4	P01837	P01837 [2-35]		3571.74	34	3	1191.25	-0.53	-0.00063
	AQELSYTSATTTDQHGLAEFSIDTTCISGSSLHIK		1xCarbamidomethyl [C26]	8	P28665	P28665 [378-412]		3769.79	35	4	943.201	-0.55	-0.00051
	FQSSAVMALQEASEAYLVGLFEDTNLCAIHAK		1xCarbamidomethyl [C27]	4	P84228	P84228 [85-116]		3513.7	32	3	1171.91	2.46	0.00288
	RADAAPTVSIFPPSSEQLTSGGASVVCFLNNFYPK		1xCarbamidomethyl [C27]	5	P01837	P01837 [1-35]		3727.84	35	4	932.719	3.13	0.00292
	FQSSAVMALQEASEAYLVGLFEDTNLCAIHAK		1xCarbamidomethyl [C27]; 1xOxidation [M7]	2	P84228	P84228 [85-116]		3529.7	32	4	883.182	2.45	0.00217
	ADDKVLPGQQYVYVLHANEPSPGEGDSNCVTR		1xCarbamidomethyl [C29]	1	Q61147	Q61147 [145-176]		3515.65	32	4	879.669	1.87	0.00164
	DECFAHLAPYPNYDR		1xCarbamidomethyl [C3]	1	Q61508	Q61508 [412-426]		1867.81	15	3	623.269	-8.01	-0.00499
	DICEGQVNSLPGSINK		1xCarbamidomethyl [C3]	1	P01027	P01027 [1156-1171]		1730.84	16	2	865.922	-0.4	-0.00035
	DNCQYVYNVDQR		1xCarbamidomethyl [C3]	1	P35441	P35441 [811-822]		1573.67	12	2	787.34	1.39	0.00109
	DQCIVDDITYNVNDTFHK		1xCarbamidomethyl [C3]	2	P11276	P11276 [516-533]		2196.99	18	3	732.996	-5.7	-0.00418
	DTCFSTEGPNLVTR		1xCarbamidomethyl [C3]	3	P07724	P07724 [589-602]		1596.73	14	2	798.869	-1.47	-0.00117
	GECQSEGVLFFQGNR		1xCarbamidomethyl [C3]	3	Q91X72	Q91X72 [151-165]		1727.78	15	2	864.395	0.76	0.00066
	GECQSEGVLFFQGNRK		1xCarbamidomethyl [C3]	3	Q91X72	Q91X72 [151-166]		1855.88	16	3	619.298	1.76	0.00109
	GICVADPYEIR		1xCarbamidomethyl [C3]	3	P01027	P01027 [814-824]		1292.63	11	2	646.818	-1.55	-0.001
	KYCGLPGEYWLGNDK		1xCarbamidomethyl [C3]	5	Q8K0E8	Q8K0E8 [304-318]		1799.84	15	3	600.618	-1.63	-0.00098
	LGCPPPPEGK		1xCarbamidomethyl [C3]	2	Q9ESB3	Q9ESB3 [286-295]		1051.52	10	2	526.266	0	0
	LICEATNFTPKPITVSWLK		1xCarbamidomethyl [C3]	2	P01872	P01872 [133-151]		2218.19	19	3	740.07	0.07	5e-05
	IICSQPNILHGVIVSGYK		1xCarbamidomethyl [C3]	2	P08607	P08607 [243-260]		1998.08	18	3	666.698	-2.05	-0.00137
	IPCSQPPTIEHGSINLPR		1xCarbamidomethyl [C3]	2	P06909	P06909 [865-882]		2016.03	18	3	672.682	-0.91	-0.00061
	LPCVEDYLSAILNR		1xCarbamidomethyl [C3]	12	P07724	P07724 [470-483]		1662.85	14	2	831.931	1.62	0.00135
	ISCTIANR		1xCarbamidomethyl [C3]	7	P11276	P11276 [134-141]		934.477	8	2	467.742	-1.25	-0.00059
	ITCPPPPVPK		1xCarbamidomethyl [C3]	1	Q01339	Q01339 [140-149]		1105.61	10	2	553.305	-4.16	-0.0023
	LVCPADNPR		1xCarbamidomethyl [C3]	4	Q8CIZ8	Q8CIZ8 [774-782]		1041.51	9	2	521.26	-1.07	-0.00056
	MSCSGQEANLR		1xCarbamidomethyl [C3]	1	Q9QWK4	Q9QWK4 [209-219]		1252.54	11	2	626.774	-0.34	-0.00021
	NECFLQHK		1xCarbamidomethyl [C3]	2	P07724	P07724 [123-130]		1075.5	8	2	538.253	-1.01	-0.00054
	QICLPER		1xCarbamidomethyl [C3]	3	Q61508	Q61508 [198-204]		915.472	7	2	458.24	0.27	0.00012
	RPCFSALTVDETYVPK		1xCarbamidomethyl [C3]	12	P07724	P07724 [509-524]		1882.94	16	3	628.315	-2.96	-0.00186
	TFCSEPEKVDKDNEDFQESNR		1xCarbamidomethyl [C3]	2	Q61147	Q61147 [237-257]		2574.1	21	4	644.282	0.18	0.00012
	TKCDEWSIISEGK		1xCarbamidomethyl [C3]	2	Q921I1	Q921I1 [371-383]		1552.73	13	3	518.248	-0.79	-0.00041
	TNCDLYEK		1xCarbamidomethyl [C3]	3	P07724	P07724 [414-421]		1042.45	8	2	521.729	-0.95	-0.00049
	TNCDLYEKLGEYGFQNAILVR		1xCarbamidomethyl [C3]	3	P07724	P07724 [414-434]		2503.23	21	3	835.084	3.23	0.00269
	VYCDMKTENGGWTVIQNR		1xCarbamidomethyl [C3]	1	Q8K0E8	Q8K0E8 [258-275]		2171	18	3	724.34	2.25	0.00163
	YECLPGYGR		1xCarbamidomethyl [C3]	4	P08607	P08607 [86-94]		1114.5	9	2	557.751	-2.76	-0.00154
	YMCENQATISSK		1xCarbamidomethyl [C3]	5	P07724	P07724 [287-298]		1431.62	12	2	716.316	0.79	0.00057
	YYCFQGNK		1xCarbamidomethyl [C3]	2	Q91X72	Q91X72 [197-204]		1079.46	8	2	540.234	-0.58	-0.00031
	YMCENQATISSK		1xCarbamidomethyl [C3]; 1xOxidation [M2]	14	P07724	P07724 [287-298]		1447.62	12	2	724.313	-0.42	-0.00031
	ADFCIIHYAGK		1xCarbamidomethyl [C4]	2	Q8VDD5	Q8VDD5 [566-576]		1294.62	11	3	432.211	-4.89	-0.00211
	ALSCLESSWK		1xCarbamidomethyl [C4]	1	P28665	P28665 [1126-1135]		1180.57	10	2	590.786	-1.33	-0.00079
	DVDCAYLR		1xCarbamidomethyl [C4]	1	Q9Z2T6	Q9Z2T6 [231-238]		1011.46	8	2	506.232	1.15	0.00058
	EFVCTVTHR		1xCarbamidomethyl [C4]	2	P01872	P01872 [301-309]		1148.55	9	2	574.777	-3.95	-0.00227
	ELACDDPEAEQVALLAVDYLNNHLLQGFK		1xCarbamidomethyl [C4]	3	P29699	P29699 [29-57]		3285.61	29	3	1095.87	-0.08	-9e-05
	EQQCVIMAENSK		1xCarbamidomethyl [C4]	1	P20918	P20918 [70-81]		1436.65	12	2	718.83	1.6	0.00115
	GNLCVNLVR		1xCarbamidomethyl [C4]	1	P14106	P14106 [176-184]		1044.56	9	2	522.784	-1.46	-0.00076
	GQYCYELDETAVRPGYPK		1xCarbamidomethyl [C4]	5	P29788	P29788 [176-193]		2145.99	18	3	716.001	-1.21	-0.00087
	LPECLEVK		1xCarbamidomethyl [C4]	2	Q01339	Q01339 [197-204]		987.518	8	2	494.262	-1.56	-0.00077
	QINCFNTNYLR		1xCarbamidomethyl [C4]	1	Q61508	Q61508 [514-524]		1442.68	11	2	721.846	0.67	0.00048
	VTGCPPFDEHK		1xCarbamidomethyl [C4]	2	Q8CIZ8	Q8CIZ8 [2690-2700]		1286.58	11	3	429.532	-1.7	-0.00073
	YSFCTDHAVLVQTR		1xCarbamidomethyl [C4]	16	P11276	P11276 [398-411]		1696.81	14	3	566.275	-0.06	-3e-05
	AIISCSFSK		1xCarbamidomethyl [C5]	2	P08607	P08607 [339-347]		1012.51	9	2	506.759	-2.74	-0.00138
	AQDDCLPSR		1xCarbamidomethyl [C5]	2	Q9ESB3	Q9ESB3 [85-93]		1061.47	9	2	531.237	-0.43	-0.00023
	DFASCHLAQAPNHVVVSR		1xCarbamidomethyl [C5]	4	Q921I1	Q921I1 [593-610]		2007.98	18	3	669.998	-1.53	-0.00103
	DHENCISGEDITHNGIVYTPK		1xCarbamidomethyl [C5]	2	Q61838	Q61838 [638-658]		2399.09	21	4	600.528	-1.96	-0.00117
	FAQLCEEHGILR		1xCarbamidomethyl [C5]	2	B5X0G2	B5X0G2 [152-163]		1472.73	12	3	491.582	-0.19	-9e-05
	GEWACIPYSQLR		1xCarbamidomethyl [C5]	5	P11276	P11276 [504-515]		1479.7	12	2	740.357	1.55	0.00115
	GEWTCKPIAEK		1xCarbamidomethyl [C5]	5	P11276	P11276 [176-186]		1318.65	11	2	659.826	-1.08	-0.00071
	KEFVCTVTHR		1xCarbamidomethyl [C5]	2	P01872	P01872 [300-309]		1276.65	10	3	426.22	-0.09	-4e-05
	LEDACQGDSGGPHVTR		1xCarbamidomethyl [C5]	1	O88947	O88947 [408-423]		1698.75	16	3	566.921	-0.35	-0.0002
	LLEACTFHK		1xCarbamidomethyl [C5]	2	Q921I1	Q921I1 [688-696]		1118.57	9	3	373.526	-1.39	-0.00052
	LLEACTFHKH		1xCarbamidomethyl [C5]	4	Q921I1	Q921I1 [688-697]		1255.63	10	3	419.213	-0.5	-0.00021
	ISEDCLYLNIYSPADLTK		1xCarbamidomethyl [C5]	1	P23953	P23953 [112-129]		2115.03	18	3	705.683	1.05	0.00074
	LTGSCSYVIFQNK		1xCarbamidomethyl [C5]	2	Q8CIZ8	Q8CIZ8 [1968-1980]		1516.75	13	2	758.875	-2.21	-0.00168
	MAHSCRWRFPARPGTTGGGGGGGR		1xCarbamidomethyl [C5]	1	P55200	P55200 [1-24]		2486.18	24	4	622.302	3.71	0.00231
	MSYGCSSGYK		1xCarbamidomethyl [C5]	1	Q07968	Q07968 [115-124]		1139.45	10	2	570.228	-0.41	-0.00023
	NALFCLETAWASISQSQESHVYTK		1xCarbamidomethyl [C5]	2	Q61838	Q61838 [1136-1159]		2770.31	24	3	924.111	1.2	0.0011
	NLQQCDGFQPISTSVSPLALIK		1xCarbamidomethyl [C5]	2	E9Q414	E9Q414 [208-229]		2416.25	22	3	806.091	1.82	0.00146
	RVTGCPPFDEHK		1xCarbamidomethyl [C5]	2	Q8CIZ8	Q8CIZ8 [2689-2700]		1442.68	12	3	481.565	-2.43	-0.00117
	TFYSCTTEGR		1xCarbamidomethyl [C5]	10	P11276	P11276 [370-379]		1221.52	10	2	611.263	-1.92	-0.00117
	TSGVCVDWR		1xCarbamidomethyl [C5]	2	Q8CIZ8	Q8CIZ8 [2186-2194]		1079.49	9	2	540.251	0.2	0.00011
	VASFCDHMFNSK		1xCarbamidomethyl [C5]	1	Q02105	Q02105 [190-201]		1442.62	12	3	481.544	-0.77	-0.00037
	VVTFCDYAQNTFQVTTGGVVLK		1xCarbamidomethyl [C5]	1	P14106	P14106 [194-215]		2447.23	22	3	816.414	-0.18	-0.00015
	YQAECSQFK		1xCarbamidomethyl [C5]	2	E9Q557	E9Q557 [1077-1085]		1160.5	9	2	580.757	1.89	0.00109
	AGTPVCAMNGR		1xCarbamidomethyl [C6]	1	Q61129	Q61129 [73-83]		1133.52	11	2	567.264	0.92	0.00052
	DYFVSCPGR		1xCarbamidomethyl [C6]	2	Q91X72	Q91X72 [225-233]		1100.48	9	2	550.745	0.22	0.00012
	ENGYECEWR		1xCarbamidomethyl [C6]	1	Q8CIZ8	Q8CIZ8 [1137-1145]		1242.48	9	2	621.745	-2.15	-0.00134
	GSGSGCVYLQTSLK		1xCarbamidomethyl [C6]	4	Q61838	Q61838 [1334-1347]		1456.71	14	2	728.859	0.39	0.00028
	GVASVCVEDWNNR		1xCarbamidomethyl [C6]	4	P01872	P01872 [287-299]		1505.68	13	2	753.342	-1.82	-0.00137
	GVASVCVEDWNNRK		1xCarbamidomethyl [C6]	2	P01872	P01872 [287-300]		1633.78	14	3	545.262	-1.53	-0.00083
	HNSYTCEATHK		1xCarbamidomethyl [C6]	1	P01837	P01837 [82-92]		1347.57	11	2	674.289	-3.62	-0.00244
	QKENGCFQQSGYLLNNAMK		1xCarbamidomethyl [C6]	1	Q61838	Q61838 [1087-1105]		2230.04	19	3	744.018	0.02	2e-05
	TSYPDCIK		1xCarbamidomethyl [C6]	3	Q921I1	Q921I1 [62-69]		983.45	8	2	492.228	-0.82	-0.0004
	VDGALCLDK		1xCarbamidomethyl [C6]	3	Q91X72	Q91X72 [401-409]		990.492	9	2	495.75	0.64	0.00032
	VYLSECK		1xCarbamidomethyl [C6]	2	P20918	P20918 [98-104]		898.434	7	2	449.72	-1.15	-0.00052
	AADKDTCFSTEGPNLVTR		1xCarbamidomethyl [C7]	12	P07724	P07724 [585-602]		1981.93	18	3	661.314	-0.25	-0.00016
	AAPLSLCALTAVDQSVLLLKPEAK		1xCarbamidomethyl [C7]	3	Q61838	Q61838 [588-611]		2508.41	24	3	836.808	-0.69	-0.00057
	AQLYIDCDKMESAELDVPIQSIFTR		1xCarbamidomethyl [C7]	1	P35441	P35441 [165-189]		2942.43	25	3	981.481	0.55	0.00054
	DQYELLCLDNTR		1xCarbamidomethyl [C7]	1	Q921I1	Q921I1 [240-251]		1539.71	12	2	770.359	0.53	0.00041
	DSDWPFCSDDDWNHK		1xCarbamidomethyl [C7]	2	E9PV24	E9PV24 [50-64]		1923.72	15	3	641.913	0.63	0.0004
	EDQSILCTGESGAGK		1xCarbamidomethyl [C7]	1	Q8VDD5	Q8VDD5 [166-180]		1551.7	15	2	776.351	-0.03	-2e-05
	EQSLEFCR		1xCarbamidomethyl [C7]	2	Q9QWK4	Q9QWK4 [321-328]		1068.48	8	2	534.742	-0.15	-8e-05
	ESATVTCLVK		1xCarbamidomethyl [C7]	2	P01872	P01872 [346-355]		1107.57	10	2	554.289	-1.52	-0.00084
	GTFDVECLTTDHYTGGMK		1xCarbamidomethyl [C7]	1	Q61147	Q61147 [688-705]		2031.88	18	3	677.965	0.65	0.00044
	KTSYPDCIK		1xCarbamidomethyl [C7]	3	Q921I1	Q921I1 [61-69]		1111.55	9	2	556.276	-1.11	-0.00061
	LLEGEECR		1xCarbamidomethyl [C7]	3	Q3TTY5; Q6NXH9; P50446; Q8BGZ7; Q3UV17; Q922U2	Q3TTY5 [504-511]; Q6NXH9 [436-443]; P50446 [457-464]; Q8BGZ7 [455-462]; Q3UV17 [472-479]; Q922U2 [467-474]		1005.47	8	2	503.235	-3.71	-0.00186
	LVDSPDCTTK		1xCarbamidomethyl [C7]	1	P26262	P26262 [377-386]		1135.53	10	2	568.269	0.53	0.0003
	MADEAVCVGPAPTSK		1xCarbamidomethyl [C7]	1	Q91ZA3	Q91ZA3 [101-115]		1532.71	15	2	766.857	-0.74	-0.00057
	MEDGVGCLETAEEAK		1xCarbamidomethyl [C7]	2	Q8VDD5	Q8VDD5 [1373-1387]		1638.7	15	2	819.853	-0.24	-0.0002
	MEDGVGCLETAEEAKR		1xCarbamidomethyl [C7]	1	Q8VDD5	Q8VDD5 [1373-1388]		1794.8	16	3	598.938	0.47	0.00028
	NLEENYCR		1xCarbamidomethyl [C7]	2	P20918	P20918 [318-325]		1097.47	8	2	549.237	-0.64	-0.00035
	NLVAMGCLAR		1xCarbamidomethyl [C7]	3	P01872	P01872 [21-30]		1104.57	10	2	552.786	0.21	0.00012
	NLVKTNCDLYEKLGEYGFQNAILVR		1xCarbamidomethyl [C7]	1	P07724	P07724 [410-434]		2957.52	25	4	740.13	-6.94	-0.00513
	NQQEGVCPEGSIDNSPVK		1xCarbamidomethyl [C7]	1	Q921I1	Q921I1 [344-361]		1957.89	18	2	979.447	-3.17	-0.0031
	QDGHLWCSTTSNYEQDQK		1xCarbamidomethyl [C7]	9	P11276	P11276 [380-397]		2196.93	18	3	732.979	-0.61	-0.00045
	QQFLVYCEIDGSGNGWTVLQK		1xCarbamidomethyl [C7]	11	Q8VCM7	Q8VCM7 [201-221]		2442.18	21	3	814.731	0.65	0.00053
	SHNSFTCQVTHEGDTVEK		1xCarbamidomethyl [C7]	1	P01845	P01845 [79-96]		2075.91	18	4	519.732	-2.06	-0.00107
	SNTSFSCISR		1xCarbamidomethyl [C7]	1	Q3TTY5	Q3TTY5 [38-47]		1158.52	10	2	579.763	-1.37	-0.00079
	TMSGLDCQAWDSQSPHAHGYIPAK		1xCarbamidomethyl [C7]	2	P20918	P20918 [200-223]		2657.19	24	4	665.052	-0.36	-0.00024
	WIGQPVCK		1xCarbamidomethyl [C7]	1	P06909	P06909 [1042-1049]		987.508	8	2	494.258	-0.13	-6e-05
	NLVAMGCLAR		1xCarbamidomethyl [C7]; 1xOxidation [M5]	1	P01872	P01872 [21-30]		1120.56	10	2	560.783	-0.48	-0.00027
	EVTDPAKCNLLAEK		1xCarbamidomethyl [C8]	1	P29699	P29699 [212-225]		1587.8	14	3	529.938	-2.51	-0.00133
	FTESENVCQER		1xCarbamidomethyl [C8]	2	O89020	O89020 [333-343]		1398.6	11	2	699.8	-2.03	-0.00142
	HLGQSLDCNANVYMRPWENK		1xCarbamidomethyl [C8]	4	O08677	O08677 [343-362]		2432.12	20	4	608.785	-2	-0.00121
	KLLEGEECR		1xCarbamidomethyl [C8]	2	Q3TTY5; Q6NXH9; P50446; Q8BGZ7; Q3UV17; Q922U2	Q3TTY5 [503-511]; Q6NXH9 [435-443]; P50446 [456-464]; Q8BGZ7 [454-462]; Q3UV17 [471-479]; Q922U2 [466-474]		1133.56	9	2	567.284	-0.64	-0.00036
	LAFIENLCGPR		1xCarbamidomethyl [C8]	2	Q61508	Q61508 [485-495]		1289.67	11	2	645.338	0.74	0.00047
	LITQGENCIK		1xCarbamidomethyl [C8]	1	P01027	P01027 [713-722]		1175.61	10	2	588.308	-0.68	-0.0004
	LSEDQEDCILYSSWLAEK		1xCarbamidomethyl [C8]	2	P28665	P28665 [627-644]		2186	18	2	1093.5	-2.74	-0.003
	ISHTEEDCLTFK		1xCarbamidomethyl [C8]	1	P01027	P01027 [1451-1462]		1479.68	12	3	493.896	-2.63	-0.0013
	LTEEETVCLDLDKVEAYR		1xCarbamidomethyl [C8]	1	E9Q557	E9Q557 [803-820]		2183.05	18	3	728.357	0.69	0.0005
	ITLVTYECDK		1xCarbamidomethyl [C8]	2	P08607	P08607 [322-331]		1241.61	10	2	621.307	-1.78	-0.00111
	ITLVTYECDKGYR		1xCarbamidomethyl [C8]	2	P08607	P08607 [322-334]		1617.79	13	3	539.935	-2.16	-0.00117
	LVGGDTPCSGR		1xCarbamidomethyl [C8]	2	Q9QWK4	Q9QWK4 [248-258]		1118.53	11	2	559.766	-1.71	-0.00095
	LVSQTHLCGGSIIGR		1xCarbamidomethyl [C8]	1	P26262	P26262 [412-426]		1597.85	15	3	533.285	-3.9	-0.00208
	QEDFELLCPDGTRKPVK		1xCarbamidomethyl [C8]	1	Q921I1	Q921I1 [576-592]		2032.02	17	4	508.759	-1.35	-0.00069
	QEPERNECFLQHK		1xCarbamidomethyl [C8]	3	P07724	P07724 [118-130]		1714.8	13	3	572.271	0.44	0.00025
	QLLADFSCNK		1xCarbamidomethyl [C8]	1	Q08189	Q08189 [670-679]		1195.58	10	2	598.291	-2.67	-0.0016
	QTMVDSACR		1xCarbamidomethyl [C8]	1	Q8CIZ8	Q8CIZ8 [1053-1061]		1067.46	9	2	534.234	0.71	0.00038
	YADAQLSCQAR		1xCarbamidomethyl [C8]	1	Q3SXB8	Q3SXB8 [164-174]		1282.58	11	2	641.794	-2.14	-0.00137
	HLGQSLDCNANVYMRPWENK		1xCarbamidomethyl [C8]; 1xOxidation [M14]	1	O08677	O08677 [343-362]		2448.12	20	4	612.782	-4.29	-0.00263
	NTMFLEICTK		1xCarbamidomethyl [C8]; 1xOxidation [M3]	1	P01027	P01027 [1382-1391]		1272.6	10	2	636.801	-0.98	-0.00063
	DGTIEIPSCFK		1xCarbamidomethyl [C9]	1	Q01339	Q01339 [317-327]		1266.6	11	2	633.804	-2.04	-0.00129
	EQTYNTLLCPQDTELQDNWSLELPPNVVEGSAR		1xCarbamidomethyl [C9]	2	Q61838	Q61838 [925-957]		3816.8	33	3	1272.93	-5.32	-0.00676
	FDEFFSQGCAPGYEK		1xCarbamidomethyl [C9]	1	Q921I1	Q921I1 [498-512]		1781.75	15	2	891.377	-0.66	-0.00059
	GGNSNGALCHFPFLYNNR		1xCarbamidomethyl [C9]	6	P11276	P11276 [412-429]		2037.93	18	3	679.983	-0.49	-0.00033
	GVETSLAECAFTK		1xCarbamidomethyl [C9]	1	Q61129	Q61129 [193-205]		1412.67	13	2	706.839	-1.09	-0.00077
	HFRDEELSCSVLELK		1xCarbamidomethyl [C9]	4	P07759; Q03734	P07759 [252-266]; Q03734 [251-265]		1861.91	15	3	621.308	-1.11	-0.00069
	KPVDQYEDCYLAR		1xCarbamidomethyl [C9]	5	Q921I1	Q921I1 [252-264]		1656.77	13	2	828.886	-1.93	-0.0016
	LDGPEEAECTK		1xCarbamidomethyl [C9]	2	Q01339	Q01339 [240-250]		1248.54	11	2	624.774	0.04	2e-05
	LNDKLDYECLVGFENEYK		1xCarbamidomethyl [C9]	1	P06909	P06909 [528-545]		2249.04	18	3	750.351	-2.04	-0.00153
	LSVQSSPECIVGK		1xCarbamidomethyl [C9]	2	Q8BH61	Q8BH61 [145-157]		1403.72	13	2	702.363	-0.61	-0.00042
	SIAQYWLGCPTSEK		1xCarbamidomethyl [C9]	1	P29788	P29788 [465-478]		1639.78	14	2	820.393	-0.28	-0.00023
	MAQQAADKYLYVDK		1xMet-loss+Acetyl [N-Term]	1	Q8VDD5	Q8VDD5 [1-14]	Q8VDD5 1xMet-loss+Acetyl [N-Term]	1554.78	14	2	777.894	-0.01	-1e-05
	MAQQAADKYLYVDKNFINNPLAQADWAAK		1xMet-loss+Acetyl [N-Term]	1	Q8VDD5	Q8VDD5 [1-29]	Q8VDD5 1xMet-loss+Acetyl [N-Term]	3208.61	29	3	1070.2	-4.68	-0.00501
	MSDAAVDTSSEITTK		1xMet-loss+Acetyl [N-Term]	1	P26350	P26350 [1-15]	P26350 1xMet-loss+Acetyl [N-Term]	1466.69	15	2	733.846	-0.3	-0.00022
	MVLSGEDKSNIK		1xMet-loss+Acetyl [N-Term]	1	P01942	P01942 [1-12]	P01942 1xMet-loss+Acetyl [N-Term]	1231.65	12	2	616.33	-0.38	-0.00023
	MFFDAELSQMQTHVSDTSVVLSMDNNR		1xOxidation [M]	2	Q922U2	Q922U2 [299-325]		3118.39	27	3	1040.14	0.98	0.00102
	MGPTELLIEMEDWK		1xOxidation [M]	2	Q8K0E8	Q8K0E8 [325-338]		1707.8	14	3	569.937	-1.06	-0.0006
	VDALMDEINFMK		1xOxidation [M]	3	Q922U2	Q922U2 [287-298]		1441.67	12	2	721.338	-1.32	-0.00095
	MADEAGSEAHREGETR		1xOxidation [M1]	1	E9PV24	E9PV24 [525-540]		1761.75	16	3	587.92	-0.78	-0.00046
	MDVSPDATR		1xOxidation [M1]	1	Q8CIZ8	Q8CIZ8 [1528-1536]		1007.45	9	2	504.227	0.16	8e-05
	MEISELNR		1xOxidation [M1]	2	Q3TTY5; P04104; Q6IFZ6	Q3TTY5 [415-422]; P04104 [404-411]; Q6IFZ6 [383-390]		1007.48	8	2	504.244	-1.42	-0.00072
	MFASFPTTK		1xOxidation [M1]	1	P01942	P01942 [33-41]		1045.5	9	2	523.254	-1.68	-0.00088
	MGPTELLIEMEDWKGDK		1xOxidation [M1]	2	Q8K0E8	Q8K0E8 [325-341]		2007.94	17	3	669.984	-1.44	-0.00097
	MGPTELLIEMEDWKGDKVK		1xOxidation [M1]	1	Q8K0E8	Q8K0E8 [325-343]		2235.1	19	4	559.532	0.59	0.00033
	MKGLIDEANQDFTNR		1xOxidation [M1]	1	E9PV24	E9PV24 [71-85]		1767.83	15	3	589.949	-0.78	-0.00046
	MLRPLNELLPLAYIEDPKK		1xOxidation [M1]	2	P28665	P28665 [154-172]		2269.26	19	4	568.072	1.57	0.00089
	MNEETASLLLR		1xOxidation [M1]	1	P23953	P23953 [360-370]		1292.65	11	2	646.831	2.12	0.00137
	MQGTLEDQIISANPLLEAFGNAK		1xOxidation [M1]	1	Q5SX40	Q5SX40 [215-237]		2476.24	23	3	826.088	4.53	0.00374
	MQHLEQTLSK		1xOxidation [M1]	5	P07758	P07758 [278-287]		1230.61	10	2	615.81	-1.21	-0.00075
	MQQVEASLQPETLR		1xOxidation [M1]	7	P07759; Q03734	P07759 [283-296]; Q03734 [282-295]		1645.82	14	2	823.413	-2.19	-0.0018
	MQQVEASLQPETLRK		1xOxidation [M1]	4	P07759; Q03734	P07759 [283-297]; Q03734 [282-296]		1773.92	15	3	591.978	2.2	0.0013
	MSLVLPPTVVK		1xOxidation [M1]	1	P28665	P28665 [933-943]		1199.71	11	2	600.36	4.5	0.0027
	MSPVPDLVPGSFK		1xOxidation [M1]	4	E9PV24	E9PV24 [227-239]		1389.71	13	2	695.358	0.2	0.00014
	MSVEADINGLR		1xOxidation [M1]	3	Q6IFX2; Q61781; Q9QWL7	Q6IFX2 [191-201]; Q61781 [218-228]; Q9QWL7 [181-191]		1220.59	11	2	610.8	-0.54	-0.00033
	MSVEADINGLRR		1xOxidation [M1]	3	Q6IFX2; Q61781; Q9QWL7	Q6IFX2 [191-202]; Q61781 [218-229]; Q9QWL7 [181-192]		1376.7	12	3	459.57	0.09	4e-05
	MSVQPTVSLGGFEITPPVVLR		1xOxidation [M1]	1	Q61937	Q61937 [81-101]		2243.21	21	3	748.408	-1.06	-0.00079
	MTQIMFETFNTPAMYVAIQAVLSLYASGR		1xOxidation [M1]	1	P60710; P63260	P60710 [119-147]; P63260 [119-147]		3269.6	29	3	1090.54	-0.86	-0.00093
	MVEEIVKYEALLLTHETSIR		1xOxidation [M1]	3	Q8VCM7	Q8VCM7 [114-133]		2390.26	20	3	797.427	1.82	0.00145
	MVSGFIPMKPSVK		1xOxidation [M1]	2	Q61838	Q61838 [1404-1416]		1436.76	13	3	479.593	0.09	4e-05
	AHLQSLVDLMQQEGGPSQIGDALAFAVR		1xOxidation [M10]	2	Q8CIZ8	Q8CIZ8 [1752-1779]		2967.5	28	3	989.84	1.67	0.00166
	EITALAPSTMK		1xOxidation [M10]	2	P60710; P63260	P60710 [316-326]; P63260 [316-326]		1177.61	11	2	589.31	-0.49	-0.00029
	HGTDDGVVWMNWK		1xOxidation [M10]	2	Q8K0E8	Q8K0E8 [449-461]		1560.69	13	3	520.901	-0.75	-0.00039
	IHYLLNEDIMK		1xOxidation [M10]	2	Q61838	Q61838 [477-487]		1404.72	11	3	468.91	-2.51	-0.00117
	LQQVEDLSTMATLGNSFFHK		1xOxidation [M10]	2	Q8CIZ8	Q8CIZ8 [1851-1870]		2282.11	20	3	761.375	-1.23	-0.00094
	RLDFTEFILMIFK		1xOxidation [M10]	1	Q2VIS4	Q2VIS4 [68-80]		1688.91	13	3	563.64	-0.63	-0.00036
	TQLAPHSEQMRESLAQR		1xOxidation [M10]	1	Q00623	Q00623 [184-200]		1997.98	17	4	500.25	-1.26	-0.00063
	AILVDLEPGTMDSVR		1xOxidation [M11]	1	Q7TMM9	Q7TMM9 [63-77]		1631.83	15	2	816.421	2.14	0.00175
	GQTGGDVNVEMDAAPGVDLSR		1xOxidation [M11]	3	Q9Z2K1	Q9Z2K1 [260-280]		2103.96	21	2	1052.48	-0.42	-0.00044
	GQVGGDVNVEMDAAPGVDLSR		1xOxidation [M11]	5	Q6IFX2; Q61781	Q6IFX2 [241-261]; Q61781 [268-288]		2101.98	21	2	1051.5	3.07	0.00323
	IIRQEPSDSPMFIINR		1xOxidation [M11]	2	Q61495	Q61495 [198-213]		1932	16	3	644.672	1.02	0.00065
	SLQDIIAILGMDELSEEDKLTVSR		1xOxidation [M11]	1	P56480	P56480 [433-456]		2691.38	24	3	897.797	-0.2	-0.00018
	YYWGGLYSWDMSK		1xOxidation [M11]	2	Q8K0E8	Q8K0E8 [436-448]		1671.71	13	2	836.36	-1.41	-0.00118
	ALLQAILQTEDMLK		1xOxidation [M12]	4	E9Q557	E9Q557 [784-797]		1602.88	14	2	801.942	0.31	0.00025
	DLHVPIPAVAEMNPNVNVFVPPR		1xOxidation [M12]	5	P01872	P01872 [98-120]		2541.33	23	3	847.781	-0.42	-0.00035
	EDALEDTRDSEMK		1xOxidation [M12]	1	Q06890	Q06890 [81-93]		1554.66	13	3	518.891	-0.72	-0.00037
	THITNAFNWLSMK		1xOxidation [M12]	2	Q61838	Q61838 [1074-1086]		1578.77	13	3	526.929	-0.06	-3e-05
	ESGEKEEHSFTVMEFVLPR		1xOxidation [M13]	1	P28665	P28665 [210-228]		2267.06	19	4	567.522	0.74	0.00042
	LSISGNYNLETLMSPLGITR		1xOxidation [M13]	4	Q00898	Q00898 [309-328]		2195.14	20	3	732.385	0.87	0.00064
	VIHDNFGIVEGLMTTVHAITATQK		1xOxidation [M13]	2	P16858	P16858 [161-184]		2611.35	24	4	653.594	-0.64	-0.00042
	YLGAEYMQSVGNMR		1xOxidation [M13]	2	Q921I1	Q921I1 [668-681]		1634.73	14	2	817.864	-5.22	-0.00427
	DLYANTVLSGGTTMYPGIADR		1xOxidation [M14]	2	P60710; P63260	P60710 [292-312]; P63260 [292-312]		2231.06	21	3	744.361	0.98	0.00073
	IGDQWDKQHDLGHMMR		1xOxidation [M14]	2	P11276	P11276 [480-495]		1982.9	16	4	496.479	-0.23	-0.00011
	NPDDPDTVDVIMHMLDR		1xOxidation [M14]	1	Q2VIS4	Q2VIS4 [47-63]		1998.89	17	3	666.967	-1.31	-0.00087
	KDLYANTVLSGGTTMYPGIADR		1xOxidation [M15]	1	P60710; P63260	P60710 [291-312]; P63260 [291-312]		2359.16	22	3	787.058	-0.5	-0.00039
	YFDSFGDLSSASAIMGNAK		1xOxidation [M15]	5	P02088	P02088 [42-60]		1996.9	19	2	998.949	-2.57	-0.00257
	AIQVYYNPDQPPKPGMIDSATQK		1xOxidation [M16]	9	Q8VCM7	Q8VCM7 [88-110]		2577.27	23	3	859.759	-1.09	-0.00094
	LTAQPAPSPEDLTLSMSTIMWLTK		1xOxidation [M16]	1	P28665	P28665 [1219-1242]		2647.34	24	3	883.117	0.2	0.00017
	EINLSPDSSSVIVSGLMVATK		1xOxidation [M17]	10	P11276	P11276 [1857-1877]		2163.12	21	3	721.712	0.28	0.0002
	GSIFNLGSHVLSLEQGNMK		1xOxidation [M18]	1	Q61838	Q61838 [502-520]		2047.03	19	3	683.014	-0.52	-0.00035
	LPGDIQVVPIGVGPHANMQELER		1xOxidation [M18]	1	Q8CIZ8	Q8CIZ8 [1619-1641]		2485.29	23	3	829.101	0.4	0.00033
	EMEAELEDER		1xOxidation [M2]	1	Q8VDD5	Q8VDD5 [1593-1602]		1266.52	10	2	633.761	-0.1	-7e-05
	FMDTVAEK		1xOxidation [M2]	5	Q06890	Q06890 [429-436]		956.439	8	2	478.722	-1.83	-0.00088
	KMVEEIVKYEALLLTHETSIR		1xOxidation [M2]	2	Q8VCM7	Q8VCM7 [113-133]		2518.36	21	4	630.343	-3.97	-0.0025
	NMQEVVEDFK		1xOxidation [M2]	4	Q8BGZ7	Q8BGZ7 [228-237]		1254.57	10	2	627.788	0.67	0.00042
	QMSFSLAAEPIQGPYK		1xOxidation [M2]	1	P28665	P28665 [189-204]		1782.87	16	2	891.938	-2.4	-0.00214
	TMEEILEGLK		1xOxidation [M2]	1	P07759	P07759 [94-103]		1178.6	10	2	589.801	-2.05	-0.00121
	TMQNTSDLDTAR		1xOxidation [M2]	2	Q02257	Q02257 [192-203]		1368.61	12	2	684.807	0.64	0.00044
	TMQYVPNSHDVK		1xOxidation [M2]	2	P08607	P08607 [430-441]		1434.67	12	3	478.894	0.27	0.00013
	TMTIHNGMFFSTYDR		1xOxidation [M2]	1	Q8K0E8	Q8K0E8 [386-400]		1836.8	15	3	612.94	0.89	0.00055
	VMNNLGTWIDWQYLQNAAK		1xOxidation [M2]	1	Q9Z1K6	Q9Z1K6 [396-414]		2281.11	19	2	1141.06	-0.98	-0.00111
	VMQDFFIDLR		1xOxidation [M2]	1	P01027	P01027 [825-834]		1299.64	10	2	650.323	-0.75	-0.00049
	YMVLVPSQLYTETPEK		1xOxidation [M2]	1	P28665	P28665 [31-46]		1913.96	16	2	957.484	2.54	0.00243
	AVTGYNDPETGNIISLFQAMNK		1xOxidation [M20]	1	E9Q557	E9Q557 [2347-2368]		2399.15	22	3	800.389	-1.37	-0.0011
	TLYDAELSQLQQDVTDTNVILSMDNNR		1xOxidation [M23]	1	Q3TTY5	Q3TTY5 [336-362]		3112.47	27	3	1038.16	-0.8	-0.00083
	ALMGSPQLVAAVVR		1xOxidation [M3]	3	Q02257	Q02257 [178-191]		1427.8	14	2	714.405	-1.21	-0.00086
	NIMEYLR		1xOxidation [M3]	5	E9PV24	E9PV24 [109-115]		954.471	7	2	477.74	0.42	0.0002
	TLMSPLGITR		1xOxidation [M3]	8	P07758; P22599; Q00897	P07758 [319-328]; P22599 [319-328]; Q00897 [319-328]		1104.61	10	2	552.807	-0.73	-0.0004
	VTMQNLNDR		1xOxidation [M3]	17	Q9Z2K1; Q61414; Q9Z320; P02535; Q61781	Q9Z2K1 [115-123]; Q61414 [100-108]; Q9Z320 [76-84]; P02535 [146-154]; Q61781 [123-131]		1106.53	9	2	553.767	-0.07	-4e-05
	VTMQNLNDRLASYLDKVR		1xOxidation [M3]	5	Q61414	Q61414 [100-117]		2152.12	18	4	538.786	1.2	0.00065
	YAMVYGYNAAYNR		1xOxidation [M3]	1	P19788	P19788 [82-94]		1571.69	13	2	786.353	2.1	0.00165
	MTMFENVTR		1xOxidation [M3]; 1xMet-loss+Acetyl [N-Term]	2	Q9EST1	Q9EST1 [1-9]	Q9EST1 1xMet-loss+Acetyl [N-Term]	1055.48	9	2	528.244	-1.3	-0.00069
	EHLMLEEELR		1xOxidation [M4]	1	E9Q557	E9Q557 [1728-1737]		1314.64	10	3	438.883	-1.48	-0.00065
	HSLMPMLETLK		1xOxidation [M4]	2	Q00623	Q00623 [237-247]		1315.67	11	3	439.23	-0.22	-0.0001
	QNPMTLGNVVIFDK		1xOxidation [M4]	1	P98086	P98086 [122-135]		1591.81	14	2	796.411	0.47	0.00037
	TGPMKEINLSPDSSSVIVSGLMVATK		1xOxidation [M4]	1	P11276	P11276 [1852-1877]		2677.38	26	3	893.132	1.19	0.00106
	TKVMDVHDGKVVSTHEQVLR		1xOxidation [M4]	1	Q61781	Q61781 [462-481]		2294.19	20	5	459.644	-1.51	-0.00069
	VTIMWTPPDSVVSGYR		1xOxidation [M4]	9	P11276	P11276 [922-937]		1823.9	16	2	912.454	0.97	0.00088
	VTIMWTPPDSVVSGYRVEVLPVSLPGEHGQR		1xOxidation [M4]	1	P11276	P11276 [922-952]		3421.76	31	4	856.197	2.41	0.00206
	ADLEMQIENLKEELAYLK		1xOxidation [M5]	1	Q9QWL7	Q9QWL7 [202-219]		2166.1	18	3	722.705	0.38	0.00027
	ADLEMQIENLKEELAYLKK		1xOxidation [M5]	1	Q9QWL7	Q9QWL7 [202-220]		2294.19	19	4	574.303	-1.64	-0.00094
	ADLEMQIESLK		1xOxidation [M5]	1	Q6IFX2; Q61781	Q6IFX2 [212-222]; Q61781 [239-249]		1292.64	11	2	646.825	1.65	0.00107
	ADLEMQIESLKEELAYLK		1xOxidation [M5]	2	Q61781	Q61781 [239-256]		2139.09	18	3	713.703	2.48	0.00177
	ADLEMQIESLKEELAYLKK		1xOxidation [M5]	4	Q61781	Q61781 [239-257]		2267.18	19	4	567.551	-0.41	-0.00023
	GNLFMDINNK		1xOxidation [M5]	6	O08677	O08677 [230-239]		1181.56	10	2	591.285	0	0
	LHFFMPGFAPLTSR		1xOxidation [M5]	1	Q7TMM9	Q7TMM9 [263-276]		1636.83	14	3	546.281	-1.1	-0.0006
	LLGNMIVIVLGHHLGK		1xOxidation [M5]	1	P02088	P02088 [106-121]		1730.01	16	4	433.259	0.35	0.00015
	ILNEMRDQYEK		1xOxidation [M5]	5	Q6IFX2; Q61781	Q6IFX2 [262-272]; Q61781 [289-299]		1454.69	11	3	485.569	-1.66	-0.00081
	SSAAMSTYAGIFTDQLLTLLR		1xOxidation [M5]	1	Q05020	Q05020 [75-95]		2275.16	21	3	759.062	3.19	0.00242
	TDLEMQIESLNEELAYLKK		1xOxidation [M5]	1	P08730	P08730 [215-233]		2283.14	19	3	761.722	3.84	0.00292
	AHFSVMGDILSSAIR		1xOxidation [M6]	1	P28665	P28665 [948-962]		1619.82	15	3	540.611	-0.97	-0.00052
	DYQELMNTK		1xOxidation [M6]	26	Q3TTY5	Q3TTY5 [483-491]		1157.51	9	2	579.26	-0.51	-0.0003
	EYQELMNTK		1xOxidation [M6]	4	Q922U2	Q922U2 [446-454]		1171.53	9	2	586.268	-0.53	-0.00031
	EYQELMNVK		1xOxidation [M6]	2	P50446; Q99M73; Q8BGZ7; P11679; Q3UV17	P50446 [436-444]; Q99M73 [455-463]; Q8BGZ7 [434-442]; P11679 [379-387]; Q3UV17 [451-459]		1169.55	9	2	585.279	0.11	6e-05
	GQAGVMGFPGPK		1xOxidation [M6]	2	P11087	P11087 [564-575]		1161.57	12	2	581.289	-0.77	-0.00045
	IHLISMQSTIPYALR		1xOxidation [M6]	3	Q8VCM7	Q8VCM7 [258-272]		1758.96	15	3	586.99	-0.44	-0.00026
	NANTFMSPQQR		1xOxidation [M6]	2	P19788	P19788 [39-49]		1309.6	11	2	655.3	-2.22	-0.00145
	NHEEEMLALR		1xOxidation [M6]	2	Q9Z2K1	Q9Z2K1 [250-259]		1257.59	10	2	629.299	1.32	0.00083
	TTGIVMDSGDGVTHTVPIYEGYALPHAILR		1xOxidation [M6]	2	P60710; P63260	P60710 [148-177]; P63260 [148-177]		3199.61	30	4	800.658	-0.06	-5e-05
	AVVIIIMDTSLDPVDTAADAAR		1xOxidation [M7]	2	Q8CIZ8	Q8CIZ8 [1795-1816]		2273.17	22	3	758.389	-7.7	-0.00584
	DLTDYLMK		1xOxidation [M7]	2	P60710; P63260	P60710 [184-191]; P63260 [184-191]		1014.48	8	2	507.744	-1.42	-0.00072
	DVDAAYMNK		1xOxidation [M7]	1	P50446; Q6IME9; Q922U2	P50446 [262-270]; Q6IME9 [244-252]; Q922U2 [272-280]		1042.45	9	2	521.729	0.57	0.0003
	ENPTTFMGHYLHEVAR		1xOxidation [M7]	10	P07724	P07724 [153-168]		1917.89	16	3	639.967	-2.04	-0.0013
	GGETSEMYLIQPDTSIKPYR		1xOxidation [M7]	7	Q8K0E8	Q8K0E8 [238-257]		2301.11	20	3	767.704	-4.3	-0.0033
	KNHEEEMLALR		1xOxidation [M7]	2	Q9Z2K1	Q9Z2K1 [249-259]		1385.68	11	3	462.566	-1.5	-0.00069
	FGDSNTVMR		1xOxidation [M8]	1	E9Q557	E9Q557 [929-937]		1042.46	9	2	521.735	-0.48	-0.00025
	KGGETSEMYLIQPDTSIKPYR		1xOxidation [M8]	6	Q8K0E8	Q8K0E8 [237-257]		2429.2	21	4	608.056	-0.46	-0.00028
	LLQLQEQMR		1xOxidation [M8]	2	E9Q557	E9Q557 [154-162]		1174.62	9	2	587.816	0.05	3e-05
	QEPSDSPMFIINR		1xOxidation [M8]	3	Q61495	Q61495 [201-213]		1549.73	13	2	775.371	2.66	0.00206
	TAGWNIPMGMLYNR		1xOxidation [M8]	1	Q921I1	Q921I1 [479-492]		1639.77	14	2	820.394	4.96	0.00407
	TMTIHNGMFFSTYDRDNDGWVTTDPR		1xOxidation [M8]	1	Q8K0E8	Q8K0E8 [386-411]		3093.35	26	4	774.092	-0.07	-5e-05
	TSTADYAMFR		1xOxidation [M8]	7	Q8VCM7	Q8VCM7 [282-291]		1178.51	10	2	589.76	-1	-0.00059
	FGVEQDVDMVFASFIR		1xOxidation [M9]	2	P52480	P52480 [231-246]		1875.89	16	3	625.97	0.52	0.00033
	FTNIGPDTMR		1xOxidation [M9]	8	P11276	P11276 [1365-1374]		1167.55	10	2	584.276	-1.23	-0.00072
	LEEDVLPEMGIK		1xOxidation [M9]	1	P07759	P07759 [323-334]		1388.7	12	2	694.851	-1.99	-0.00138
	LLRDYQELMNTK		1xOxidation [M9]	6	Q3TTY5	Q3TTY5 [480-491]		1539.78	12	3	513.933	0.43	0.00022
	QQSQVLDAMQDSFAR		1xOxidation [M9]	1	Q06890	Q06890 [167-181]		1739.8	15	2	870.405	0.54	0.00047
	TASPDQTEMTIEGLQPTVEYVVSVYAQNR		1xOxidation [M9]	11	P11276	P11276 [1679-1707]		3242.55	29	4	811.395	1.73	0.0014
	TEIDKPSQMQVTDVQDNSISVR		1xOxidation [M9]	16	P11276	P11276 [1630-1651]		2506.21	22	3	836.075	0.02	2e-05
	TTAENEFVMLK		1xOxidation [M9]	3	Q922U2	Q922U2 [260-270]		1298.63	11	2	649.818	-1.4	-0.00091
	TTAENEFVMLKK		1xOxidation [M9]	5	Q922U2	Q922U2 [260-271]		1426.72	12	2	713.863	-3.75	-0.00268
	VEAPNLVYMVTGNPASDEIKR		1xOxidation [M9]	1	Q8CIZ8	Q8CIZ8 [1598-1618]		2319.16	21	3	773.726	-0.54	-0.00042
	CTAQGWEPEVPCVR		2xCarbamidomethyl [C1; C12]	2	P06909	P06909 [374-387]		1688.75	14	2	844.883	4.3	0.00363
	CCSGSLVER		2xCarbamidomethyl [C1; C2]	2	P07724	P07724 [500-508]		1067.46	9	2	534.234	-0.21	-0.00011
	CCTLPEDQR		2xCarbamidomethyl [C1; C2]	6	P07724	P07724 [461-469]		1178.49	9	2	589.749	-1.26	-0.00074
	CPCFHQGAEYAPGDTVK		2xCarbamidomethyl [C1; C3]	3	Q8CIZ8	Q8CIZ8 [827-843]		1936.83	17	3	646.282	-0.7	-0.00045
	CDNCRRPGAAEPSPDGTTGHTYNQYTQR		2xCarbamidomethyl [C1; C4]	1	P11276	P11276 [2420-2447]		3209.39	28	5	642.683	-0.43	-0.00027
	CLPTACTIQLR		2xCarbamidomethyl [C1; C6]	4	Q8CIZ8	Q8CIZ8 [2644-2654]		1332.68	11	2	666.841	-0.96	-0.00064
	CVEILCTPPR		2xCarbamidomethyl [C1; C6]	1	P06909	P06909 [205-214]		1244.61	10	2	622.81	0.59	0.00037
	CDPIDQCQDSETR		2xCarbamidomethyl [C1; C7]	4	P11276	P11276 [555-567]		1623.64	13	2	812.323	0.24	0.00019
	CDPHEATCYDDGK		2xCarbamidomethyl [C1; C8]	1	P11276	P11276 [2378-2390]		1567.58	13	3	523.198	-0.4	-0.00021
	CDPHEATCYDDGKTYHVGEQWQK		2xCarbamidomethyl [C1; C8]	6	P11276	P11276 [2378-2400]		2824.17	23	4	706.799	1.26	0.00089
	CEGETDFVCR		2xCarbamidomethyl [C1; C9]	1	P20918	P20918 [53-62]		1272.5	10	2	636.754	2.49	0.00158
	CQEILSVDCSTNNPAQANLR		2xCarbamidomethyl [C1; C9]	4	Q06890	Q06890 [304-323]		2290.06	20	3	764.022	-1.45	-0.00111
	EAPDLVLQTCCSK		2xCarbamidomethyl [C10; C11]	3	Q8CIZ8	Q8CIZ8 [1660-1672]		1520.71	13	2	760.861	3.83	0.00291
	AVSSFFSGSCVPCADPVAFPK		2xCarbamidomethyl [C10; C13]	4	Q921I1	Q921I1 [168-188]		2230.03	21	3	744.014	-1.18	-0.00088
	ERFPSLHGDCVALPNGDDGECR		2xCarbamidomethyl [C10; C21]	5	O08677	O08677 [208-229]		2501.09	22	4	626.027	-2.18	-0.00136
	ESNTELAEDCEIKHLGQSLDCNANVYMRPWENK		2xCarbamidomethyl [C10; C21]	1	O08677	O08677 [330-362]		3950.77	33	5	790.959	-2.43	-0.00192
	VIAPATFHTICQQDSCHQER		2xCarbamidomethyl [C11; C16]	3	Q8CIZ8	Q8CIZ8 [2153-2172]		2398.1	20	4	600.281	-0.81	-0.00049
	RPHETGGYMLECLCLGNGK		2xCarbamidomethyl [C12; C14]	8	P11276	P11276 [157-175]		2192	19	3	731.339	-1.3	-0.00095
	RPHETGGYMLECLCLGNGK		2xCarbamidomethyl [C12; C14]; 1xOxidation [M9]	5	P11276	P11276 [157-175]		2208	19	4	552.755	-0.24	-0.00013
	RPGDVWTLPDQCHTVTCLANGQTLLQSHR		2xCarbamidomethyl [C12; C17]	2	Q8CIZ8	Q8CIZ8 [1888-1916]		3360.63	29	5	672.931	-1.45	-0.00097
	TVMDDFAQFLDTCCK		2xCarbamidomethyl [C13; C14]	9	P07724	P07724 [570-584]		1850.78	15	2	925.892	0.81	0.00075
	TVMDDFAQFLDTCCK		2xCarbamidomethyl [C13; C14]; 1xOxidation [M3]	18	P07724	P07724 [570-584]		1866.77	15	2	933.891	2.55	0.00238
	IMTLKQDETFQDGCDSHLCR		2xCarbamidomethyl [C14; C19]	1	Q8CIZ8	Q8CIZ8 [2658-2677]		2454.08	20	4	614.275	-1.9	-0.00117
	AVLTSQETLFGGSDCTGNFCLFK		2xCarbamidomethyl [C15; C20]	5	Q921I1	Q921I1 [619-641]		2552.18	23	3	851.4	2.4	0.00204
	VGDTYERPKDSMIWDCTCIGAGR		2xCarbamidomethyl [C16; C18]	4	P11276	P11276 [109-131]		2687.2	23	4	672.556	0.09	6e-05
	VGDTYERPKDSMIWDCTCIGAGR		2xCarbamidomethyl [C16; C18]; 1xOxidation [M12]	2	P11276	P11276 [109-131]		2703.2	23	4	676.553	-2.72	-0.00184
	ILVNQLSVDDVNVLTCATGTLSNLTCNNSK		2xCarbamidomethyl [C16; C26]	1	Q02257	Q02257 [395-424]		3263.62	30	3	1088.55	2.02	0.00219
	TCVADESAANCDK		2xCarbamidomethyl [C2; C11]	4	P07724	P07724 [76-88]		1440.57	13	2	720.789	-0.96	-0.00069
	TCVADESAANCDKSLHTLFGDK		2xCarbamidomethyl [C2; C11]	1	P07724	P07724 [76-97]		2439.09	22	4	610.528	-0.22	-0.00013
	DCVGDVTENQVCNK		2xCarbamidomethyl [C2; C12]	1	P35441	P35441 [530-543]		1637.69	14	2	819.346	-2.84	-0.00233
	VCEVIASYAHLCR		2xCarbamidomethyl [C2; C12]	4	Q8CIZ8	Q8CIZ8 [2173-2185]		1577.76	13	3	526.592	2.88	0.00151
	LCNSPSPQMNGKPCEGEAR		2xCarbamidomethyl [C2; C14]	1	P35441	P35441 [461-479]		2131.93	19	3	711.314	-1.65	-0.00117
	TCGQICSGAPGEQDSR		2xCarbamidomethyl [C2; C6]	2	Q99K41	Q99K41 [478-493]		1722.72	16	2	861.862	-0.02	-2e-05
	SCDDGQCYEYKWVASAWK		2xCarbamidomethyl [C2; C7]	2	Q69ZU6	Q69ZU6 [1456-1473]		2252.94	18	2	1126.97	-4.23	-0.00477
	LCSGFSGVCVDEDGNEK		2xCarbamidomethyl [C2; C9]	1	Q8CIZ8	Q8CIZ8 [1871-1887]		1872.77	17	2	936.89	-1.11	-0.00104
	ATAEQLKTVMDDFAQFLDTCCK		2xCarbamidomethyl [C20; C21]	1	P07724	P07724 [563-584]		2592.18	22	3	864.735	4.76	0.00412
	VDLEISPDFLAVPVGGHENSHCICGNER		2xCarbamidomethyl [C22; C24]	1	Q61838	Q61838 [838-865]		3121.45	28	4	781.117	-0.52	-0.00041
	HPYFYAPELLYYAEQYNEILTQCCAEADK		2xCarbamidomethyl [C23; C24]	2	P07724	P07724 [170-198]		3599.61	29	4	900.658	-0.73	-0.00066
	RHPYFYAPELLYYAEQYNEILTQCCAEADK		2xCarbamidomethyl [C24; C25]	4	P07724	P07724 [169-198]		3755.71	30	4	939.685	1.04	0.00098
	IECESAETTEDCIEK		2xCarbamidomethyl [C3; C12]	1	Q921I1	Q921I1 [384-398]		1813.75	15	2	907.375	-1.69	-0.00153
	KLCMAALSHQPQEFPTYVEPTNDEICEAFR		2xCarbamidomethyl [C3; C26]	1	P21614	P21614 [120-149]		3581.65	30	4	896.167	-1.02	-0.00091
	NECFLQHKDDNPSLPPFERPEAEAMCTSFK		2xCarbamidomethyl [C3; C26]	3	P07724	P07724 [123-152]		3594.61	30	4	899.408	0.92	0.00083
	AHCLSEVEHDTMPADLPAIAADFVEDQEVCK		2xCarbamidomethyl [C3; C30]	11	P07724	P07724 [311-341]		3497.57	31	4	875.149	2.17	0.0019
	AHCLSEVEHDTMPADLPAIAADFVEDQEVCK		2xCarbamidomethyl [C3; C30]; 1xOxidation [M12]	7	P07724	P07724 [311-341]		3513.56	31	4	879.14	-5.91	-0.00519
	DNCCILDER		2xCarbamidomethyl [C3; C4]	5	Q8VCM7	Q8VCM7 [31-39]		1194.49	9	2	597.746	-2.2	-0.00131
	LTCQCLGFGSGHFR		2xCarbamidomethyl [C3; C5]	12	P11276	P11276 [2321-2334]		1639.75	14	3	547.253	-1.67	-0.00091
	MSCTCLGNGK		2xCarbamidomethyl [C3; C5]	1	P11276	P11276 [2364-2373]		1127.46	10	2	564.236	0.5	0.00028
	MSCTCLGNGKGEFK		2xCarbamidomethyl [C3; C5]	1	P11276	P11276 [2364-2377]		1588.69	14	3	530.234	-2.51	-0.00133
	YQCYCYGR		2xCarbamidomethyl [C3; C5]	7	P11276	P11276 [585-592]		1169.45	8	2	585.228	-1.18	-0.00069
	TTCEACPMGYR		2xCarbamidomethyl [C3; C6]	2	Q8CIZ8	Q8CIZ8 [2622-2632]		1345.53	11	2	673.27	-0.89	-0.0006
	TTCEACPMGYREEK		2xCarbamidomethyl [C3; C6]	2	Q8CIZ8	Q8CIZ8 [2622-2635]		1731.71	14	3	577.909	0.12	7e-05
	TPCTVSCNIPVVSGK		2xCarbamidomethyl [C3; C7]	3	Q8K0E8	Q8K0E8 [215-229]		1618.79	15	2	809.899	-1.04	-0.00084
	LECVEPNCR		2xCarbamidomethyl [C3; C8]	1	P83882	P83882 [70-78]		1176.51	9	2	588.761	0.72	0.00042
	WKCDPIDQCQDSETR		2xCarbamidomethyl [C3; C9]	4	P11276	P11276 [553-567]		1937.81	15	3	646.608	-0.61	-0.00039
	FGFCPMAAHEEICTTNEGVMYR		2xCarbamidomethyl [C4; C13]	4	P11276	P11276 [458-479]		2620.11	22	3	874.037	-4.15	-0.00362
	FGFCPMAAHEEICTTNEGVMYR		2xCarbamidomethyl [C4; C13]; 1xOxidation [M]	7	P11276	P11276 [458-479]		2636.1	22	3	879.372	-0.9	-0.00079
	FGFCPMAAHEEICTTNEGVMYR		2xCarbamidomethyl [C4; C13]; 2xOxidation [M6; M20]	3	P11276	P11276 [458-479]		2652.1	22	3	884.702	-2.66	-0.00235
	GFNCESKPEPEETCFDK		2xCarbamidomethyl [C4; C14]	4	P11276	P11276 [85-101]		2073.85	17	3	691.954	-2.36	-0.00163
	GFNCESKPEPEETCFDKYTGNTYK		2xCarbamidomethyl [C4; C14]	6	P11276	P11276 [85-108]		2901.23	24	4	726.064	0.11	8e-05
	GDACKDDFDHDNVPDIDDICPENFDISETDFR		2xCarbamidomethyl [C4; C20]	1	P35441	P35441 [927-958]		3786.54	32	4	947.393	1.96	0.00185
	KAHCLSEVEHDTMPADLPAIAADFVEDQEVCK		2xCarbamidomethyl [C4; C31]	15	P07724	P07724 [310-341]		3625.66	32	4	907.17	-1.07	-0.00097
	KAHCLSEVEHDTMPADLPAIAADFVEDQEVCK		2xCarbamidomethyl [C4; C31]; 1xOxidation [M13]	7	P07724	P07724 [310-341]		3641.66	32	4	911.169	-0.74	-0.00067
	LQTCCDKPLLK		2xCarbamidomethyl [C4; C5]	6	P07724	P07724 [299-309]		1375.71	11	2	688.357	-0.37	-0.00025
	LQTCCDKPLLKK		2xCarbamidomethyl [C4; C5]	3	P07724	P07724 [299-310]		1503.8	12	3	501.938	-2.09	-0.00105
	APTCGPCEVAR		2xCarbamidomethyl [C4; C7]	2	Q8CIZ8	Q8CIZ8 [2301-2311]		1217.54	11	2	609.274	1.05	0.00064
	INGCAIQCR		2xCarbamidomethyl [C4; C8]	1	Q05920	Q05920 [369-377]		1091.51	9	2	546.258	-0.55	-0.0003
	HQSQCKDSDWPFCSDDDWNHK		2xCarbamidomethyl [C5; C13]	1	E9PV24	E9PV24 [44-64]		2692.06	21	4	673.77	-0.29	-0.0002
	GSITCTYYGWSDTPSCYER		2xCarbamidomethyl [C5; C16]	1	P06909	P06909 [549-567]		2302.94	19	2	1151.97	1.94	0.00224
	TFYSCTTEGRQDGHLWCSTTSNYEQDQK		2xCarbamidomethyl [C5; C17]	1	P11276	P11276 [370-397]		3399.43	28	4	850.613	0.19	0.00016
	AFIDCCNHITK		2xCarbamidomethyl [C5; C6]	2	P01027	P01027 [723-733]		1378.62	11	3	460.213	-0.27	-0.00012
	AYFPCIGCVHAISTDSPDLEPVLK		2xCarbamidomethyl [C5; C8]	2	O08677	O08677 [137-160]		2689.3	24	3	897.105	0.4	0.00036
	MHGLCGICDENGANDFTLR		2xCarbamidomethyl [C5; C8]	2	Q8CIZ8	Q8CIZ8 [2081-2099]		2179.93	19	3	727.312	-4.55	-0.00331
	FGSFCPTTCGIADFLSSYQTDVDNDLR		2xCarbamidomethyl [C5; C9]	3	Q8VCM7	Q8VCM7 [40-66]		3086.35	27	3	1029.45	-4.97	-0.00511
	FGSFCPTTCGIADFLSSYQTDVDNDLRTLEDILFR		2xCarbamidomethyl [C5; C9]	1	Q8VCM7	Q8VCM7 [40-74]		4073.89	35	4	1019.23	0	0
	TPTLCPQSCEEK		2xCarbamidomethyl [C5; C9]	2	Q8CIZ8	Q8CIZ8 [1122-1133]		1449.63	12	2	725.32	-1.7	-0.00123
	TPTLCPQSCEEKNVR		2xCarbamidomethyl [C5; C9]	1	Q8CIZ8	Q8CIZ8 [1122-1136]		1818.85	15	3	606.955	1.06	0.00064
	DLQAICGLSCDELSSMVLELK		2xCarbamidomethyl [C6; C10]	1	P35441	P35441 [265-285]		2381.14	21	3	794.385	0.25	0.0002
	GNLLQCVCTGNGR		2xCarbamidomethyl [C6; C8]	10	P11276	P11276 [254-266]		1448.67	13	2	724.84	-0.52	-0.00038
	SVMVDLCTTCR		2xCarbamidomethyl [C7; C10]	2	Q8CIZ8	Q8CIZ8 [2594-2604]		1341.6	11	2	671.3	-2.43	-0.00163
	TNTNVNCPIECFMPLDVQADR		2xCarbamidomethyl [C7; C11]	1	P11276	P11276 [2452-2472]		2494.12	21	3	832.044	0.1	8e-05
	TNTNVNCPIECFMPLDVQADRDDSRE		2xCarbamidomethyl [C7; C11]	2	P11276	P11276 [2452-2477]		3096.35	26	3	1032.79	-0.32	-0.00033
	TNTNVNCPIECFMPLDVQADRDDSRE		2xCarbamidomethyl [C7; C11]; 1xOxidation [M13]	2	P11276	P11276 [2452-2477]		3112.34	26	3	1038.12	3.24	0.00336
	NLEENYCRNPDGETAPWCYTTDSQLR		2xCarbamidomethyl [C7; C18]	1	P20918	P20918 [318-343]		3189.36	26	3	1063.79	-1.62	-0.00172
	GSWGSVCDDNWGEKEDQVVCK		2xCarbamidomethyl [C7; C20]	1	Q9QWK4	Q9QWK4 [265-285]		2455.03	21	3	819.015	0.95	0.00077
	NQQEGVCPEGSIDNSPVKWCALSHLER		2xCarbamidomethyl [C7; C20]	1	Q921I1	Q921I1 [344-370]		3110.44	27	4	778.366	-0.25	-0.0002
	QDGHLWCSTTSNYEQDQKYSFCTDHAVLVQTR		2xCarbamidomethyl [C7; C22]	2	P11276	P11276 [380-411]		3874.72	32	5	775.75	0.8	0.00062
	DSMIWDCTCIGAGR		2xCarbamidomethyl [C7; C9]	2	P11276	P11276 [118-131]		1641.68	14	2	821.347	2.9	0.00238
	DSMIWDCTCIGAGR		2xCarbamidomethyl [C7; C9]; 1xOxidation [M3]	7	P11276	P11276 [118-131]		1657.68	14	2	829.342	0.49	0.00041
	NTDPGYNCLPCPPR		2xCarbamidomethyl [C8; C11]	1	P35441	P35441 [610-623]		1660.72	14	2	830.864	0.22	0.00018
	VAQLEAQCQEPCK		2xCarbamidomethyl [C8; C12]	3	Q8VCM7	Q8VCM7 [153-165]		1560.71	13	2	780.861	0.57	0.00045
	VAQLEAQCQEPCKDSVQIHDTTGK		2xCarbamidomethyl [C8; C12]	2	Q8VCM7	Q8VCM7 [153-176]		2742.28	24	4	686.326	-0.19	-0.00013
	WAVPENPCLVNECVR		2xCarbamidomethyl [C8; C13]	3	Q8CIZ8	Q8CIZ8 [2521-2535]		1842.86	15	2	921.934	-0.57	-0.00053
	FPSLHGDCVALPNGDDGECR		2xCarbamidomethyl [C8; C19]	5	O08677	O08677 [210-229]		2215.95	20	3	739.322	1.14	0.00084
	FPSLHGDCVALPNGDDGECRGNLFMDINNK		2xCarbamidomethyl [C8; C19]	1	O08677	O08677 [210-239]		3362.5	30	4	841.382	1.95	0.00164
	QEPERNECFLQHKDDNPSLPPFERPEAEAMCTSFK		2xCarbamidomethyl [C8; C31]	5	P07724	P07724 [118-152]		4233.91	35	5	847.587	-0.34	-0.00029
	ENYGELADCCTK		2xCarbamidomethyl [C9; C10]	4	P07724	P07724 [106-117]		1459.58	12	2	730.294	-1.75	-0.00128
	ENYGELADCCTKQEPER		2xCarbamidomethyl [C9; C10]	1	P07724	P07724 [106-122]		2098.88	17	3	700.3	2.1	0.00147
	NSWKDPALCCDLSPEDK		2xCarbamidomethyl [C9; C10]	2	Q61508	Q61508 [497-513]		2034.89	17	3	678.965	-3.81	-0.00258
	TYLGNALVCTCYGGSR		2xCarbamidomethyl [C9; C11]	12	P11276	P11276 [69-84]		1791.82	16	2	896.411	-0.15	-0.00014
	YGQTLRPICLPCTEGTTR		2xCarbamidomethyl [C9; C12]	2	P04186	P04186 [585-602]		2123.04	18	3	708.349	-1.82	-0.00129
	QDETFQDGCDSHLCR		2xCarbamidomethyl [C9; C14]	4	Q8CIZ8	Q8CIZ8 [2663-2677]		1867.73	15	3	623.248	-2.43	-0.00151
	VNHKEEDSCSYFYCMEER		2xCarbamidomethyl [C9; C14]	1	P28665	P28665 [413-430]		2382.94	18	4	596.491	-0.05	-3e-05
	GVDLDQLLDMSYEQLMQLYSAR		2xOxidation [M10; M16]	1	P62843	P62843 [19-40]		2620.23	22	3	874.077	-4.32	-0.00377
	FALEIPVEFSMVPMAK		2xOxidation [M11; M14]	1	P28665	P28665 [516-531]		1840.92	16	2	920.968	3.21	0.00296
	TMQNLEIELQSQLSMK		2xOxidation [M2; M15]	2	Q61781	Q61781 [343-358]		1924.94	16	3	642.315	-3.26	-0.00209
	AMGIMNSFVNDIFER		2xOxidation [M2; M5]	1	Q64475	Q64475 [59-73]		1775.81	15	2	888.409	1.31	0.00117
	TMTIHNGMFFSTYDR		2xOxidation [M2; M8]	1	Q8K0E8	Q8K0E8 [386-400]		1852.8	15	3	618.27	-2.43	-0.0015
	TMTIHNGMFFSTYDRDNDGWVTTDPR		2xOxidation [M2; M8]	1	Q8K0E8	Q8K0E8 [386-411]		3109.34	26	4	778.089	-2.52	-0.00196
	AVLTIDETGTEAAAATVFEAVPMSMPPILR		2xOxidation [M23; M25]	2	P22599	P22599 [355-384]		3133.58	30	3	1045.2	-1.56	-0.00163
	ALMLQGVDLLADAVAVTMGPK		2xOxidation [M3; M18]	3	P63038	P63038 [38-58]		2145.13	21	3	715.715	0.7	0.0005
	VDALMDEINFMK		2xOxidation [M5; M11]	3	Q922U2	Q922U2 [287-298]		1457.67	12	2	729.336	-0.66	-0.00048
	ILNEMRDQYEQMAEK		2xOxidation [M5; M12]	2	Q9Z2K1	Q9Z2K1 [281-295]		1929.87	15	3	643.961	0.09	6e-05
	GGVDDEMTLSAYITMALLESSLPATHPVVSK		2xOxidation [M7; M15]	1	P28665	P28665 [1095-1125]		3264.6	31	3	1088.87	-2.17	-0.00236
	KDEPIDLFMVEIMEMK		2xOxidation [M9; M13]	1	P80317	P80317 [182-197]		1999.94	16	3	667.314	-6.85	-0.00456
	CCAEANPPACYGTVLAEFQPLVEEPK		3xCarbamidomethyl [C1; C2; C10]	4	P07724	P07724 [384-409]		2950.34	26	3	984.118	-0.75	-0.00074
	CCAEANPPACYGTVLAEFQPLVEEPKNLVK		3xCarbamidomethyl [C1; C2; C10]	2	P07724	P07724 [384-413]		3404.63	30	3	1135.55	1.81	0.00206
	CCTLPEDQRLPCVEDYLSAILNR		3xCarbamidomethyl [C1; C2; C12]	3	P07724	P07724 [461-483]		2822.33	23	4	706.335	-3.61	-0.00255
	CTCVGNGRGEWACIPYSQLR		3xCarbamidomethyl [C1; C3; C13]	1	P11276	P11276 [496-515]		2384.07	20	3	795.358	-3.69	-0.00294
	CGACPPGYSGNGIQCK		3xCarbamidomethyl [C1; C4; C15]	1	P35441	P35441 [572-587]		1725.71	16	2	863.359	-1.63	-0.00141
	GTVYPVGQFWEEGCDTCTCTDMEDTVVGLR		3xCarbamidomethyl [C14; C17; C19]	2	Q8CIZ8	Q8CIZ8 [2435-2464]		3482.46	30	3	1161.49	-1.93	-0.00225
	TCVADESAANCDKSLHTLFGDKLCAIPNLR		3xCarbamidomethyl [C2; C11; C24]	1	P07724	P07724 [76-105]		3376.61	30	5	676.125	-2.94	-0.00198
	LCAIPNLRENYGELADCCTK		3xCarbamidomethyl [C2; C17; C18]	1	P07724	P07724 [98-117]		2397.1	20	3	799.705	0.16	0.00013
	SCESDAPFPVHPGTPECCTK		3xCarbamidomethyl [C2; C17; C18]	1	P21614	P21614 [95-114]		2275.94	20	3	759.318	-0.42	-0.00032
	ECCHGDLLECADDR		3xCarbamidomethyl [C2; C3; C10]	15	P07724	P07724 [268-281]		1749.66	14	2	875.335	0.55	0.00049
	ECCHGDLLECADDRAELAK		3xCarbamidomethyl [C2; C3; C10]	9	P07724	P07724 [268-286]		2261.96	19	4	566.243	-3.55	-0.00201
	ECCDTQDSVACFSTQSPLLK		3xCarbamidomethyl [C2; C3; C11]	1	P21614	P21614 [374-393]		2346	20	3	782.674	0.97	0.00076
	STCHNQNSMSICEEFSQQADDKGCFR		3xCarbamidomethyl [C3; C12; C24]	1	Q61838	Q61838 [275-300]		3136.26	26	4	784.823	2.4	0.00188
	IGCNTCVCR		3xCarbamidomethyl [C3; C6; C8]	2	Q8CIZ8	Q8CIZ8 [844-852]		1139.48	9	2	570.241	-0.37	-0.00021
	TPCTVSCNIPVVSGKECEEIIR		3xCarbamidomethyl [C3; C7; C17]	2	Q8K0E8	Q8K0E8 [215-236]		2548.22	22	3	850.081	3.36	0.00286
	STELCAGQLAGGVDSCQGDSGGPLVCFEK		3xCarbamidomethyl [C5; C16; C26]	2	P20918	P20918 [743-771]		2999.32	29	3	1000.44	-5.45	-0.00545
	VNKECCHGDLLECADDR		3xCarbamidomethyl [C5; C6; C13]	3	P07724	P07724 [265-281]		2090.87	17	3	697.627	-1.3	-0.0009
	VNKECCHGDLLECADDRAELAK		3xCarbamidomethyl [C5; C6; C13]	11	P07724	P07724 [265-286]		2603.16	22	4	651.546	-1.21	-0.00079
	TTDFCAMSCPPSLVYNHCER		3xCarbamidomethyl [C5; C9; C18]	2	Q8CIZ8	Q8CIZ8 [2195-2214]		2445.01	20	3	815.674	-1.23	-0.00101
	TTDFCAMSCPPSLVYNHCER		3xCarbamidomethyl [C5; C9; C18]; 1xOxidation [M7]	1	Q8CIZ8	Q8CIZ8 [2195-2214]		2461	20	3	821.007	1.49	0.00122
	DSDWPFCSDDDWNHKCPSGCR		3xCarbamidomethyl [C7; C16; C20]	4	E9PV24	E9PV24 [50-70]		2640.99	21	4	661.005	1.5	0.00099
	EYLGAICSCTCFGGQR		3xCarbamidomethyl [C7; C9; C11]	10	P11276	P11276 [2401-2416]		1878.79	16	2	939.899	-1.57	-0.00147
	VAQLEAQCQEPCKDSVQIHDTTGKDCQEIANK		3xCarbamidomethyl [C8; C12; C26]	6	Q8VCM7	Q8VCM7 [153-184]		3700.7	32	5	740.944	-2.25	-0.00167
	NYLSMVGSCCTSANPTVCFVK		3xCarbamidomethyl [C9; C10; C18]	1	P21614	P21614 [181-201]		2395.05	21	3	799.024	0.5	0.0004
	NSWKDPALCCDLSPEDKQINCFNTNYLR		3xCarbamidomethyl [C9; C10; C21]	1	Q61508	Q61508 [497-524]		3458.56	28	4	865.394	-0.05	-4e-05
	ILDELLQTCVDPQDCPVCEVAGR		3xCarbamidomethyl [C9; C15; C18]	3	Q8CIZ8	Q8CIZ8 [1182-1204]		2687.25	23	3	896.421	0.09	8e-05
	MFFDAELSQMQTHVSDTSVVLSMDNNR		3xOxidation [M1; M10; M23]	3	Q922U2	Q922U2 [299-325]		3150.38	27	3	1050.8	1.72	0.00181
	LCQLCPGCGCSSTQPFFGYVGAFK		4xCarbamidomethyl [C2; C5; C8; C10]	2	Q921I1	Q921I1 [189-212]		2741.2	24	3	914.404	0.03	3e-05
	HQSQCKDSDWPFCSDDDWNHKCPSGCR		4xCarbamidomethyl [C5; C13; C22; C26]	1	E9PV24	E9PV24 [44-70]		3409.33	27	5	682.671	-0.61	-0.00041
	IPGTCCDTCEEPDCKDITAK		4xCarbamidomethyl [C5; C6; C9; C14]	2	Q8CIZ8	Q8CIZ8 [2711-2730]		2369.97	20	3	790.661	-1.1	-0.00087
	VVQCSQRPCEDSCQPGFSYVLHEGECCGR		5xCarbamidomethyl [C4; C9; C13; C26; C27]	2	Q8CIZ8	Q8CIZ8 [2465-2493]		3501.45	29	4	876.117	-0.59	-0.00052
	CQCDELCTYYQSCCADYMEQCKPQVTR		6xCarbamidomethyl [C1; C3; C7; C13; C14; C21]	1	P29788	P29788 [38-64]		3553.37	27	3	1185.12	-4.52	-0.00536
	AAVFNHFISDGVK			2	P01027	P01027 [914-926]		1404.73	13	3	468.913	-1.98	-0.00093
	AAVPSGASTGIYEALELR			5	P17182	P17182 [33-50]		1804.94	18	2	902.978	2.47	0.00223
	ADEGISFR			2	P35700	P35700 [121-128]		894.432	8	2	447.718	-2.26	-0.00101
	ADLEMQIENLKEELAYLK			1	Q9QWL7	Q9QWL7 [202-219]		2150.1	18	3	717.374	0.94	0.00067
	ADLEMQIESLK			1	Q6IFX2; Q61781	Q6IFX2 [212-222]; Q61781 [239-249]		1276.65	11	2	638.825	-1.83	-0.00117
	ADLEMQIESLKEELAYLK			1	Q61781	Q61781 [239-256]		2123.09	18	3	708.369	-0.81	-0.00058
	ADLEMQIESLKEELAYLKK			1	Q61781	Q61781 [239-257]		2251.19	19	4	563.553	-0.17	-0.0001
	ADLEMQIESLKEELAYLR			1	Q6IFX2	Q6IFX2 [212-229]		2151.1	18	3	717.706	0.99	0.00071
	AEAEALYQTK			3	Q9R0H5; Q3UV17	Q9R0H5 [318-327]; Q3UV17 [354-363]		1123.56	10	2	562.284	-1.15	-0.00064
	AEAESWYQTK			3	P50446; Q8BGZ7; Q8VED5	P50446 [339-348]; Q8BGZ7 [337-346]; Q8VED5 [327-336]		1212.55	10	2	606.779	-1.91	-0.00116
	AEAESWYQTKYEELQVTAGR			2	P50446; Q8BGZ7	P50446 [339-358]; Q8BGZ7 [337-356]		2359.12	20	3	787.049	5.18	0.00407
	AEATTLHAAPQGAAMAVSTFR			2	Q8VCG4	Q8VCG4 [70-90]		2101.05	21	3	701.02	-1.55	-0.00109
	AENPTNPGPGGSGYWRPGNSGSGSDGNR			4	E9PV24	E9PV24 [296-323]		2745.2	28	3	915.737	-0.76	-0.00069
	AESPVFVQTDKPIYKPGQIVK			5	Q61838	Q61838 [123-143]		2344.29	21	4	586.828	-0.29	-0.00017
	AEYEALAEQNRR			1	Q9Z320	Q9Z320 [252-263]		1449.71	12	3	483.907	-0.53	-0.00026
	AFAQAQSHIFIEK			3	Q61838	Q61838 [1061-1073]		1489.78	13	3	497.264	-1.37	-0.00068
	AFIFIDESHITHAFTWLSQK			1	P28665	P28665 [1056-1075]		2391.21	20	4	598.559	-0.37	-0.00022
	AFLLSGVDELEQR			2	Q8CIZ8	Q8CIZ8 [1437-1449]		1476.77	13	2	738.888	0.03	3e-05
	AFMEALQAGADISMIGQFGVGFYSAYLVAEK			3	P07901	P07901 [117-147]		3284.6	31	3	1095.53	-7.08	-0.00776
	AFVVGMMER			2	Q8CIZ8	Q8CIZ8 [1298-1306]		1039.51	9	2	520.256	-1.58	-0.00082
	AGLQAFFQVR			1	Q61147	Q61147 [345-354]		1136.62	10	2	568.814	-0.4	-0.00023
	AGLQFPVGR			1	Q8BFU2	Q8BFU2 [22-30]		944.531	9	2	472.769	-1.41	-0.00067
	AGNNMLLVGVHGPR			1	Q8BTM8	Q8BTM8 [2585-2598]		1434.76	14	3	478.927	1.47	0.0007
	AGPAVPQEAIPLQK			3	Q61508	Q61508 [107-120]		1418.8	14	2	709.902	-2.39	-0.00169
	AGVLAHLEEER			2	Q8VDD5	Q8VDD5 [765-775]		1223.64	11	3	408.55	-1.12	-0.00046
	AHFSVMGDILSSAIR			1	P28665	P28665 [948-962]		1603.83	15	3	535.28	-0.92	-0.00049
	AHGGTNINNAVLLAVELLDR			3	A6X935	A6X935 [346-365]		2090.14	20	3	697.383	0.3	0.00021
	AHLQSLVDLMQQEGGPSQIGDALAFAVR			3	Q8CIZ8	Q8CIZ8 [1752-1779]		2951.5	28	3	984.505	-1.38	-0.00136
	AHVSFKPTVAQQR			1	Q61703	Q61703 [247-259]		1468.8	13	3	490.273	0.87	0.00042
	AHYGGFTVQNEASK			8	Q8K0E8	Q8K0E8 [344-357]		1508.71	14	2	754.859	-1.95	-0.00147
	ALAVSDLNR			1	Q05920	Q05920 [1062-1070]		958.532	9	2	479.768	-2.44	-0.00117
	ALEEAMEQK			2	Q8VDD5	Q8VDD5 [1484-1492]		1048.5	9	2	524.75	-4.27	-0.00224
	ALEEANADLEVK			7	Q6IFX2	Q6IFX2 [114-125]		1301.66	12	2	651.332	-0.53	-0.00035
	ALEEANTELEVK			3	Q61781; Q9QWL7	Q61781 [141-152]; Q9QWL7 [104-115]		1345.68	12	2	673.345	-1.31	-0.00088
	ALEESNYELEGK			16	P02535	P02535 [164-175]		1381.65	12	2	691.327	-1.45	-0.001
	ALELDSNLYR			2	Q8VDD5	Q8VDD5 [746-755]		1193.62	10	2	597.312	-0.26	-0.00015
	ALESPERPFLAILGGAK			1	P09411	P09411 [200-216]		1769	17	3	590.336	-0.7	-0.00041
	ALFVSEQGK			1	P04186	P04186 [627-635]		978.525	9	2	489.764	-5.02	-0.00246
	ALGQNPTNAEVLK			1	Q8CI43	Q8CI43 [94-106]		1354.73	13	2	677.868	-2.19	-0.00148
	AIGTLIVTK			1	Q9JLF6	Q9JLF6 [521-529]		915.587	9	2	458.297	-1.15	-0.00053
	ALLAYAFALAGNK			3	Q61838	Q61838 [1160-1172]		1322.75	13	2	661.877	0.41	0.00027
	ALLELQLEPEELYQTFQR			1	P58252	P58252 [163-180]		2220.15	18	3	740.724	1	0.00074
	ALLEVVQSGGK			1	Q9CWH6	Q9CWH6 [196-206]		1100.63	11	2	550.819	-0.75	-0.00041
	ALLQAILQTEDMLK			1	E9Q557	E9Q557 [784-797]		1586.88	14	2	793.947	2.41	0.00191
	ALMAYAFALAGNQNK			2	P28665	P28665 [1150-1164]		1582.8	15	2	791.908	3.08	0.00244
	ALMGSPQLVAAVVR			1	Q02257	Q02257 [178-191]		1411.81	14	2	706.408	-0.76	-0.00054
	AINYLISGYQR			3	Q61838	Q61838 [1016-1026]		1297.69	11	2	649.347	-1.82	-0.00118
	ALQASALK			1	P05064	P05064 [305-312]		801.483	8	2	401.245	-0.21	-8e-05
	AIQVYYNPDQPPKPGMIDSATQK			7	Q8VCM7	Q8VCM7 [88-110]		2561.27	23	3	854.428	-0.7	-0.0006
	AISESGVVINTNVGK			3	P23953	P23953 [243-257]		1487.81	15	2	744.406	-0.63	-0.00047
	AISESGVVINTNVGKK			1	P23953	P23953 [243-258]		1615.9	16	3	539.304	-2.17	-0.00117
	ALSFYQPR			3	Q61838	Q61838 [1206-1213]		981.515	8	2	491.261	-0.74	-0.00036
	ALVALGAVDMALYAVGGR			1	P01029	P01029 [595-612]		1746.96	18	3	582.991	0.19	0.00011
	ALVQQLEQFR			1	P06728	P06728 [317-326]		1231.68	10	2	616.344	0.71	0.00044
	ALVSSVR			1	P07724	P07724 [213-219]		731.441	7	2	366.224	-1.32	-0.00048
	ALYQTEAFTADFQQPTEAK			3	P07759	P07759 [158-176]		2159.03	19	3	720.349	1.78	0.00128
	AMGIMNSFVNDIFER			1	Q64475	Q64475 [59-73]		1743.82	15	2	872.414	0.48	0.00041
	AMGVPMMGLDYSDEINQVVEVR			2	Q61838	Q61838 [719-740]		2453.15	22	3	818.388	-0.75	-0.00062
	ANIGPHLTQVSVIQYGSINTIDVPWNVVQEK			3	Q8CIZ8	Q8CIZ8 [1721-1751]		3419.8	31	3	1140.61	5.1	0.00581
	ANLQIDQINTDLNLER			2	Q8VDD5	Q8VDD5 [1755-1770]		1869.97	16	2	935.489	2.74	0.00256
	APEEILAEK			1	P23953	P23953 [319-327]		999.536	9	2	500.271	-1.54	-0.00077
	APFALQVNTLPLNFDK			6	Q61838	Q61838 [1358-1373]		1787.97	16	2	894.488	0.13	0.00012
	APITGYIIR			9	P11276	P11276 [1473-1481]		1003.59	9	2	502.3	-0.79	-0.0004
	APQVSTPTLVEAAR			16	P07724	P07724 [439-452]		1439.79	14	2	720.395	-2.25	-0.00162
	APQVYILPPPAEQLSR			1	P01867	P01867 [233-248]		1778.98	16	3	593.663	-2.95	-0.00175
	APQVYTIPPPK			1	P01869	P01869 [222-232]		1210.68	11	2	605.843	-2.83	-0.00171
	APSAEVEMTAYVLLAYLTSESSRPTR			1	Q61838	Q61838 [1214-1239]		2842.43	26	3	948.15	1.99	0.00188
	APTAQVESFR			1	Q80YX1	Q80YX1 [1641-1650]		1105.56	10	2	553.283	-4.97	-0.00275
	AQGYSGLSVK			1	P35441	P35441 [1055-1064]		1009.53	10	2	505.268	-2.53	-0.00128
	AQIDNLTR			1	E9Q557	E9Q557 [1405-1412]		930.5	8	2	465.752	-3.11	-0.00145
	AQLIDMK			3	E9PV24	E9PV24 [162-168]		818.444	7	2	409.725	-2.58	-0.00105
	AQQIQALQSNVR			6	E9PV24	E9PV24 [150-161]		1355.74	12	2	678.372	-1.39	-0.00094
	AQVIYTR			1	P62852	P62852 [105-111]		850.478	7	2	425.742	-0.85	-0.00036
	AQYEDIANR			3	Q8BGZ7; P11679; Q922U2	Q8BGZ7 [326-334]; P11679 [271-279]; Q922U2 [338-346]		1079.51	9	2	540.259	-0.2	-0.00011
	AQYEDIAQK			15	Q3UV17	Q3UV17 [343-351]		1065.52	9	2	533.263	-2.13	-0.00113
	AQYEDIAQKSK			4	Q3UV17	Q3UV17 [343-353]		1280.65	11	3	427.554	-0.98	-0.00042
	AQYEEIALK			1	Q9R0H5	Q9R0H5 [307-315]		1064.56	9	2	532.784	-0.75	-0.0004
	ARFEELNADLFR			1	P63017	P63017 [300-311]		1480.75	12	3	494.257	1.98	0.00098
	ARPALEDLR			1	Q00623	Q00623 [228-236]		1040.58	9	2	520.798	3.09	0.00161
	ARVTDATETTITISWR			12	P11276	P11276 [1910-1925]		1820.95	16	3	607.655	0.54	0.00033
	ASAGLLGAHAAAITAYALTLTK			1	P01029	P01029 [1179-1200]		2085.17	22	3	695.727	-1.76	-0.00122
	ASDTSITWNNLK			4	Q921I1	Q921I1 [456-467]		1349.67	12	2	675.337	-1.87	-0.00127
	ASGIIDTLFQDR			4	Q06890	Q06890 [182-193]		1335.69	12	2	668.35	1.77	0.00118
	ASGIIDTLFQDRFFAR			1	Q06890	Q06890 [182-197]		1856.97	16	3	619.661	1.98	0.00122
	ASIAALEAK			1	Q8VDD5	Q8VDD5 [1807-1815]		873.504	9	2	437.256	-0.2	-9e-05
	ASLENSLEETK			5	Q9Z2K1	Q9Z2K1 [351-361]		1220.6	11	2	610.802	-2.48	-0.00151
	ASLENSLEETKGR			5	Q9Z2K1	Q9Z2K1 [351-363]		1433.72	13	3	478.578	-3.22	-0.00154
	ASQSIGTSIHWYQQR			1	P01642	P01642 [45-59]		1761.87	15	3	587.96	-1.41	-0.00083
	ASREEILAQAK			2	Q8VDD5	Q8VDD5 [1659-1669]		1215.67	11	3	405.894	-1.47	-0.00059
	ATETQGVNLLFSSR			1	P01029	P01029 [122-135]		1522.79	14	2	761.896	-1.16	-0.00088
	ATGVFTTLQPLR			12	P11276	P11276 [1077-1088]		1303.74	12	2	652.371	-1.78	-0.00116
	ATIDQNLEDLRR			3	P06728	P06728 [210-221]		1443.76	12	3	481.923	-0.84	-0.0004
	ATIGLIR			1	Q02257	Q02257 [500-506]		743.477	7	2	372.242	-1.72	-0.00064
	ATMQNLNDR			2	Q9QWL7	Q9QWL7 [86-94]		1062.5	9	2	531.752	-2.97	-0.00158
	AVDQSVLLLKPESELSPSWIYNLPGMQQNK			3	P28665	P28665 [591-620]		3384.75	30	3	1128.92	-2.3	-0.0026
	AVFPSIVGRPR			3	P60710; P63260	P60710 [29-39]; P63260 [29-39]		1198.71	11	3	400.239	-2.21	-0.00088
	AVFVDLEPTVIDEVR			3	P05213	P05213 [65-79]		1701.91	15	2	851.458	1.74	0.00148
	AVLDVAETGTEAAAATGFIFGFR			1	Q03734	Q03734 [359-381]		2314.17	23	3	772.06	-2.73	-0.0021
	AVLDVAETGTEAAAATGVIGGIR			5	P07759	P07759 [361-383]		2142.14	23	3	714.717	-1.98	-0.00142
	AVLDVAETGTEAAAATGVIGGIRK			3	P07759	P07759 [361-384]		2270.24	24	3	757.417	0.04	3e-05
	AVLTIDETGTEAAAATVFEAVPMSMPPILR			3	P22599	P22599 [355-384]		3101.59	30	3	1034.54	5.1	0.00528
	AVLTIDETGTEAAAATVLQVATYSMPPIVR			2	Q00897	Q00897 [355-384]		3088.62	30	3	1030.21	-2.28	-0.00235
	AVNREINLQDYEGHQK			1	E9PV24	E9PV24 [188-203]		1913.95	16	4	479.242	0.78	0.00037
	AVPPNNSNAAEVDLPTEELQGLVPR			1	Q8BH61	Q8BH61 [14-38]		2630.34	25	3	877.455	3.29	0.00288
	AVQQPDGLAVLGIFLK			2	P00920	P00920 [133-148]		1668.97	16	3	556.994	-1.15	-0.00064
	AVTGYNDPETGNIISLFQAMNK			1	E9Q557	E9Q557 [2347-2368]		2383.16	22	3	795.06	1.81	0.00144
	AVVIIIMDTSLDPVDTAADAAR			1	Q8CIZ8	Q8CIZ8 [1795-1816]		2257.17	22	3	753.068	6.24	0.0047
	AWGPGLEGGIVGK			1	Q8BTM8	Q8BTM8 [581-593]		1240.67	13	2	620.837	-0.74	-0.00046
	DAEAWFQEK			1	Q9Z320	Q9Z320 [264-272]		1123.51	9	2	562.258	3	0.00169
	DAEDWFFSK			2	Q9QWL7	Q9QWL7 [270-278]		1144.49	9	2	572.751	0.42	0.00024
	DAEDWFFSKTEELNR			2	Q9QWL7	Q9QWL7 [270-284]		1886.86	15	3	629.623	-0.79	-0.0005
	DAEEWFFTK			4	Q6IFX2	Q6IFX2 [280-288]		1172.53	9	2	586.766	-0.89	-0.00052
	DAEEWFFTKTEELNR			2	Q6IFX2	Q6IFX2 [280-294]		1914.89	15	3	638.966	-2.53	-0.00161
	DAEEWFNQK			2	P02535	P02535 [333-341]		1166.51	9	2	583.759	-0.11	-6e-05
	DAETEQGPTHGHGWLHEK			5	O08677	O08677 [414-431]		2028.92	18	3	676.976	-1.07	-0.00072
	DAGEGLLAVQITDPEGKPK			1	Q8BTM8	Q8BTM8 [1574-1592]		1938.02	19	3	646.677	0.04	2e-05
	DAGTIAGLNVLR			1	P63017	P63017 [160-171]		1199.67	12	2	600.34	-0.93	-0.00056
	DAGVIAGLNVLR			1	Q61696	Q61696 [160-171]		1197.69	12	2	599.352	1.12	0.00067
	DAGVSTYMYEFR			2	P23953	P23953 [426-437]		1438.63	12	2	719.819	0.37	0.00027
	DATNVGDEGGFAPNILENK			1	P17182	P17182 [203-221]		1960.92	19	2	980.965	-0.66	-0.00064
	DAVKEEDSLHWQRPGDVQK			2	Q61838	Q61838 [1185-1203]		2237.09	19	4	560.029	-0.83	-0.00047
	DAYISETSIAGSVLR			1	Q07968	Q07968 [620-634]		1581.81	15	2	791.411	2.12	0.00168
	DDDYAGFVFGYQSSSR			1	P35441	P35441 [1019-1034]		1813.77	16	2	907.386	-1.33	-0.00121
	DESHFEVVESGR			2	Q8CIZ8	Q8CIZ8 [949-960]		1390.62	12	2	695.814	-1.41	-0.00098
	DFANVYVDAVK			1	Q00623	Q00623 [36-46]		1240.62	11	2	620.814	-0.34	-0.00021
	DFETLPR			3	Q8CIZ8	Q8CIZ8 [1653-1659]		877.441	7	2	439.225	2.07	0.00091
	DFQLFSSPLGK			3	Q921I1	Q921I1 [300-310]		1238.64	11	2	619.825	1.25	0.00077
	DFSALESQLQDTQELLQEENR			2	Q8VDD5	Q8VDD5 [1302-1322]		2493.17	21	2	1247.09	-2.88	-0.00359
	DFSALESQLQDTQELLQEENRQK			1	Q8VDD5	Q8VDD5 [1302-1324]		2749.33	23	3	917.119	5.19	0.00475
	DFTPAAQAAFQK			3	P02088	P02088 [122-133]		1294.64	12	2	647.824	-1.89	-0.00122
	DFWDNLEK			2	Q00623	Q00623 [93-100]		1066.48	8	2	533.746	1.43	0.00076
	DFWDNLEKETDWVR			3	Q00623	Q00623 [93-106]		1852.85	14	3	618.287	-1.37	-0.00085
	DGGGDVAFVK			3	Q921I1	Q921I1 [216-225]		964.473	10	2	482.739	-1.9	-0.00092
	DGGQTAPASIR			2	P13020	P13020 [552-562]		1072.54	11	2	536.773	0.2	0.00011
	DGQERDAPIVNR			5	P11276	P11276 [1157-1168]		1369.68	12	3	457.23	-4.6	-0.0021
	DGTVTTDWK			2	Q8CIZ8	Q8CIZ8 [2100-2108]		1022.48	9	2	511.743	-1.06	-0.00054
	DGTVTTDWKR			4	Q8CIZ8	Q8CIZ8 [2100-2109]		1178.58	10	3	393.531	-2.1	-0.00083
	DHAVDLIQK			2	P01029	P01029 [1039-1047]		1038.56	9	2	519.782	-0.75	-0.00039
	DHVLGLAR			3	P01027	P01027 [741-748]		880.5	8	2	440.753	-1.32	-0.00058
	DLEGLSQR			1	Q8VDD5	Q8VDD5 [1393-1400]		917.469	8	2	459.238	0.72	0.00033
	DLELLASGVDR			1	P01027	P01027 [1417-1427]		1187.63	11	2	594.316	-1.24	-0.00074
	DLEVIASTPTSLLISWEPPAVSVR			3	P11276	P11276 [1543-1566]		2580.39	24	3	860.803	0.45	0.00039
	DLGEELEALK			1	Q8VDD5	Q8VDD5 [1136-1145]		1116.58	10	2	558.792	-0.66	-0.00037
	DLGEELEALKTELEDTLDSTAAQQELR			3	Q8VDD5	Q8VDD5 [1136-1162]		3017.48	27	3	1006.5	-0.77	-0.00077
	DLHVPIPAVAEMNPNVNVFVPPR			4	P01872	P01872 [98-120]		2525.33	23	3	842.447	-2.48	-0.00209
	DLKDEIVR			1	E9Q557	E9Q557 [1260-1267]		987.547	8	2	494.277	-1.06	-0.00053
	DLLFKDSAFGLLR			2	Q921I1	Q921I1 [311-323]		1494.83	13	3	498.95	1.94	0.00096
	DLLFRDDTK			2	Q921I1	Q921I1 [646-654]		1122.58	9	2	561.793	-0.71	-0.0004
	DILTLDLSR			2	Q61508	Q61508 [427-435]		1045.59	9	2	523.298	0.34	0.00018
	DIPVDSPELK			2	O08677	O08677 [269-278]		1112.58	10	2	556.794	-1.61	-0.0009
	DIPVDSPELKEVLGHSIAQLNAENDHPFYYK			6	O08677	O08677 [269-299]		3538.75	31	5	708.554	-2.67	-0.00189
	DLQILAEFHEK			3	P07759; Q03734	P07759 [145-155]; Q03734 [144-154]		1342.7	11	2	671.855	1.26	0.00084
	DIQMTQTTSSLSASLGDR			1	P01644	P01644 [1-18]		1910.91	18	2	955.964	4.86	0.00464
	DLSSSDLSTASK			1	Q61838	Q61838 [1240-1251]		1210.58	12	2	605.792	-1.81	-0.00109
	DLTDYLMK			2	P60710; P63260	P60710 [184-191]; P63260 [184-191]		998.486	8	2	499.745	-2.81	-0.0014
	DLTFYYLIK			1	Q61838	Q61838 [491-499]		1175.63	9	2	588.321	-0.62	-0.00036
	DLTGVQNLR			2	P16546	P16546 [1795-1803]		1015.55	9	2	508.279	-3.06	-0.00155
	DITPTLTLYVGK			2	Q61646	Q61646 [157-168]		1320.74	12	2	660.872	-2.9	-0.00192
	DLYANTVLSGGTTMYPGIADR			1	P60710; P63260	P60710 [292-312]; P63260 [292-312]		2215.07	21	2	1108.04	0.07	8e-05
	DNDGWVTTDPR			3	Q8K0E8	Q8K0E8 [401-411]		1275.56	11	2	638.282	-2.71	-0.00173
	DNHLAPGQQTTLR			5	P01027	P01027 [571-583]		1450.74	13	3	484.251	-1.55	-0.00075
	DNIQGITKPAIR			3	P62806	P62806 [25-36]		1325.75	12	3	442.589	-0.46	-0.0002
	DQFQAALDK			1	P01029	P01029 [315-323]		1035.51	9	2	518.26	2.59	0.00134
	DQPRPAFSAIR			3	P98086	P98086 [111-121]		1257.67	11	3	419.894	-1.88	-0.00079
	DQSPASHEIATNLGDFALR			1	Q00897	Q00897 [36-54]		2041.99	19	3	681.333	-4.82	-0.00328
	DQSPASHEIATNLGDFAISLYR			4	P07758; P22599; Q00898	P07758 [36-57]; P22599 [36-57]; Q00898 [36-57]		2405.17	22	3	802.395	-1.19	-0.00095
	DSAFGLLR			2	Q921I1	Q921I1 [316-323]		878.473	8	2	439.74	-0.8	-0.00035
	DSLSFSNTNNK			3	P98086	P98086 [185-195]		1226.56	11	2	613.786	-0.82	-0.0005
	DSPVLLDFFEDSELYR			3	Q9ESB3	Q9ESB3 [138-153]		1944.92	16	2	972.966	0.68	0.00066
	DSPVLLDFFEDSELYRK			1	Q9ESB3	Q9ESB3 [138-154]		2073.02	17	3	691.676	-1.31	-0.0009
	DSQEEEKTEALTSAK			2	P13020	P13020 [712-726]		1665.78	15	3	555.931	-1.59	-0.00088
	DSSTWLTAFVLK			2	P01029	P01029 [1069-1080]		1367.72	12	2	684.365	2.2	0.00151
	DSTYSMSSTLTLTK			1	P01837	P01837 [63-76]		1534.73	14	2	767.87	0.8	0.00061
	DSTYSMSSTLTLTKDEYER			2	P01837	P01837 [63-81]		2227.01	19	3	743.008	0.97	0.00072
	DSYVGDEAQSK			2	P60710; P63260	P60710 [51-61]; P63260 [51-61]		1198.52	11	2	599.763	-2.12	-0.00127
	DTLTSRPAQGVITTLENVSPPR			7	P11276	P11276 [1887-1908]		2352.25	22	3	784.755	-0.86	-0.00068
	DTLTSRPAQGVITTLENVSPPRR			2	P11276	P11276 [1887-1909]		2508.35	23	4	627.843	-1.73	-0.00109
	DVDAAYMNK			2	P50446; Q6IME9; Q922U2	P50446 [262-270]; Q6IME9 [244-252]; Q922U2 [272-280]		1026.46	9	2	513.731	-1.28	-0.00066
	DVDAAYMNKVELQAK			2	P50446; Q6IME9	P50446 [262-276]; Q6IME9 [244-258]		1694.84	15	3	565.617	-2.28	-0.00129
	DVFLGTFLYEYSR			21	P07724	P07724 [348-360]		1609.79	13	2	805.397	-1.27	-0.00102
	DVLLQVEDERR			2	Q8VDD5	Q8VDD5 [1846-1856]		1371.72	11	3	457.912	-0.98	-0.00045
	DVLTITLTPK			3	P01869	P01869 [126-135]		1100.66	10	2	550.831	-0.87	-0.00048
	DYELQLASYTSGLETLLNIPIKR			1	E9Q557	E9Q557 [972-994]		2637.41	23	3	879.812	2.64	0.00233
	DYLNVTAVHLFK			2	Q8BH61	Q8BH61 [44-55]		1419.76	12	3	473.926	0.19	9e-05
	DYQELMNTK			10	Q3TTY5	Q3TTY5 [483-491]		1141.52	9	2	571.263	-0.38	-0.00022
	EADVSLTAFVLIALQEAR			1	P01027	P01027 [1138-1155]		1946.06	18	3	649.358	0.21	0.00014
	EAHKSEIAHR			7	P07724	P07724 [25-34]		1177.61	10	3	393.207	-1.69	-0.00066
	EATIPGHLNSYTIK			8	P11276	P11276 [656-669]		1543.81	14	3	515.276	0.8	0.00041
	EAVEQFQK			1	P06728	P06728 [44-51]		978.489	8	2	489.748	0.22	0.00011
	EAVSLLR			1	P97350	P97350 [334-340]		787.467	7	2	394.237	0.52	0.0002
	EDALEDTRDSEMK			5	Q06890	Q06890 [81-93]		1538.66	13	3	513.559	-1.02	-0.00052
	EDGGGWWYNR			9	Q8K0E8	Q8K0E8 [417-426]		1239.52	10	2	620.262	-0.21	-0.00013
	EDLIWEILK			2	Q921I1	Q921I1 [279-287]		1158.64	9	2	579.824	0.36	0.00021
	EEPPSLRPAPPPISGGGYR			3	Q8K0E8	Q8K0E8 [44-62]		1977.02	19	3	659.677	-0.93	-0.00062
	EESPPLIGQQATVSDIPR			7	P11276	P11276 [1525-1542]		1937	18	3	646.336	-2.07	-0.00133
	EFQEQLESAR			2	Q99MR8	Q99MR8 [219-228]		1236.59	10	2	618.797	0.98	0.00061
	EFVEEVIQR			1	Q8CIZ8	Q8CIZ8 [1519-1527]		1148.59	9	2	574.8	-1.99	-0.00114
	EGASEEETNLSK			3	P23953	P23953 [470-481]		1293.58	12	2	647.294	0.01	1e-05
	EGFGHLSPTGTTEFWLGNEK			4	Q8VCM7	Q8VCM7 [238-257]		2207.04	20	3	736.349	-3.92	-0.00289
	EGLLAIFK			2	Q02257	Q02257 [217-224]		890.535	8	2	445.77	-2.73	-0.00121
	EGLYITEEIYK			1	Q61176	Q61176 [256-266]		1357.69	11	2	679.349	1.13	0.00077
	EGNTWLTAFVLK			2	P28665	P28665 [1038-1049]		1378.74	12	2	689.872	0.86	0.0006
	EGSYSISVLYGEEEVPR			1	Q8BTM8	Q8BTM8 [1516-1532]		1913.91	17	2	957.461	0.79	0.00076
	EIDPPAQPQEEIVQK			1	Q61508	Q61508 [133-147]		1720.88	15	2	860.94	-0.87	-0.00075
	ELEDATETADAMNR			2	Q8VDD5	Q8VDD5 [1899-1912]		1565.67	14	2	783.34	-1.05	-0.00082
	ELEEQLGPVAEETR			3	P08226	P08226 [87-100]		1599.79	14	2	800.396	-0.99	-0.00079
	ELETQISELQEDLESER			2	Q8VDD5	Q8VDD5 [1108-1124]		2047.97	17	2	1024.48	-2.62	-0.00268
	ELGVGLALR			3	Q05816	Q05816 [25-33]		927.562	9	2	464.285	-0.27	-0.00013
	EIGYPVMIK			1	Q91ZA3	Q91ZA3 [207-215]		1049.57	9	2	525.289	-0.1	-5e-05
	ELHDPHYFSPIGFPHK			4	Q06890	Q06890 [198-213]		1920.94	16	3	640.984	-1.35	-0.00086
	EIIDLVLDR			2	P05213	P05213 [113-121]		1085.62	9	2	543.314	-0.28	-0.00015
	ELIPNIPFQMLLR			1	Q05920	Q05920 [632-644]		1583.9	13	2	792.454	1.9	0.0015
	ELLPTKDR			2	E9PV24	E9PV24 [212-219]		971.552	8	2	486.279	-0.72	-0.00035
	ELLQSFQSK			3	Q06890	Q06890 [342-350]		1079.57	9	2	540.29	-0.55	-0.0003
	EIISEVQR			15	Q7SIG6	Q7SIG6 [425-432]		973.531	8	2	487.269	-0.93	-0.00045
	ELISQFLLNR			2	Q00897	Q00897 [288-297]		1232.7	10	2	616.853	-0.09	-6e-05
	EINLQDYEGHQK			8	E9PV24	E9PV24 [192-203]		1473.7	12	2	737.352	-0.51	-0.00038
	EINLQDYEGHQKQLQQVIAK			2	E9PV24	E9PV24 [192-211]		2382.24	20	4	596.314	-3.32	-0.00198
	EINLSPDSSSVIVSGLMVATK			7	P11276	P11276 [1857-1877]		2147.13	21	2	1074.07	1.07	0.00115
	EINLSPDSSSVIVSGLMVATKYEVSVYALK			2	P11276	P11276 [1857-1886]		3199.68	30	3	1067.23	0.18	0.0002
	EIQNAVQGVK			3	Q06890	Q06890 [44-53]		1085.59	10	2	543.302	0.96	0.00052
	ELQNLIGAINQLNVLTK			1	B2RPV6	B2RPV6 [660-676]		1881.08	17	3	627.698	0.18	0.00011
	ELTEFAK			3	P35396	P35396 [258-264]		837.435	7	2	419.22	-2.81	-0.00118
	EMEAELEDERK			2	Q8VDD5	Q8VDD5 [1593-1603]		1378.62	11	3	460.21	-0.45	-0.0002
	EMQDLGGGER			1	Q61495	Q61495 [659-668]		1091.48	10	2	546.243	0.64	0.00035
	ENENVINEYSSILEDQR			9	Q8K0E8	Q8K0E8 [154-170]		2051.95	17	2	1026.47	-5.31	-0.00545
	ENENVINEYSSILEDQRLYIDETVNDNIPLNLR			4	Q8K0E8	Q8K0E8 [154-186]		3934.93	33	4	984.492	3.99	0.00392
	ENIIDLSNANR			1	B5X0G2	B5X0G2 [164-174]		1258.64	11	2	629.822	-0.98	-0.00061
	ENPTTFMGHYLHEVAR			18	P07724	P07724 [153-168]		1901.9	16	3	634.637	-0.07	-5e-05
	ENVDNLHTSMMPLATNLK			2	P06728	P06728 [170-187]		2027.99	18	3	676.668	-0.12	-8e-05
	EPGLQIWR			1	P13020	P13020 [63-70]		998.542	8	2	499.775	1.66	0.00083
	EPGQDLVVLSLPITPEFIPSFR			2	P01027	P01027 [509-530]		2454.33	22	3	818.781	0.76	0.00062
	EPITVSSEQMSHFR			1	P00920	P00920 [213-226]		1647.78	14	3	549.931	-0.71	-0.00039
	EPYFGSWGALK			1	Q9DBD0	Q9DBD0 [202-212]		1254.62	11	2	627.812	0.34	0.00021
	EQEERDAETEQGPTHGHGWLHEK			1	O08677	O08677 [409-431]		2700.2	23	5	540.846	-1.33	-0.00072
	EQGETQNILQK			1	P26262	P26262 [527-537]		1287.65	11	2	644.33	-1.19	-0.00076
	EQLQDMGLIDLFSPEK			1	P32261	P32261 [366-381]		1862.92	16	2	931.964	0.6	0.00056
	EQPPPQVHIEQK			1	Q61508	Q61508 [121-132]		1429.74	12	3	477.252	-1.27	-0.00061
	EQPPPQVHIEQKEIDPPAQPQEEIVQK			1	Q61508	Q61508 [121-147]		3131.6	27	4	783.656	0.14	0.00011
	ESGEKEEHSFTVMEFVLPR			2	P28665	P28665 [210-228]		2251.07	19	4	563.522	-1.62	-0.00091
	ESGLYFIRPLK			13	Q8VCM7	Q8VCM7 [188-198]		1322.75	11	2	661.875	-2.82	-0.00187
	ESITGTLPR			2	P26262	P26262 [81-89]		973.531	9	2	487.268	-3	-0.00146
	ESNPLTAQQTTK			4	P11276	P11276 [984-995]		1317.66	12	2	659.335	-1.21	-0.0008
	ESVVFVQTDKPVYKPGQSVK			5	P28665	P28665 [126-145]		2235.2	20	4	559.555	-1.6	-0.00089
	EVAAFAQFGSDLDAATQQLLSR			2	Q03265	Q03265 [442-463]		2338.17	22	3	780.063	2.86	0.00223
	EVATNSELVQSGK			3	Q61781; Q9QWL7	Q61781 [322-334]; Q9QWL7 [285-297]		1361.69	13	2	681.347	-2.31	-0.00158
	EVATNSELVQSGKSEISELRR			2	Q61781; Q9QWL7	Q61781 [322-342]; Q9QWL7 [285-305]		2332.21	21	4	583.807	-1.44	-0.00084
	EVATNTEALQSSR			2	Q6IFX2	Q6IFX2 [295-307]		1405.69	13	2	703.35	1.17	0.00082
	EVAVGDSTGMAR			3	P97873	P97873 [130-141]		1192.56	12	2	596.785	0.31	0.00019
	EVDQQLLSIQTR			2	A2AQ07	A2AQ07 [325-336]		1429.76	12	2	715.386	-0.48	-0.00035
	EVKLEESGGGLVQPGGSMK			1	P01797	P01797 [1-19]		1901.96	19	3	634.659	-1.24	-0.00079
	EVLGHSIAQLNAENDHPFYYK			6	O08677	O08677 [279-299]		2445.18	21	4	612.051	-0.94	-0.00057
	EVLVTIESSGTFSK			3	Q61838	Q61838 [1293-1306]		1496.78	14	2	748.894	-2.55	-0.00191
	EVQGFESSTFSGYFK			1	P13020	P13020 [146-160]		1712.78	15	2	856.891	-2.88	-0.00246
	EVQLQQSGPELVKPGASVK			1	P06330	P06330 [1-19]		1994.09	19	3	665.368	-0.78	-0.00052
	EVQLVESGGGLVKPGGSLK			3	P18528	P18528 [1-19]		1854.03	19	3	618.683	1.09	0.00068
	EVTSDSGSIVVSGLTPGVEYTYTIQVLR			42	P11276	P11276 [1129-1156]		2970.53	28	3	990.848	-0.62	-0.00061
	EYQELMNTK			2	Q922U2	Q922U2 [446-454]		1155.54	9	2	578.269	-3.46	-0.002
	EYQELMNVK			3	P50446; Q99M73; Q8BGZ7; P11679; Q3UV17	P50446 [436-444]; Q99M73 [455-463]; Q8BGZ7 [434-442]; P11679 [379-387]; Q3UV17 [451-459]		1153.56	9	2	577.281	-0.91	-0.00053
	EYQEVMNSK			1	Q9Z2T6	Q9Z2T6 [405-413]		1127.5	9	2	564.255	-0.25	-0.00014
	EYTDGSFTNR			2	Q61147	Q61147 [426-435]		1189.51	10	2	595.258	-2.15	-0.00128
	EYVLPSFEVR			5	P01027	P01027 [227-236]		1238.64	10	2	619.823	-1.71	-0.00106
	FAAFIDK			1	Q9Z2T6	Q9Z2T6 [134-140]		811.435	7	2	406.22	-1.89	-0.00077
	FALEIPVEFSMVPMAK			2	P28665	P28665 [516-531]		1808.93	16	2	904.966	-4.44	-0.00402
	FAPPQPAEPWSFVK			2	P23953	P23953 [65-78]		1600.82	14	2	800.912	0.23	0.00018
	FASFIDK			9	Q3TTY5; Q9R0H5; Q6NXH9; P50446; P04104; Q6IME9; Q99M73; Q8BGZ7; Q8VED5; P11679; Q6IFZ6; Q3UV17; Q922U2	Q3TTY5 [210-216]; Q9R0H5 [142-148]; Q6NXH9 [142-148]; P50446 [163-169]; P04104 [199-205]; Q6IME9 [145-151]; Q99M73 [184-190]; Q8BGZ7 [161-167]; Q8VED5 [150-156]; P11679 [108-114]; Q6IFZ6 [178-184]; Q3UV17 [176-182]; Q922U2 [173-179]		827.43	7	2	414.218	-2.34	-0.00097
	FASFIDKVR			5	Q3TTY5; Q9R0H5; Q6NXH9; P50446; P04104; Q6IME9; Q99M73; Q8BGZ7; Q8VED5; P11679; Q6IFZ6; Q3UV17; Q922U2	Q3TTY5 [210-218]; Q9R0H5 [142-150]; Q6NXH9 [142-150]; P50446 [163-171]; P04104 [199-207]; Q6IME9 [145-153]; Q99M73 [184-192]; Q8BGZ7 [161-169]; Q8VED5 [150-158]; P11679 [108-116]; Q6IFZ6 [178-186]; Q3UV17 [176-184]; Q922U2 [173-181]		1082.6	9	2	541.802	-3.17	-0.00172
	FATNFYQHLADSK			1	P32261	P32261 [91-103]		1541.74	13	3	514.582	-3.68	-0.00189
	FDGALNVDLTEFQTNLVPYPR			3	P05213	P05213 [244-264]		2409.21	21	3	803.743	2.6	0.00208
	FDHPFLFIIFEEHTQSPIFVGK			1	P22599; Q00897	P22599 [385-406]; Q00897 [385-406]		2648.35	22	4	662.844	-0.51	-0.00034
	FDQLLAEEK			2	Q8VDD5	Q8VDD5 [1446-1454]		1092.56	9	2	546.782	-0.77	-0.00042
	FDSDAETPR			1	P01898	P01898 [60-68]		1037.45	9	2	519.23	-1.19	-0.00062
	FEDGVLDPGYPR			3	P29788	P29788 [229-240]		1364.65	12	2	682.828	0.1	7e-05
	FEEILTR			1	P07310	P07310 [308-314]		907.488	7	2	454.247	-2.72	-0.00124
	FETEQALR			1	Q9QWL7	Q9QWL7 [173-180]		993.5	8	2	497.253	-1.72	-0.00085
	FFGYTPPK			2	Q9ESB3	Q9ESB3 [518-525]		956.488	8	2	478.747	-1.12	-0.00054
	FGDSNTVMR			2	E9Q557	E9Q557 [929-937]		1026.47	9	2	513.736	-2.59	-0.00133
	FGSSLVSVR			1	O70362	O70362 [797-805]		951.526	9	2	476.265	-2.44	-0.00116
	FGVEQDVDMVFASFIR			1	P52480	P52480 [231-246]		1859.9	16	3	620.638	0.19	0.00012
	FLASVSTVLTSK			5	P01942	P01942 [129-140]		1252.71	12	2	626.86	-1.53	-0.00096
	FLDQNLQK			2	E9Q557	E9Q557 [1069-1076]		1005.54	8	2	503.271	-0.68	-0.00034
	FLEQQNKVLDTK			1	P50446; Q922U2	P50446 [172-183]; Q922U2 [182-193]		1462.79	12	3	488.267	-1.51	-0.00073
	FLEQQNKVLETK			1	Q8BGZ7; Q8VED5; Q3UV17	Q8BGZ7 [170-181]; Q8VED5 [159-170]; Q3UV17 [185-196]		1476.81	12	3	492.941	1.03	0.00051
	FLEQQNQVLETK			7	Q6IME9	Q6IME9 [154-165]		1476.77	12	2	738.891	4.33	0.0032
	FLEQQNQVLQTK			25	Q9R0H5; Q6NXH9; P04104; Q6IFZ6	Q9R0H5 [151-162]; Q6NXH9 [151-162]; P04104 [208-219]; Q6IFZ6 [187-198]		1475.79	12	2	738.395	-1.45	-0.00107
	FLEQQNQVLR			2	Q3TTY5	Q3TTY5 [219-228]		1274.69	10	2	637.847	0.63	0.0004
	FLLYNR			1	Q9Z1R3	Q9Z1R3 [146-151]		825.462	6	2	413.234	-1	-0.00041
	FLSDVYPDGFK			1	Q91ZA3	Q91ZA3 [499-509]		1287.63	11	2	644.317	0.53	0.00034
	FLTTTPNSLLVSWQAPR			10	P11276	P11276 [2001-2017]		1931.04	17	3	644.351	0.46	0.00029
	FLVGPDGIPVMR			1	P46412	P46412 [186-197]		1300.71	12	2	650.858	0.45	0.00029
	FMDTVAEK			3	Q06890	Q06890 [429-436]		940.444	8	2	470.724	-3.05	-0.00143
	FMSTSVGDR			1	P01633	P01633 [51-59]		999.456	9	2	500.231	-0.91	-0.00046
	FNEEHIPDSPFVVPVASPSGDAR			1	Q8BTM8	Q8BTM8 [2311-2333]		2467.19	23	3	823.071	3.51	0.00288
	FNPVTGEVPPR			6	Q91X72	Q91X72 [208-218]		1212.64	11	2	606.822	-0.11	-7e-05
	FNSANEDNVTQVR			1	P24270	P24270 [432-444]		1493.7	13	2	747.353	1.15	0.00086
	FNSVVTNPQGHYNPSTGK			4	Q02105	Q02105 [141-158]		1946.94	18	3	649.65	0.29	0.00019
	FSQVTPTSFTAQWIAPSVQLTGYR			6	P11276	P11276 [1820-1843]		2685.37	24	2	1343.18	-1.78	-0.00239
	FSTSQSLPASQTR			3	P28665	P28665 [564-576]		1409.7	13	2	705.354	-1.55	-0.00109
	FTHLGHILTYTPQNNEFQLQLSPK			1	Q8CIZ8	Q8CIZ8 [2052-2075]		2826.46	24	4	707.371	1.67	0.00118
	FTNIGPDTMR			9	P11276	P11276 [1365-1374]		1151.55	10	2	576.28	1.65	0.00095
	FVDWIER			2	P20918	P20918 [801-807]		964.489	7	2	482.748	-0.12	-6e-05
	FVFGTTPEDILR			2	P35441	P35441 [217-228]		1394.73	12	2	697.87	0.39	0.00027
	FVNVVPTFGK			3	P62862	P62862 [116-125]		1107.62	10	2	554.314	0.41	0.00023
	FWANFAR			2	P23953	P23953 [486-492]		911.452	7	2	456.229	-1.2	-0.00054
	FYNQVSTPLLR			1	Q61703	Q61703 [489-499]		1337.72	11	2	669.363	-1.26	-0.00084
	FYVVMWK			1	P35441	P35441 [1035-1041]		972.501	7	2	486.754	0.22	0.00011
	GAAQNIIPASTGAAK			2	P16858	P16858 [199-213]		1369.74	15	2	685.374	-1.48	-0.00101
	GAGTGGLGLAVEGPSEAK			1	Q8BTM8	Q8BTM8 [1382-1399]		1570.81	18	2	785.907	-0.51	-0.0004
	GAPEEDSAMVFVSNEVGEHSITTR			1	Q60841	Q60841 [1989-2012]		2562.18	24	3	854.726	-5.11	-0.00436
	GASYQPPASEQR			1	Q9QWK4	Q9QWK4 [79-90]		1290.61	12	2	645.807	-1.2	-0.00077
	GATYAFTGSHYWR			1	Q91X72	Q91X72 [270-282]		1516.7	13	2	758.851	-1.18	-0.0009
	GDFANANNFDNTYGQVSEDLR			4	E9PV24	E9PV24 [116-136]		2347.02	21	2	1174.01	-0.16	-0.00019
	GDFANANNFDNTYGQVSEDLRR			6	E9PV24	E9PV24 [116-137]		2503.12	22	3	835.047	1.49	0.00124
	GDFANANNFDNTYGQVSEDLRRR			1	E9PV24	E9PV24 [116-138]		2659.22	23	4	665.561	-0.96	-0.00064
	GDKELLIGK			3	E9PV24	E9PV24 [385-393]		972.572	9	2	486.789	-1.68	-0.00082
	GDKELLIGKEK			1	E9PV24	E9PV24 [385-395]		1229.71	11	3	410.575	-0.41	-0.00017
	GDLGIEIPAEK			3	P52480	P52480 [295-305]		1141.61	11	2	571.308	-1.19	-0.00068
	GDSPASSKPVSINYK			7	P11276	P11276 [1615-1629]		1549.79	15	2	775.394	-3.29	-0.00255
	GELALKDAR			2	Q8BGZ7; Q922U2	Q8BGZ7 [403-411]; Q922U2 [415-423]		972.547	9	2	486.777	0.27	0.00013
	GETISGGNFHGEYPAK			1	P35492	P35492 [436-451]		1663.77	16	3	555.262	0.38	0.00021
	GFADQFLYEYSSNYGQAPLPLLVAYTK			3	P21614	P21614 [154-180]		3055.51	27	3	1019.18	0.96	0.00098
	GFGNIATNEDAK			3	Q8K0E8	Q8K0E8 [292-303]		1236.59	12	2	618.796	-1.09	-0.00068
	GFGNIATNEDAKK			2	Q8K0E8	Q8K0E8 [292-304]		1364.68	13	3	455.565	-0.55	-0.00025
	GFPGLPGPSGEPGK			1	P11087	P11087 [960-973]		1296.66	14	2	648.832	-0.68	-0.00044
	GFPIKDDFLEQSER			1	Q61247	Q61247 [171-184]		1680.82	14	3	560.946	0.81	0.00045
	GFSGLDGAK			1	P11087	P11087 [258-266]		851.426	9	2	426.215	-2.93	-0.00125
	GFSPADISVQWLQR			3	P01872	P01872 [356-369]		1603.82	14	2	802.413	-2.99	-0.0024
	GFSSGSAVVSGGSR			12	Q3TTY5	Q3TTY5 [23-36]		1254.61	14	2	627.807	-0.06	-4e-05
	GFSSGSAVVSGGSRR			3	Q3TTY5	Q3TTY5 [23-37]		1410.71	15	3	470.908	-0.33	-0.00015
	GGETSEMYLIQPDTSIKPYR			5	Q8K0E8	Q8K0E8 [238-257]		2285.11	20	3	762.375	-0.28	-0.00021
	GGNNLVSGYPK			3	Q91X72	Q91X72 [331-341]		1105.56	11	2	553.285	0	0
	GGPLSDSYR			1	P00920	P00920 [81-89]		951.453	9	2	476.229	-1.72	-0.00082
	GGSGGGGFGSQSLVGLGGYK			2	Q3TTY5	Q3TTY5 [53-72]		1741.85	20	2	871.432	3.93	0.00342
	GGTSEDITALAYK			1	Q8BH35	Q8BH35 [428-440]		1325.66	13	2	663.33	-4.02	-0.00267
	GGVDDEVTLSAYITIALLEMPLPVTHSAVR			3	Q61838	Q61838 [1106-1135]		3167.67	30	3	1056.56	4.26	0.0045
	GLAFTDVDVDSIK			1	P11276	P11276 [1727-1739]		1379.71	13	2	690.353	-4.19	-0.00289
	GLAPVQAYLHIPDIIK			1	Q05920	Q05920 [89-104]		1748.01	16	3	583.342	0.6	0.00035
	GLDVQEISVAK			2	P20918	P20918 [648-658]		1158.64	11	2	579.821	-1.02	-0.00059
	GIETGAEDLEILPNGLTFFSTGLK			2	P52430	P52430 [47-70]		2522.3	24	3	841.438	-0.92	-0.00077
	GLFIIDDK			3	P35700	P35700 [129-136]		920.509	8	2	460.758	0.22	0.0001
	GLFQVLAGGTVLQLR			3	P98086	P98086 [196-210]		1571.93	15	3	524.647	0.08	4e-05
	GLIDEANQDFTNR			6	E9PV24	E9PV24 [73-85]		1492.7	13	2	746.855	-0.15	-0.00011
	GLIDEANQDFTNRINK			2	E9PV24	E9PV24 [73-88]		1847.92	16	3	616.645	-2.32	-0.00143
	GLPDLVPDPNYVQASTYVQR			2	P97873	P97873 [401-420]		2232.13	20	3	744.711	-4.72	-0.00351
	GLTPGVIYEGQLISIQQYGHR			15	P11276	P11276 [670-690]		2329.23	21	3	777.082	0.15	0.00012
	GLVGIEFK			2	E9Q557	E9Q557 [2331-2338]		862.503	8	2	431.755	-1.34	-0.00058
	GLVLIAFSQYLQK			7	P07724	P07724 [45-57]		1479.86	13	2	740.434	1.9	0.00141
	GNLFMDINNK			3	O08677	O08677 [230-239]		1165.57	10	2	583.287	-0.17	-0.0001
	GNPTVEVDLYTAK			3	P17182	P17182 [16-28]		1406.72	13	2	703.861	-0.49	-0.00034
	GPDSVFLIK			3	Q91X72	Q91X72 [103-111]		975.551	9	2	488.279	-0.38	-0.00019
	GPDSVFLIKEDK			3	Q91X72	Q91X72 [103-114]		1347.72	12	3	449.909	-1.36	-0.00061
	GQDLSSPAFR			2	P35441	P35441 [51-60]		1077.53	10	2	539.27	1.18	0.00063
	GQLLPQEK			3	P01872	P01872 [370-377]		912.515	8	2	456.761	0.64	0.00029
	GQTGGDVNVEMDAAPGVDLSR			3	Q9Z2K1	Q9Z2K1 [260-280]		2087.97	21	3	696.658	-2.6	-0.00181
	GQVGGDVNVEMDAAPGVDLSR			5	Q6IFX2; Q61781	Q6IFX2 [241-261]; Q61781 [268-288]		2085.99	21	2	1043.5	-0.4	-0.00041
	GRLDSELR			1	P50446; Q922U2	P50446 [222-229]; Q922U2 [232-239]		945.511	8	2	473.258	-2.33	-0.0011
	GSGVNAAGDGTIR			1	Q9JLF6	Q9JLF6 [93-105]		1174.58	13	2	587.793	-1.96	-0.00115
	GSPAVDVAVK			3	P07309	P07309 [42-51]		942.525	10	2	471.766	-1.59	-0.00075
	GSPGADGPAGSPGTPGPQGIAGQR			4	P11087	P11087 [924-947]		2089.01	24	3	697.007	0.11	8e-05
	GSSFQTVSALFR			1	Q5SX40	Q5SX40 [648-659]		1299.67	12	2	650.34	2.68	0.00174
	GTDFQLNQLEGK			3	Q921I1	Q921I1 [123-134]		1349.67	12	2	675.337	-2.6	-0.00175
	GTDFQLNQLEGKK			3	Q921I1	Q921I1 [123-135]		1477.76	13	3	493.259	-1.34	-0.00066
	GTGFLSIEPLDPR			1	P01029	P01029 [466-478]		1401.74	13	2	701.375	3.47	0.00243
	GTSQNDPNWVVR			2	P35441	P35441 [969-980]		1372.66	12	2	686.833	-1.21	-0.00083
	GTVSVTVSGK			2	P20918	P20918 [285-294]		934.52	10	2	467.763	-1.13	-0.00053
	GVDEVTIVNILTNR			2	P07356	P07356 [50-63]		1542.85	14	2	771.926	-2.79	-0.00216
	GVFDLGDAVSK			1	P01029	P01029 [915-925]		1107.57	11	2	554.286	-2.45	-0.00135
	GVLQGMNGR			1	Q99K41	Q99K41 [199-207]		931.478	9	2	466.242	-0.17	-8e-05
	GVQGPPGPAGPR			2	P11087	P11087 [675-686]		1089.58	12	2	545.293	-0.64	-0.00035
	GVTSVSQIFHSPDLAIR			2	P97290	P97290 [222-238]		1826.98	17	3	609.663	-1.57	-0.00096
	GVTYNIIVEALQNQR			20	P11276	P11276 [2255-2269]		1717.92	15	2	859.466	0.56	0.00048
	GVTYNIIVEALQNQRR			2	P11276	P11276 [2255-2270]		1874.02	16	3	625.345	-1.89	-0.00118
	GVVDSEDIPLNLSR			1	Q9CQN1	Q9CQN1 [391-404]		1513.79	14	2	757.397	1.23	0.00093
	GVVGLPGQR			1	P11087	P11087 [948-956]		882.516	9	2	441.761	-1.34	-0.00059
	GYSFTTTAER			1	P60710; P63260	P60710 [197-206]; P63260 [197-206]		1132.53	10	2	566.765	-3.8	-0.00215
	GYSGISLETLK			1	P35492	P35492 [221-231]		1167.63	11	2	584.318	1.95	0.00114
	GYTQQLAFK			1	P01027	P01027 [1052-1060]		1055.55	9	2	528.279	-1.94	-0.00102
	GYYAVAVVK			3	Q921I1	Q921I1 [447-455]		969.54	9	2	485.273	-1.83	-0.00089
	HAFSPVASVESASGETLHSPK			3	P29699	P29699 [302-322]		2138.05	21	3	713.354	-1.7	-0.00121
	HALQSASAGSGSFTDVR			14	P11276	P11276 [274-290]		1690.81	17	3	564.276	-0.63	-0.00036
	HEDELLAK			1	Q8VDD5	Q8VDD5 [843-850]		954.489	8	2	477.748	-0.28	-0.00013
	HGIPFFVK			2	P28665	P28665 [351-358]		944.535	8	2	472.772	0.53	0.00025
	HGTDDGVVWMNWK			8	Q8K0E8	Q8K0E8 [449-461]		1544.7	13	3	515.571	1.68	0.00086
	HHAEHSVGRPR			1	P11276	P11276 [1482-1492]		1282.65	11	3	428.221	-2.32	-0.00099
	HPDLSGFFDNHFGLISPNFK			4	E9PV24	E9PV24 [461-480]		2289.11	20	3	763.708	-0.16	-0.00012
	HPDYSVSLLLR			5	P07724	P07724 [362-372]		1299.71	11	2	650.355	-2.5	-0.00162
	HPPAVYLLPPAR			2	P01872	P01872 [328-339]		1330.76	12	2	665.883	-3.78	-0.00252
	HQSVFTVTR			2	Q02105	Q02105 [119-127]		1074.57	9	2	537.787	-2.89	-0.00155
	HQTVLDNTEGKNPAEWAK			2	Q921I1	Q921I1 [555-572]		2038	18	3	680.004	-0.01	-1e-05
	HSDAVFTDNYTR			2	P32648	P32648 [125-136]		1425.64	12	2	713.322	-2.31	-0.00165
	HSLGDNDAHSIFQSVGINIFTNSK			2	Q61838	Q61838 [659-682]		2601.27	24	4	651.073	-0.29	-0.00019
	HSLMPMLETLK			4	Q00623	Q00623 [237-247]		1299.68	11	2	650.343	-1.1	-0.00071
	HSQAVEELADQLEQTK			1	Q8VDD5	Q8VDD5 [1194-1209]		1825.89	16	3	609.303	1.65	0.00101
	HSQAVEELADQLEQTKR			1	Q8VDD5	Q8VDD5 [1194-1210]		1981.99	17	3	661.337	1.6	0.00105
	HTSSWLVTPK			2	P28665	P28665 [856-865]		1155.62	10	2	578.31	-1.93	-0.00112
	HTTIFEVLPEK			1	Q921I1	Q921I1 [226-236]		1313.71	11	2	657.357	-2.39	-0.00157
	HVAAGTQQPYTDGVR			2	Q02257	Q02257 [541-555]		1599.79	15	3	533.933	-1.99	-0.00106
	HVAYAVYSLSK			3	P28665	P28665 [436-446]		1237.66	11	2	619.332	-1.21	-0.00075
	HYQINQQWER			10	P11276	P11276 [59-68]		1401.67	10	2	701.336	-0.61	-0.00043
	HYTIAALLSPYSYSTTAVVSNPQN			2	P07309	P07309 [124-147]		2597.29	24	3	866.438	4.03	0.00349
	KANLQIDQINTDLNLER			2	Q8VDD5	Q8VDD5 [1754-1770]		1998.06	17	3	666.692	-0.43	-0.00029
	KDPSSNDPLTETIR			1	P28665	P28665 [721-734]		1572.79	14	3	524.932	-2.9	-0.00152
	KDVDAAYMNK			1	P50446; Q6IME9; Q922U2	P50446 [261-270]; Q6IME9 [243-252]; Q922U2 [271-280]		1154.55	10	2	577.78	1.3	0.00075
	KDVDAAYMSK			2	Q6NXH9	Q6NXH9 [240-249]		1127.54	10	2	564.273	-0.48	-0.00027
	KEDALEDTRDSEMK			2	Q06890	Q06890 [80-93]		1666.76	14	3	556.257	-1.85	-0.00103
	KEEELQAALAR			4	Q8VDD5	Q8VDD5 [1081-1091]		1257.68	11	2	629.343	-0.49	-0.00031
	KEEPPSLRPAPPPISGGGYR			6	Q8K0E8	Q8K0E8 [43-62]		2105.11	20	3	702.38	5.01	0.00352
	KEGGLGPLNIPLLADVTK			1	Q61171	Q61171 [92-109]		1835.06	18	3	612.359	-0.06	-3e-05
	KFDQLLAEEK			2	Q8VDD5	Q8VDD5 [1445-1454]		1220.65	10	2	610.829	-0.69	-0.00042
	KFSSSTFEQVNQLVK			3	P21614	P21614 [51-65]		1741.91	15	3	581.307	-3.03	-0.00176
	KGFGNIATNEDAK			5	Q8K0E8	Q8K0E8 [291-303]		1364.68	13	2	682.843	-1.25	-0.00086
	KGGETSEMYLIQPDTSIKPYR			11	Q8K0E8	Q8K0E8 [237-257]		2413.21	21	4	604.057	-0.65	-0.00039
	KGSPDQPQALPLPEQAQEQAQEQAQEQVQPKPLES			1	P06728	P06728 [361-395]		3851.9	35	4	963.734	2.81	0.0027
	KGTDFQLNQLEGK			3	Q921I1	Q921I1 [122-134]		1477.76	13	3	493.259	-0.54	-0.00027
	KGTDFQLNQLEGKK			2	Q921I1	Q921I1 [122-135]		1605.86	14	3	535.958	-0.24	-0.00013
	KGYTQQLAFK			2	P01027	P01027 [1051-1060]		1183.65	10	2	592.327	-0.9	-0.00053
	KKTDELPQLVTLPHPNLHGPEILDVPSTVQK			3	P11276	P11276 [2079-2109]		3443.89	31	5	689.583	-1.71	-0.00118
	KKVEAQLQELQVK			1	Q8VDD5	Q8VDD5 [1248-1260]		1540.91	13	3	514.305	-2.6	-0.00134
	KLADISLGK			1	Q61495	Q61495 [775-783]		944.578	9	2	472.791	-2.59	-0.00122
	KIATQEVLLK			13	Q6ZQ06	Q6ZQ06 [1252-1261]		1142.71	10	2	571.86	-1.33	-0.00076
	KLDQDTVFALANYILFK			3	P07758; Q00897	P07758 [193-209]; Q00897 [193-209]		1999.09	17	3	667.034	-0.95	-0.00063
	KLEGDSTDLSDQIAELQAQIAELK			2	Q8VDD5	Q8VDD5 [1052-1075]		2615.34	24	3	872.451	-0.58	-0.00051
	KLEMDLK			1	Q8VDD5	Q8VDD5 [1614-1620]		876.486	7	2	438.746	-0.66	-0.00029
	KLEQDTVFVLANYILFK			3	Q00898	Q00898 [193-209]		2041.14	17	3	681.051	0.91	0.00062
	KLLEGEESR			1	P11679	P11679 [399-407]		1060.56	9	2	530.785	0.2	0.00011
	KLISVDTEQSNFYLQNGPDR			2	Q61147	Q61147 [43-62]		2324.15	20	3	775.392	4.3	0.00333
	KLQDQPNIQR			6	Q61838	Q61838 [1417-1426]		1239.68	10	2	620.344	-0.25	-0.00015
	KLSEVEESINR			1	Q8K4M5	Q8K4M5 [173-183]		1303.69	11	3	435.233	-1.36	-0.00059
	KLSVSQVVHK			3	P07759	P07759 [351-360]		1124.68	10	3	375.564	-1.62	-0.00061
	KMQQNIQELEEQLEEEESAR			1	Q8VDD5	Q8VDD5 [940-959]		2461.15	20	3	821.051	-4.75	-0.00389
	KMVEEIVK			1	Q8VCM7	Q8VCM7 [113-120]		975.554	8	2	488.281	-0.46	-0.00022
	KMVEEIVKYEALLLTHETSIR			3	Q8VCM7	Q8VCM7 [113-133]		2502.36	21	4	626.348	2.17	0.00135
	KNHEEEMLALR			2	Q9Z2K1	Q9Z2K1 [249-259]		1369.69	11	3	457.233	-3.78	-0.00172
	KNNGKEDLIWEILK			1	Q921I1	Q921I1 [274-287]		1699.94	14	3	567.318	0.56	0.00032
	KPFDPENTEEAEFHVDK			4	P22599	P22599 [214-230]		2031.93	17	3	677.983	2.07	0.0014
	KQAQVKENENVINEYSSILEDQR			1	Q8K0E8	Q8K0E8 [148-170]		2734.36	23	4	684.348	1.58	0.00108
	KQTALAELVK			8	P07724	P07724 [549-558]		1100.67	10	2	550.837	-1.31	-0.00072
	KSEHHLYKPQASSAEVEMNAYVVLAR			65	P28665	P28665 [1193-1218]		2957.49	26	5	592.303	-1.99	-0.00118
	KSLLNSLEEAK			2	Q06890	Q06890 [67-77]		1231.69	11	2	616.347	-2.66	-0.00164
	KSLLNSLEEAKK			1	Q06890	Q06890 [67-78]		1359.78	12	3	453.933	-0.87	-0.00039
	KTDELPQLVTLPHPNLHGPEILDVPSTVQK			6	P11276	P11276 [2080-2109]		3315.79	30	4	829.704	-0.19	-0.00016
	KTLNTEGVVK			1	Q8BH61	Q8BH61 [505-514]		1088.63	10	2	544.819	0.25	0.00014
	KTSEGSWEPFASGK			1	P07309	P07309 [55-68]		1510.72	14	3	504.243	-1.83	-0.00092
	KTVSWAVTPK			1	Q61838	Q61838 [866-875]		1116.64	10	2	558.824	-0.88	-0.00049
	KVINDFVEK			3	P07758; P22599; Q00898; Q00897	P07758 [173-181]; P22599 [173-181]; Q00898 [173-181]; Q00897 [173-181]		1091.61	9	2	546.308	-1.33	-0.00073
	KVITAFNDGLNHLDSLK			3	P02088	P02088 [67-83]		1885.02	17	3	629.01	-0.93	-0.00059
	KVIVIPVGIGPHASLK			2	Q8CIZ8	Q8CIZ8 [1408-1423]		1628.03	16	3	543.347	-0.4	-0.00022
	KYEDEINKR			1	Q3TTY5	Q3TTY5 [288-296]		1194.61	9	2	597.808	-1.59	-0.00095
	KYFPETWIWDLVPLDVSGDGELAVKVPDTITEWK			2	Q61838	Q61838 [745-778]		3947.02	34	4	987.515	6.23	0.00615
	KYIVNVYQISEEGK			6	P11276	P11276 [784-797]		1669.88	14	3	557.297	-2.53	-0.00141
	KYSVWIGGSILASLSTFQQMWISK			2	P60710; P63260	P60710 [336-359]; P63260 [336-359]		2730.43	24	3	910.815	-0.43	-0.00039
	LAADDFR			5	Q9Z2K1; Q6IFX2; Q497I4; P08730; Q61897; Q61414; P02535; P19001; Q61781; Q9QWL7	Q9Z2K1 [193-199]; Q6IFX2 [174-180]; Q497I4 [177-183]; P08730 [177-183]; Q61897 [136-142]; Q61414 [179-185]; P02535 [227-233]; P19001 [163-169]; Q61781 [201-207]; Q9QWL7 [164-170]		807.4	7	2	404.203	-1.99	-0.0008
	IAAGEKIPLSQEEIPLQGHAFEAR			2	Q99MR8	Q99MR8 [358-381]		2604.38	24	4	651.85	0.02	1e-05
	LADISLGK			1	Q61495	Q61495 [776-783]		816.483	8	2	408.745	-0.77	-0.00031
	LAELEGALQK			1	Q9Z2T6	Q9Z2T6 [385-394]		1071.6	10	2	536.306	1.11	0.00059
	LAEPSQLLK			2	Q02257	Q02257 [116-124]		998.588	9	2	499.798	0.17	9e-05
	LAEQLSQQER			1	B2RPV6	B2RPV6 [308-317]		1201.62	10	2	601.312	-0.33	-0.0002
	LAGLEEALQK			1	Q99M74	Q99M74 [380-389]		1071.6	10	2	536.306	0.99	0.00053
	LALDIEIATYR			72	Q6NXH9; Q9Z2T6	Q6NXH9 [424-434]; Q9Z2T6 [414-424]		1277.71	11	2	639.359	-0.17	-0.00011
	LALDVEIATYR			23	P50446; Q8BGZ7; Q3UV17; Q922U2	P50446 [445-455]; Q8BGZ7 [443-453]; Q3UV17 [460-470]; Q922U2 [455-465]		1263.69	11	2	632.351	0.14	9e-05
	IAQLEEELEEEQGNTELINDR			2	Q8VDD5	Q8VDD5 [1731-1751]		2472.17	21	3	824.731	1.75	0.00144
	IAQLEEQLDNETK			3	Q8VDD5	Q8VDD5 [1816-1828]		1530.76	13	2	765.883	-3.6	-0.00276
	IAQLEEQLDNETKER			1	Q8VDD5	Q8VDD5 [1816-1830]		1815.91	15	3	605.974	-1.07	-0.00065
	LAQIHFPR			2	P07758	P07758 [301-308]		981.563	8	2	491.285	-0.38	-0.00019
	LAQIHIPR			2	Q00898	Q00898 [301-308]		947.579	8	2	474.292	-1.45	-0.00069
	IAQYYYTFK			1	Q07968	Q07968 [36-44]		1196.6	9	2	598.801	-2.51	-0.0015
	LASADIETYLLEK			1	Q5SX40	Q5SX40 [261-273]		1465.78	13	2	733.393	-0.14	-0.0001
	LASYLDK			11	P08730; Q61414; P19001; Q9QWL7	P08730 [107-113]; Q61414 [109-115]; P19001 [94-100]; Q9QWL7 [95-101]		809.44	7	2	405.223	-2.17	-0.00088
	LASYLDKVR			6	P08730; Q61414; P19001; Q9QWL7	P08730 [107-115]; Q61414 [109-117]; P19001 [94-102]; Q9QWL7 [95-103]		1064.61	9	2	532.808	-1.68	-0.0009
	LASYLEK			3	Q497I4	Q497I4 [108-114]		823.456	7	2	412.23	-2.84	-0.00117
	LATDLTK			2	P07724	P07724 [258-264]		761.44	7	2	381.223	-1.03	-0.00039
	IAWDDEETRDGFR			1	Q91ZA3	Q91ZA3 [227-239]		1609.72	13	3	537.247	1.8	0.00097
	LDGFPPGRPSPDNLK			2	Q61508	Q61508 [183-197]		1609.83	15	3	537.282	-1.06	-0.00057
	IDGSLDFK			4	Q8VCM7	Q8VCM7 [223-230]		894.457	8	2	447.731	-1.99	-0.00089
	IDGSLDFKK			2	Q8VCM7	Q8VCM7 [223-231]		1022.55	9	2	511.779	-1.08	-0.00055
	LDNQDFGDHATLK			1	Q61247	Q61247 [52-64]		1473.7	13	3	491.903	-0.79	-0.00039
	LDPHLVLDQLR			3	Q8VDD5	Q8VDD5 [683-693]		1318.75	11	3	440.254	-0.66	-0.00029
	IDRPEASHITLLLTASQEPPR			6	Q8CIZ8	Q8CIZ8 [1372-1392]		2344.26	21	4	586.82	-1.59	-0.00093
	IDSLLESDR			3	Q06890	Q06890 [158-166]		1047.53	9	2	524.269	-1.53	-0.0008
	IDSLLESDRQQSQVLDAMQDSFAR			3	Q06890	Q06890 [158-181]		2752.32	24	3	918.115	3.88	0.00356
	LDSPSRSPSK			1	Q80X80	Q80X80 [462-471]		1073.56	10	2	537.282	-1.86	-0.001
	LDTVAGGLQGLR			1	Q99K41	Q99K41 [738-749]		1199.67	12	2	600.34	-2.05	-0.00123
	LEDELNR			1	E9Q557	E9Q557 [1844-1850]		888.442	7	2	444.724	-1.18	-0.00052
	LEEDVLPEMGIK			2	P07759	P07759 [323-334]		1372.7	12	2	686.856	1.04	0.00071
	LEEPYLGK			3	P01027	P01027 [1202-1209]		948.504	8	2	474.755	-1.25	-0.00059
	LEGLEDALQK			1	P50446	P50446 [416-425]		1115.59	10	2	558.302	1.65	0.00092
	IENANLIPAVPDDKFQDLLDAVWADK			1	P35441	P35441 [61-86]		2910.49	26	3	970.834	-0.14	-0.00014
	LENEIQTYR			5	P02535	P02535 [440-448]		1165.58	9	2	583.296	-0.85	-0.0005
	LEQEEVVHLQATDK			2	P14106	P14106 [216-229]		1638.83	14	3	546.949	-0.7	-0.00038
	LEQEIATYR			3	Q9Z2K1; Q6IFX2; P08730; Q61414; P19001; Q61781; Q9QWL7	Q9Z2K1 [406-414]; Q6IFX2 [387-395]; P08730 [390-398]; Q61414 [392-400]; P19001 [376-384]; Q61781 [414-422]; Q9QWL7 [377-385]		1122.58	9	2	561.792	-1.25	-0.0007
	LETEFQR			2	Q61508	Q61508 [360-366]		922.463	7	2	461.734	-1.32	-0.00061
	IEVLEEELR			3	E9Q557	E9Q557 [1046-1054]		1129.61	9	2	565.309	-0.02	-1e-05
	LEVNLQAMK			1	Q8VDD5	Q8VDD5 [1558-1566]		1045.57	9	2	523.288	-1.35	-0.00071
	LFDSDPITVVLPEEVSK			4	Q06890	Q06890 [408-424]		1887.99	17	2	944.501	-0.29	-0.00028
	LFDSDPITVVLPEEVSKDNPK			4	Q06890	Q06890 [408-428]		2342.21	21	3	781.407	-2.41	-0.00188
	IFFYDAENPPGSEVLR			1	P52430	P52430 [291-306]		1853.91	16	2	927.463	6.03	0.00559
	IFGVTTLDIVR			1	P08249	P08249 [166-176]		1233.72	11	2	617.363	-0.7	-0.00043
	IFNNGADLSGITEENAPLK			5	P07758; P22599; Q00897	P07758 [329-347]; P22599 [329-347]; Q00897 [329-347]		2003.01	19	2	1002.01	0.84	0.00084
	IFNNGADLSGITEENAPLKLSK			2	P22599; Q00897	P22599 [329-350]; Q00897 [329-350]		2331.22	22	3	777.747	3.26	0.00253
	IFNNGADLSGITEENAPLKLSQAVHK			2	P07758	P07758 [329-354]		2766.44	26	4	692.365	-1.69	-0.00117
	IFNSGADLSGITEENAPLK			6	Q00898	Q00898 [329-347]		1976	19	2	988.5	-2.47	-0.00244
	IFNSGADLSGITEENAPLKLSQAVHK			3	Q00898	Q00898 [329-354]		2739.43	26	4	685.611	-3.17	-0.00217
	IFQWQNIHLAGGLHQLSFPLSVEPALGIYK			1	Q61838	Q61838 [173-202]		3376.82	30	4	844.96	-0.22	-0.00019
	IFTVDNNLLPVGK			3	P01027	P01027 [150-162]		1429.8	13	2	715.405	-1.34	-0.00096
	LFVDPSQGLEVTGK			1	A6X935	A6X935 [773-786]		1489.79	14	2	745.393	-7.35	-0.00548
	LGDASTYADGVHNK			3	P06728	P06728 [66-79]		1447.68	14	3	483.231	-2.68	-0.0013
	IGDQWDK			1	P11276	P11276 [480-486]		861.41	7	2	431.208	-1.02	-0.00044
	IGDQWDKQHDLGHMMR			12	P11276	P11276 [480-495]		1966.9	16	4	492.48	-0.95	-0.00047
	IGDTWSK			3	P11276	P11276 [243-249]		806.404	7	2	403.705	-1.22	-0.00049
	LGEHNINVLEGNEQFVNSAK			5	Q9QUK9	Q9QUK9 [73-92]		2212.1	20	2	1106.55	-3.47	-0.00384
	IGEKWDR			1	P11276	P11276 [2350-2356]		903.468	7	2	452.237	-0.72	-0.00033
	LGEYGFQNAILVR			103	P07724	P07724 [422-434]		1479.8	13	2	740.402	1.08	0.0008
	IGGHGAEYGAEALER			6	P01942	P01942 [18-32]		1529.73	15	3	510.582	-1.14	-0.00058
	IGGIGTVPVGR			3	P10126	P10126 [256-266]		1025.61	11	2	513.307	-2.79	-0.00143
	LGGIPVGVVAVETR			1	Q5SWU9	Q5SWU9 [1977-1990]		1366.81	14	2	683.907	0.59	0.0004
	IGLAEEIR			2	Q5SWU9	Q5SWU9 [1723-1730]		900.515	8	2	450.76	-1.93	-0.00087
	LGLALNFSVFYYEILNSPEK			1	Q9CQV8	Q9CQV8 [170-189]		2317.21	20	3	773.076	1.32	0.00102
	IGLVRPGTALELLEAQAATGFIVDPVSNLR			2	E9Q557	E9Q557 [2292-2321]		3120.74	30	3	1040.92	1.64	0.00171
	LGMYELLLK			1	A6X935	A6X935 [154-162]		1079.62	9	2	540.312	0.06	3e-05
	IGPASQGLQK			1	P00920	P00920 [149-158]		998.563	10	2	499.784	-1.78	-0.00089
	LGPLVEQGR			3	P08226	P08226 [191-199]		968.552	9	2	484.78	-0.57	-0.00028
	IGQQEVEVK			3	P01027	P01027 [905-913]		1029.56	9	2	515.281	-1.86	-0.00096
	IGSFGPQEDLLFLR			2	Q5SWU9	Q5SWU9 [1687-1700]		1591.85	14	2	796.429	1.2	0.00096
	LGTPELSPTER			1	Q5SWU9	Q5SWU9 [2150-2160]		1199.63	11	2	600.314	-4.99	-0.00299
	LGTSLSSGYVR			1	O70362	O70362 [643-653]		1139.61	11	2	570.306	0.11	6e-05
	LGVRPSQGGEAPR			10	P11276	P11276 [1116-1128]		1323.71	13	2	662.36	-0.15	-0.0001
	IHFPLATYAPVISAEK			1	P05213	P05213 [265-280]		1756.96	16	3	586.327	1.04	0.00061
	IHLISMQSTIPYALR			6	Q8VCM7	Q8VCM7 [258-272]		1742.96	15	3	581.659	0.04	2e-05
	IHLYTLNDNAR			7	P11276	P11276 [1971-1981]		1329.69	11	2	665.349	-0.65	-0.00043
	LHTQDQFSPFSFSSGR			1	Q99MR8	Q99MR8 [524-539]		1840.86	16	3	614.289	-4.3	-0.00264
	LHVDPENFR			1	P02088	P02088 [97-105]		1126.56	9	2	563.786	0.57	0.00032
	IHYLLNEDIMK			2	Q61838	Q61838 [477-487]		1388.72	11	3	463.58	0.17	8e-05
	LKAEEVAFWTELLAK			1	P23953	P23953 [526-540]		1747.96	15	3	583.325	-0.96	-0.00056
	IKDVIPQGAINELTALVLVNTIYFK			2	P32261	P32261 [231-255]		2772.59	25	3	924.871	2.66	0.00246
	IKEWYEK			3	P02535	P02535 [176-182]		995.52	7	2	498.261	-4.19	-0.00208
	IKNDLNLK			1	E9Q557	E9Q557 [826-833]		957.573	8	2	479.289	-1.61	-0.00077
	ILAGPGASSNVVK			3	Q8CIZ8	Q8CIZ8 [1838-1850]		1212.69	13	2	606.85	-1.24	-0.00075
	LIALLEVLSQK			1	Q8BTM8	Q8BTM8 [77-87]		1226.77	11	2	613.89	1.43	0.00088
	LLEAQIATGGIIDPK			1	E9Q557	E9Q557 [2379-2393]		1538.88	15	2	769.94	-3.41	-0.00263
	IIEEAPAPGINPEVR			1	Q99MR8	Q99MR8 [281-295]		1604.86	15	2	802.934	-2.09	-0.00168
	LLEGEEQR			1	Q9Z2T6	Q9Z2T6 [426-433]		973.495	8	2	487.252	1.02	0.0005
	LLEGEESR			2	P11679	P11679 [400-407]		932.468	8	2	466.736	-4.17	-0.00194
	LIELDDSQR			1	A6H8H2	A6H8H2 [673-681]		1088.56	9	2	544.782	-1.08	-0.00059
	LLGGQAGLGR			1	Q99K41	Q99K41 [780-789]		941.553	10	2	471.28	-0.87	-0.00041
	IIGLDQVAGMSETALPGAFK			5	Q8VDD5	Q8VDD5 [618-637]		2018.06	20	3	673.36	1.89	0.00127
	LLKEYQELMNVK			3	P50446; Q3UV17	P50446 [433-444]; Q3UV17 [448-459]		1507.82	12	3	503.277	-1.96	-0.00099
	IILDLISESPIK			1	P61979	P61979 [208-219]		1340.8	12	2	670.906	0.98	0.00066
	LLLPGELAK			1	Q64475	Q64475 [101-109]		953.603	9	2	477.305	-0.43	-0.0002
	IILQGSPVVQMAEDAVDGER			1	P01027	P01027 [980-999]		2127.08	20	2	1064.04	2.96	0.00315
	LLNDEDPVVVTK			4	Q02257	Q02257 [150-161]		1341.73	12	2	671.367	0.71	0.00048
	ILNEMR			1	Q9Z2K1; Q6IFX2; Q61781	Q9Z2K1 [281-286]; Q6IFX2 [262-267]; Q61781 [289-294]		775.413	6	2	388.21	-0.57	-0.00022
	ILNEMRDQYEK			1	Q6IFX2; Q61781	Q6IFX2 [262-272]; Q61781 [289-299]		1438.7	11	3	480.237	-1.35	-0.00065
	ILNEMRDQYEQMAEK			2	Q9Z2K1	Q9Z2K1 [281-295]		1897.88	15	3	633.296	-2.5	-0.00158
	LLNQPNQWPLVK			2	Q02257	Q02257 [488-499]		1449.82	12	2	725.414	-0.79	-0.00057
	LLPGQGLSLAISDSSIGVR			1	Q61805	Q61805 [95-113]		1883.06	19	2	942.035	1.54	0.00145
	IIPSTEDPNEDIVER			2	P01592	P01592 [43-57]		1726.85	15	2	863.926	-2.18	-0.00188
	LIQDVWGIEGPIDAAFTR			8	P29788	P29788 [194-211]		2001.04	18	2	1001.03	0.54	0.00054
	LLQIGNELR			1	Q8CDG5	Q8CDG5 [496-504]		1055.62	9	2	528.314	0.12	6e-05
	LLQLQEQMR			2	E9Q557	E9Q557 [154-162]		1158.63	9	2	579.819	1.14	0.00066
	LLQSGNSDVVR			3	P97350	P97350 [583-593]		1187.64	11	2	594.322	-1.04	-0.00062
	LLRDYQELMNTK			11	Q3TTY5	Q3TTY5 [480-491]		1523.79	12	2	762.398	-0.57	-0.00044
	LISDFPEATSPK			3	O08677	O08677 [619-630]		1304.67	12	2	652.84	-0.28	-0.00018
	ILSDMFSTEK			2	P23953	P23953 [96-105]		1170.57	10	2	585.789	-0.95	-0.00055
	ILSDMFSTEKEILPLK			1	P23953	P23953 [96-111]		1864.01	16	3	622.011	2.18	0.00135
	ILSLAQEQVGNSPEK			1	P01029	P01029 [1081-1095]		1612.85	15	2	806.931	0.44	0.00035
	LISQIVSSITASLR			2	P05213	P05213 [230-243]		1487.88	14	2	744.443	-0.55	-0.00041
	LISWYDNEYGYSNR			1	P16858	P16858 [308-321]		1779.8	14	2	890.401	-1.51	-0.00134
	LITPAVVSER			1	P62852	P62852 [67-76]		1084.64	10	2	542.821	-0.72	-0.00039
	LIVSALR			1	P06684	P06684 [1211-1217]		771.509	7	2	386.258	-0.3	-0.00011
	LLVVYPWTQR			3	P02088	P02088 [32-41]		1274.73	10	2	637.867	0.91	0.00058
	LLWTTSR			2	Q02257	Q02257 [327-333]		876.494	7	2	438.75	-1.27	-0.00056
	IMADSGPIYDK			1	P35441	P35441 [1131-1141]		1209.58	11	2	605.295	1.07	0.00065
	IMGIPEDEQMGLLR			2	Q8VDD5	Q8VDD5 [328-341]		1601.8	14	2	801.404	-1.39	-0.00112
	LNDSILQATEQR			2	E9Q557	E9Q557 [1268-1279]		1387.72	12	2	694.362	0.08	6e-05
	LNHQMEGLAFQMK			1	P06728	P06728 [234-246]		1546.75	13	3	516.256	2	0.00103
	INIDIPLPLGGK			1	E9Q414	E9Q414 [1294-1305]		1249.75	12	2	625.38	1.71	0.00107
	LNNDGLEEAR			1	P15327	P15327 [30-39]		1130.54	10	2	565.777	3.33	0.00188
	LNQISYEDHK			1	P04186	P04186 [336-345]		1246.61	10	3	416.206	-2.7	-0.00112
	LNTIPLFVQLLYSSVENIQR			1	Q02257	Q02257 [583-602]		2347.3	20	3	783.107	1.73	0.00135
	LNYGIPAIVK			3	Q02257	Q02257 [478-487]		1087.65	10	2	544.329	-0.86	-0.00047
	LPDLPGNYVTK			3	Q61838	Q61838 [1323-1333]		1216.66	11	2	608.832	-0.65	-0.0004
	LPEGTTPEK			2	Q921I1	Q921I1 [659-667]		971.504	9	2	486.255	-1.84	-0.0009
	LPELLLK			1	Q5SWU9	Q5SWU9 [217-223]		825.544	7	2	413.276	0.23	9e-05
	LPGDIQVVPIGVGPHANMQELER			2	Q8CIZ8	Q8CIZ8 [1619-1641]		2469.29	23	3	823.767	-1.78	-0.00147
	IPLENLQIIR			2	Q01279	Q01279 [99-108]		1208.74	10	2	604.871	-0.41	-0.00025
	LPLPALFK			2	Q61247	Q61247 [44-51]		898.576	8	2	449.791	-0.42	-0.00019
	IPLSQEEIPLQGHAFEAR			1	Q99MR8	Q99MR8 [364-381]		2035.06	18	3	679.024	-2.26	-0.00153
	LPQLPITNFSR			1	Q8BTM8	Q8BTM8 [180-190]		1285.73	11	2	643.367	0.72	0.00046
	LPVEEAYKR			3	E9Q557	E9Q557 [2322-2330]		1104.6	9	3	368.872	-2.58	-0.00095
	LPVEVAYK			3	Q9QXS1	Q9QXS1 [4205-4212]		918.529	8	2	459.767	-1.96	-0.0009
	LQAEIFQAR			2	P08226	P08226 [262-270]		1075.59	9	2	538.297	-2.67	-0.00144
	IQASVATNPIITPVAQENQ			1	P08226	P08226 [293-311]		1994.06	19	2	997.531	-0.4	-0.0004
	IQDKEGIPPDQQR			2	P62984	P62984 [30-42]		1523.78	13	3	508.599	1.21	0.00061
	LQDQGPDVLLAK			2	A6X935	A6X935 [497-508]		1296.72	12	2	648.861	-0.51	-0.00033
	LQDQPNIQR			3	Q61838	Q61838 [1418-1426]		1111.59	9	2	556.296	-1.49	-0.00083
	LQEHLKPYAVDLQDQINTQTQEMK			1	P06728	P06728 [131-154]		2870.44	24	4	718.367	4.39	0.00315
	LQELQVNLVR			1	P35492	P35492 [183-192]		1211.71	10	2	606.357	-3.05	-0.00185
	LQEMESAVK			1	Q8VDD5	Q8VDD5 [1794-1802]		1034.52	9	2	517.762	-2.31	-0.00119
	IQLKDWNGR			2	Q8VCM7	Q8VCM7 [273-281]		1129.61	9	3	377.208	-1.92	-0.00072
	LQLTPYIQR			2	P06728	P06728 [155-163]		1131.65	9	2	566.331	1.58	0.00089
	IQNILSEDPK			1	P52430	P52430 [307-316]		1156.62	10	2	578.813	-1.21	-0.0007
	LQPLDFKENPEQSR			2	P32261	P32261 [203-216]		1700.86	14	3	567.624	-1.38	-0.00078
	IQPSGGTNINEALLR			1	Q61703	Q61703 [380-394]		1582.85	15	2	791.931	-0.21	-0.00016
	LQQELDDLLVDLDHQR			2	Q8VDD5	Q8VDD5 [1418-1433]		1949.99	16	3	650.668	-1.62	-0.00105
	LQQVEDLSTMATLGNSFFHK			3	Q8CIZ8	Q8CIZ8 [1851-1870]		2266.12	20	3	756.044	0.66	0.0005
	LQRLEDELNR			1	E9Q557	E9Q557 [1841-1850]		1285.69	10	3	429.233	-1.62	-0.00069
	LQSIGTENTEENRR			2	P05064	P05064 [44-57]		1646.81	14	3	549.607	-1.16	-0.00064
	LQSLTENLTK			4	E9Q557	E9Q557 [1718-1727]		1146.64	10	2	573.82	-2.84	-0.00163
	LQVELDSVTGLLSQSDSK			1	Q8VDD5	Q8VDD5 [1278-1295]		1919	18	3	640.339	2.65	0.0017
	IRELETQISELQEDLESER			2	Q8VDD5	Q8VDD5 [1106-1124]		2317.15	19	3	773.057	2.03	0.00156
	LRPRPYLPNVDEEVQIGHVPR			3	P11276	P11276 [2161-2181]		2484.35	21	4	621.842	-0.27	-0.00017
	LRSEIDNVK			3	Q922U2	Q922U2 [390-398]		1073.59	9	2	537.3	-2.1	-0.00112
	LRVDHSVTSLHDPPLFEEQR			1	Q61508	Q61508 [59-78]		2375.21	20	4	594.558	-0.67	-0.0004
	LRVDPVNFK			2	P01942	P01942 [92-100]		1087.63	9	3	363.213	-0.92	-0.00033
	LSEALTDFSVK			2	P97290	P97290 [147-157]		1209.64	11	2	605.321	-0.7	-0.00042
	ISFDPQDTFESEFYLDEK			2	P07759; Q03734	P07759 [218-235]; Q03734 [217-234]		2209.98	18	2	1105.49	0.36	0.0004
	ISFDPQDTFESEFYLDEKR			3	P07759; Q03734	P07759 [218-236]; Q03734 [217-235]		2366.08	19	3	789.365	-0.72	-0.00057
	ISGLIYEETR			2	P62806	P62806 [47-56]		1180.62	10	2	590.812	-3.46	-0.00204
	LSIGEGQQHHMGGSK			4	Q8VCM7	Q8VCM7 [417-431]		1565.75	15	3	522.587	-1.15	-0.0006
	LSINTPNSR			1	P01027	P01027 [409-417]		1001.54	9	2	501.271	-3.63	-0.00182
	LSISGDYNLK			4	P22599	P22599 [309-318]		1109.58	10	2	555.295	-1.25	-0.0007
	LSISGEYNLK			4	P07758	P07758 [309-318]		1123.6	10	2	562.302	-1.91	-0.00107
	LSISGNYNLETLMSPLGITR			6	Q00898	Q00898 [309-328]		2179.14	20	3	727.054	2.19	0.00159
	LSISGNYNLK			3	Q00897	Q00897 [309-318]		1108.6	10	2	554.802	-1.8	-0.001
	LSPQSIYNLLPGK			3	Q61838	Q61838 [612-624]		1429.8	13	2	715.406	-0.66	-0.00047
	LSPTVILDTGSHLPSGR			1	B2RPV6	B2RPV6 [203-219]		1749.95	17	3	583.988	-0.52	-0.0003
	LSPVAEEFR			2	Q00623	Q00623 [164-172]		1047.55	9	2	524.276	-2.11	-0.00111
	LSPVAEEFRDR			3	Q00623	Q00623 [164-174]		1318.67	11	3	440.229	-2.06	-0.0009
	LSQTFPNADFAEITK			11	P07724	P07724 [243-257]		1681.84	15	2	841.425	-0.36	-0.0003
	LSQTFPNADFAEITKLATDLTK			1	P07724	P07724 [243-264]		2424.27	22	3	808.759	-0.92	-0.00074
	ISRPIAPIFIR			2	Q8CIZ8	Q8CIZ8 [1642-1652]		1282.8	11	3	428.27	-2.18	-0.00093
	LSSGDDFVLLSLEVPLEDVR			2	P01029	P01029 [74-93]		2203.15	20	2	1102.08	2.53	0.00279
	LSSNGNGIDLTVPLAGEASLVLPFIGK			1	P07743	P07743 [103-129]		2682.47	27	3	894.831	2.4	0.00215
	ISTEEAIR			1	E9Q557	E9Q557 [2757-2764]		918.489	8	2	459.747	-2.55	-0.00117
	ISTGGGETGETLQK			1	Q62009	Q62009 [767-780]		1377.69	14	2	689.346	-1.08	-0.00074
	LSVEADINGLR			3	P19001	P19001 [180-190]		1186.64	11	2	593.825	-0.41	-0.00024
	LSVEADINGLRR			1	P19001	P19001 [180-191]		1342.74	12	3	448.252	-1.33	-0.0006
	LSVGSVYRPNQNGR			1	P97873	P97873 [387-400]		1546.81	14	3	516.273	-2.34	-0.00121
	LSVSQVVHK			3	P07759	P07759 [352-360]		996.584	9	2	498.795	-1.64	-0.00082
	LTAGLTR			1	P11276	P11276 [1028-1034]		731.441	7	2	366.224	-1.49	-0.00054
	LTAQPAPSPEDLTLSMSTIMWLTK			1	P28665	P28665 [1219-1242]		2631.34	24	3	877.784	-1.71	-0.0015
	LTEQYKELLQSFQSK			4	Q06890	Q06890 [336-350]		1841.96	15	3	614.658	-3.43	-0.0021
	ITESEEVVSR			2	P48678	P48678 [63-72]		1148.58	10	2	574.793	-0.18	-0.0001
	LTEVPALVHKDTVVK			1	Q61838	Q61838 [899-913]		1648.96	15	3	550.326	0.44	0.00024
	LTGMAFR			2	P16858	P16858 [226-232]		795.418	7	2	398.212	-2.34	-0.00093
	ITGYIIK			3	P11276	P11276 [2020-2026]		807.497	7	2	404.252	-1.26	-0.00051
	ITGYIIKYEKPGSPPR			1	P11276	P11276 [2020-2035]		1819.01	16	4	455.507	-2.41	-0.0011
	ITLPVDFVTADKFDENAK			1	P09411	P09411 [280-297]		2023.04	18	3	675.019	1.78	0.0012
	ITITNDQNR			2	P20029	P20029 [525-533]		1074.55	9	2	537.779	-3.12	-0.00167
	ITMQNLNDR			1	P08730; P19001	P08730 [98-106]; P19001 [85-93]		1104.55	9	2	552.775	-2.82	-0.00156
	ITNLTQQLEQASIVK			2	E9Q557	E9Q557 [1624-1638]		1685.94	15	2	843.476	1.19	0.00101
	LTVQAPPSR			1	P01029	P01029 [457-465]		968.552	9	2	484.779	-1.2	-0.00058
	LTYEIEDEKR			3	E9Q557	E9Q557 [1126-1135]		1295.65	10	3	432.554	-1.13	-0.00049
	LTYEIEDEKRR			2	E9Q557	E9Q557 [1126-1136]		1451.75	11	3	484.588	-0.59	-0.00029
	ITYGETGGNSPVQEFTVPGSK			8	P11276	P11276 [1570-1590]		2168.05	21	2	1084.53	2.24	0.00243
	LVAYYTLIGASGQR			3	P01027	P01027 [531-544]		1511.82	14	2	756.414	-0.45	-0.00034
	LVDIKGDPIPNEK			2	P28665	P28665 [361-373]		1437.79	13	3	479.937	0.49	0.00023
	LVDLLR			1	P97350	P97350 [293-298]		728.466	6	2	364.737	-0.53	-0.00019
	IVEAVKELDQDTVFALANYILFK			1	P22599	P22599 [187-209]		2639.43	23	3	880.484	1.46	0.00128
	LVESGFTTDPVTIENK			3	P01872	P01872 [155-170]		1749.89	16	2	875.447	-1.66	-0.00145
	LVESGFTTDPVTIENKGSTPQTYK			1	P01872	P01872 [155-178]		2612.31	24	3	871.441	0.11	0.0001
	LVFDGLR			1	E9Q557	E9Q557 [1978-1984]		819.472	7	2	410.239	-1.31	-0.00054
	IVGDLAQFMVQNGLSR			1	Q05920	Q05920 [913-928]		1747.92	16	2	874.46	-1.55	-0.00135
	LVLAPYVGENMEVSIYGAIMYEVR			3	Q8CIZ8	Q8CIZ8 [2028-2051]		2716.37	24	3	906.127	-1.87	-0.00169
	LVPFVVQLSGHLAQETER			2	P06728	P06728 [80-97]		2023.1	18	3	675.036	-1.61	-0.00109
	LVPNPDQK			1	P35441	P35441 [912-919]		910.499	8	2	455.754	2.21	0.00101
	LVQAFQFTDK			1	P35700	P35700 [159-168]		1196.63	10	2	598.818	-1.2	-0.00072
	LVQDVANNTNEEAGDGTTTATVLAR			1	P63038	P63038 [97-121]		2560.25	25	3	854.087	-0.27	-0.00023
	LVQEVTDFAK			11	P07724	P07724 [66-75]		1149.62	10	2	575.311	0.34	0.00019
	LVQLLVK			2	Q02257	Q02257 [527-533]		812.56	7	2	406.783	-1.41	-0.00057
	LVVQIDNAK			1	Q497I4; Q61897	Q497I4 [168-176]; Q61897 [127-135]		999.583	9	2	500.295	-0.69	-0.00035
	LVWVPSSK			1	Q8VDD5	Q8VDD5 [31-38]		915.53	8	2	458.268	-0.13	-6e-05
	LWAFDAAQGK			1	Q07456	Q07456 [301-310]		1106.56	10	2	553.783	-3.65	-0.00202
	LWWLDLK			2	Q91X72	Q91X72 [378-384]		973.551	7	2	487.279	0.9	0.00044
	IYGNQDTSSQLK			1	Q61703	Q61703 [476-487]		1353.66	12	2	677.336	0.08	6e-05
	IYGNQDTSSQLKK			1	Q61703	Q61703 [476-488]		1481.76	13	3	494.59	-1.72	-0.00085
	LYIDETVNDNIPLNLR			6	Q8K0E8	Q8K0E8 [171-186]		1902	16	2	951.503	1.43	0.00136
	LYLGHNYVTAIR			4	Q921I1	Q921I1 [332-343]		1419.77	12	3	473.929	-1.15	-0.00054
	IYPVGYFTK			2	Q7TPC1	Q7TPC1 [345-353]		1087.58	9	2	544.295	0.73	0.0004
	IYVTGSLSHSAQAK			3	P29788	P29788 [353-366]		1461.77	14	3	487.927	-1.48	-0.00072
	IYYGTEAQIGER			1	Q9JLF6	Q9JLF6 [274-285]		1399.69	12	2	700.346	-0.43	-0.0003
	MADEAGSEAHREGETR			1	E9PV24	E9PV24 [525-540]		1745.75	16	3	582.587	-1.67	-0.00097
	MDVSPDATR			2	Q8CIZ8	Q8CIZ8 [1528-1536]		991.451	9	2	496.228	-2.32	-0.00115
	MELERPGK			1	E9PV24	E9PV24 [260-267]		959.498	8	2	480.252	-0.73	-0.00035
	MELERPGKDGGSRGDSPGDSR			1	E9PV24	E9PV24 [260-280]		2203.02	21	4	551.51	0.51	0.00028
	MFASFPTTK			4	P01942	P01942 [33-41]		1029.51	9	2	515.257	-0.84	-0.00043
	MGPTELLIEMEDWK			3	Q8K0E8	Q8K0E8 [325-338]		1691.8	14	2	846.403	-2.01	-0.0017
	MGPTELLIEMEDWKGDKVK			3	Q8K0E8	Q8K0E8 [325-343]		2219.11	19	4	555.533	0.61	0.00034
	MKGLIDEANQDFTNR			1	E9PV24	E9PV24 [71-85]		1751.84	15	3	584.617	-0.52	-0.00031
	MLRPLNELLPLAYIEDPKK			1	P28665	P28665 [154-172]		2253.27	19	4	564.072	-1.22	-0.00069
	MLSGFIPLKPTVK			2	P28665	P28665 [1387-1399]		1430.84	13	3	477.619	-0.51	-0.00024
	MNEETASLLLR			2	P23953	P23953 [360-370]		1276.66	11	2	638.833	1.04	0.00066
	MQHLEQTLNK			2	P22599; Q00898; Q00897	P22599 [278-287]; Q00898 [278-287]; Q00897 [278-287]		1241.63	10	2	621.319	-0.61	-0.00038
	MQHLEQTLSK			2	P07758	P07758 [278-287]		1214.62	10	2	607.812	-2.4	-0.00146
	MQQNIQELEEQLEEEESAR			2	Q8VDD5	Q8VDD5 [941-959]		2333.06	19	3	778.356	-1.3	-0.00101
	MQQVEASLQPETLR			4	P07759; Q03734	P07759 [283-296]; Q03734 [282-295]		1629.83	14	2	815.417	0.51	0.00042
	MQQVEASLQPETLRK			2	P07759; Q03734	P07759 [283-297]; Q03734 [282-296]		1757.92	15	3	586.647	3.22	0.00188
	MSLVLPPTVVK			2	P28665	P28665 [933-943]		1183.71	11	2	592.36	0.26	0.00016
	MSPVPDLVPGSFK			2	E9PV24	E9PV24 [227-239]		1373.71	13	2	687.36	-0.65	-0.00045
	MSVEADINGLR			2	Q6IFX2; Q61781; Q9QWL7	Q6IFX2 [191-201]; Q61781 [218-228]; Q9QWL7 [181-191]		1204.6	11	2	602.801	-3.75	-0.00226
	MSVEADINGLRR			3	Q6IFX2; Q61781; Q9QWL7	Q6IFX2 [191-202]; Q61781 [218-229]; Q9QWL7 [181-192]		1360.7	12	3	454.238	-1.18	-0.00054
	MTQIMFETFNTPAMYVAIQAVLSLYASGR			2	P60710; P63260	P60710 [119-147]; P63260 [119-147]		3253.61	29	3	1085.21	-1.11	-0.00121
	MVEEIVKYEALLLTHETSIR			14	Q8VCM7	Q8VCM7 [114-133]		2374.27	20	3	792.095	0.64	0.00051
	MVSGFIPMKPSVK			1	Q61838	Q61838 [1404-1416]		1420.77	13	3	474.26	-1.71	-0.00081
	NANTFMSPQQR			3	P19788	P19788 [39-49]		1293.6	11	2	647.305	1.18	0.00077
	NDEGIAYR			1	Q61171	Q61171 [120-127]		937.437	8	2	469.223	0.37	0.00017
	NDFQLIGIQDGYLSLLQDSGEVR			3	P63242	P63242 [87-109]		2580.29	23	3	860.769	-0.92	-0.00079
	NEGTATYAAAVLFR			2	Q02257	Q02257 [638-651]		1483.75	14	2	742.382	1.96	0.00146
	NEVHTMLGQSTEEIR			2	P08226	P08226 [130-144]		1743.83	15	3	581.949	-1.11	-0.00064
	NFINNPLAQADWAAK			1	Q8VDD5	Q8VDD5 [15-29]		1672.84	15	2	836.927	1.52	0.00127
	NGDIVSSAAR			2	Q07968	Q07968 [533-542]		989.501	10	2	495.254	-0.46	-0.00023
	NGELEQDYK			1	P03987	P03987 [266-274]		1095.5	9	2	548.251	-0.45	-0.00025
	NHEEEMLALR			2	Q9Z2K1	Q9Z2K1 [250-259]		1241.59	10	2	621.301	-0.4	-0.00025
	NHEEEMNALR			4	Q6IFX2; Q9QWL7	Q6IFX2 [231-240]; Q9QWL7 [221-230]		1242.55	10	2	621.779	-2.17	-0.00135
	NHYQAEVFSVNFAESEEAK			4	P07758; P22599; Q00898; Q00897	P07758 [154-172]; P22599 [154-172]; Q00898 [154-172]; Q00897 [154-172]		2199	19	3	733.673	1.99	0.00146
	NHYQAEVFSVNFAESEEAKK			8	P07758; P22599; Q00898; Q00897	P07758 [154-173]; P22599 [154-173]; Q00898 [154-173]; Q00897 [154-173]		2327.09	20	3	776.368	-2.47	-0.00192
	NKYEDEINK			2	Q8VED5; P11679; Q6IFZ6; Q922U2	Q8VED5 [228-236]; P11679 [183-191]; Q6IFZ6 [255-263]; Q922U2 [250-258]		1152.55	9	2	576.779	-2.01	-0.00116
	NKYEDEINKR			18	Q8VED5; P11679; Q6IFZ6; Q922U2	Q8VED5 [228-237]; P11679 [183-192]; Q6IFZ6 [255-264]; Q922U2 [250-259]		1308.65	10	3	436.889	-0.8	-0.00035
	NKYETEINITK			1	E9Q557	E9Q557 [1220-1230]		1352.71	11	2	676.857	0.18	0.00012
	NLAPLVEDVQSK			2	P06728	P06728 [266-277]		1312.71	12	2	656.859	-0.44	-0.00029
	NLDLDSIIAEVK			7	Q8VED5	Q8VED5 [304-315]		1329.73	12	2	665.366	-0.48	-0.00032
	NLDLDSIIDEVR			1	Q9R0H5	Q9R0H5 [295-306]		1401.72	12	2	701.365	0.15	0.00011
	NLDIERPTYTNLNR			4	P05213	P05213 [216-229]		1718.88	14	3	573.63	-3.6	-0.00206
	NLKPAPIK			1	Q61838	Q61838 [1460-1467]		880.561	8	2	440.784	-0.64	-0.00028
	NLLSVAYK			2	O70456; Q9CQV8	O70456 [42-49]; Q9CQV8 [44-51]		907.525	8	2	454.265	-1.32	-0.0006
	NIMEYLR			8	E9PV24	E9PV24 [109-115]		938.476	7	2	469.742	0.21	0.0001
	NLPATDAIQR			2	Q61508	Q61508 [343-352]		1098.59	10	2	549.798	-0.95	-0.00052
	NLPIYSEEIVEMYK			1	Q8VDD5	Q8VDD5 [126-139]		1727.86	14	2	864.433	1.25	0.00108
	NLQPGSEYTVTLVAVK			11	P11276	P11276 [1054-1069]		1718.93	16	2	859.969	-1.22	-0.00105
	NLQPGSEYTVTLVAVKGNQQSPK			1	P11276	P11276 [1054-1076]		2458.29	23	3	820.102	-0.75	-0.00062
	NLSDVATKQEGLESVLK			1	Q02257	Q02257 [378-394]		1830.98	17	3	611.001	4.37	0.00267
	NIVFSPLSISAALALVSLGAK			2	Q03734	Q03734 [70-90]		2071.22	21	3	691.078	1.95	0.00135
	NMDPLNDNIATLLHQSSDKFVSELWK			1	Q8VDD5	Q8VDD5 [588-613]		3015.49	26	4	754.628	0.85	0.00064
	NMQEVVEDFK			2	Q8BGZ7	Q8BGZ7 [228-237]		1238.57	10	2	619.79	-0.18	-0.00011
	NNGKEDLIWEILK			2	Q921I1	Q921I1 [275-287]		1571.84	13	3	524.618	-2.51	-0.00131
	NPDDPDTVDVIMHMLDR			1	Q2VIS4	Q2VIS4 [47-63]		1982.89	17	3	661.637	0.21	0.00014
	NPLPVTLTNVVFR			1	Q9JLF6	Q9JLF6 [714-726]		1469.85	13	2	735.427	-0.01	-1e-05
	NPITSVDAAFR			1	Q91X72	Q91X72 [92-102]		1190.62	11	2	595.812	0.28	0.00017
	NPNPSALPQLQEQR			2	Q61247	Q61247 [435-448]		1591.82	14	2	796.413	0.43	0.00034
	NQLVEIEK			3	Q61646	Q61646 [169-176]		972.536	8	2	486.771	-1.8	-0.00087
	NQYEQLAEK			2	P02535	P02535 [321-329]		1122.54	9	2	561.773	-2.98	-0.00167
	NSLFDFQR			7	E9PV24	E9PV24 [91-98]		1026.5	8	2	513.754	0.92	0.00047
	NSILETLNTADLGNLK			1	P07743	P07743 [64-79]		1715.92	16	2	858.463	0.5	0.00043
	NSITLTNLNPGTEYVVSIIAVNGR			8	P11276	P11276 [1501-1524]		2545.36	24	3	849.125	-0.12	-0.0001
	NSQGSEMFGDDDKR			1	E9Q557	E9Q557 [605-618]		1585.65	14	3	529.222	-1.98	-0.00105
	NTDQASMPDNTAAQK			2	Q8VDD5	Q8VDD5 [359-373]		1591.7	15	2	796.355	0.71	0.00057
	NTFAEITGLSPGVTYLFK			8	P11276	P11276 [958-975]		1958.03	18	2	979.518	1.28	0.00126
	NTKQEIAEINR			5	P50446	P50446 [365-375]		1315.7	11	2	658.351	-1.85	-0.00122
	NTLIIYLEK			3	P01027	P01027 [1442-1450]		1106.65	9	2	553.826	-1.13	-0.00063
	NTNPNFVR			1	Q8VDD5	Q8VDD5 [663-670]		961.485	8	2	481.245	-2.76	-0.00133
	NVLIFDLGGGTFDVSILTIEDGIFEVK			3	P63017	P63017 [194-220]		2911.53	27	3	971.184	1.23	0.0012
	NWRDPDQTDGPGLGYLSSHIANVER			2	P13020	P13020 [393-417]		2797.33	25	4	700.089	1.28	0.00089
	QAEFHVDESTTVK			1	Q00898	Q00898 [223-235]		1490.71	13	3	497.575	-0.27	-0.00013
	QAMGEQAVALAK			2	Q91ZA3	Q91ZA3 [310-321]		1216.64	12	2	608.82	-1.81	-0.0011
	QAPSLPLPGR			1	P97873	P97873 [96-105]		1035.59	10	2	518.3	-0.85	-0.00044
	QAQQERDELADEIANSSGK			1	Q8VDD5	Q8VDD5 [1698-1716]		2088.98	19	3	697	2.71	0.00189
	QAQVKENENVINEYSSILEDQR			2	Q8K0E8	Q8K0E8 [149-170]		2606.27	22	3	869.43	1.87	0.00163
	QDGSVDFGR			7	Q8K0E8	Q8K0E8 [276-284]		980.443	9	2	490.724	-2.28	-0.00112
	QDIAFAYQR			3	P07356	P07356 [69-77]		1111.55	9	2	556.279	-1.59	-0.00088
	QEAFSIR			3	E9Q557	E9Q557 [321-327]		850.442	7	2	425.724	-2.35	-0.001
	QEGIIFIGPPSSAIR			1	Q99MR8	Q99MR8 [140-154]		1584.87	15	2	792.943	2.55	0.00202
	QEIAEINR			2	P50446	P50446 [368-375]		972.511	8	2	486.757	-3.99	-0.00194
	QEMNKDLEEVK			4	Q00623	Q00623 [107-117]		1362.66	11	2	681.833	0.95	0.00065
	QEMNKDLEEVKQK			2	Q00623	Q00623 [107-119]		1618.81	13	3	540.275	-0.78	-0.00042
	QEPGENSEILPSLK			3	P46412	P46412 [107-120]		1540.79	14	2	770.895	-1.43	-0.0011
	QEPSDSPMFIINR			1	Q61495	Q61495 [201-213]		1533.74	13	2	767.37	-2.93	-0.00225
	QEYDESGPSIVHR			4	P60710; P63260	P60710 [360-372]; P63260 [360-372]		1516.7	13	3	506.239	-0.72	-0.00036
	QEYVLNESGR			1	Q9JLF6	Q9JLF6 [264-273]		1194.57	10	2	597.79	-2.61	-0.00156
	QFEDFTVYLGER			1	Q61147	Q61147 [716-727]		1503.71	12	2	752.363	4.65	0.0035
	QFTDSSFR			1	Q61147	Q61147 [781-788]		987.453	8	2	494.229	-1.84	-0.00091
	QFTSSSSIK			2	Q9QWL7	Q9QWL7 [7-15]		984.5	9	2	492.753	-1.02	-0.0005
	QGETLNVLETGYSR			3	Q61508	Q61508 [225-238]		1566.78	14	2	783.895	4.35	0.00341
	QHDLGHMMR			1	P11276	P11276 [487-495]		1124.51	9	3	375.507	-1.71	-0.00064
	QHNQLEDAQEDSVQEGAR			1	Q8CJ40	Q8CJ40 [640-657]		2053.92	18	3	685.306	-6.8	-0.00466
	QHVIYGPWNLPQTGYSHLSR			2	Q61508	Q61508 [205-224]		2353.18	20	4	589.052	0.26	0.00015
	QKPDGVFQEDGPVIHQEMIGGFR			1	P01027	P01027 [1112-1134]		2584.26	23	4	646.822	2.59	0.00167
	QKTGLDSPTGFDSSDITANSFTVHWVAPR			7	P11276	P11276 [1444-1472]		3134.52	29	4	784.386	1.15	0.0009
	QIATLHAQVTDMK			2	Q8VDD5	Q8VDD5 [1358-1370]		1455.76	13	3	485.925	-0.57	-0.00027
	QLDAEIK			1	Q7M6Z4	Q7M6Z4 [868-874]		816.446	7	2	408.727	-0.16	-6e-05
	QLDSIIGER			1	P50446	P50446 [213-221]		1030.55	9	2	515.78	0.03	2e-05
	QLDVLSSDQAR			1	Q99M73	Q99M73 [232-242]		1231.63	11	2	616.315	-4.73	-0.00292
	QLEEAEEEAQR			2	Q8VDD5	Q8VDD5 [1878-1888]		1331.61	11	2	666.307	-0.84	-0.00056
	QLEQQVEEFRR			1	P06728	P06728 [295-305]		1461.74	11	3	487.919	-2.12	-0.00103
	QLLEGEESR			1	Q6IFZ6	Q6IFZ6 [471-479]		1060.53	9	2	530.767	-0.6	-0.00032
	QLLLTADDR			1	P05064	P05064 [61-69]		1044.57	9	2	522.787	-1.63	-0.00085
	QLLQANPILEAFGNAK			4	Q8VDD5	Q8VDD5 [210-225]		1726.95	16	2	863.977	-1.55	-0.00134
	QLIQWENNGQVYSLLNSGSEYVPAGPQR			1	P97873	P97873 [41-68]		3147.55	28	3	1049.85	-2.48	-0.0026
	QLITSFLDSSQSR			1	Q60841	Q60841 [757-769]		1481.76	13	2	741.385	2.31	0.00171
	QLMEVFKFDTISEK			1	P32261	P32261 [134-147]		1714.87	14	3	572.296	0.01	0
	QLNYQHSDGSYSTFGNHGGGNTPGNTWLTAFVLK			1	Q61838	Q61838 [1027-1060]		3668.72	34	4	917.935	1.31	0.0012
	QLQALTR			1	Q61508	Q61508 [353-359]		829.489	7	2	415.248	-1.06	-0.00044
	QLQNIIQATSR			3	E9Q557	E9Q557 [283-293]		1271.71	11	2	636.357	-0.31	-0.0002
	QLQQVIAK			3	E9PV24	E9PV24 [204-211]		927.562	8	2	464.284	-1.52	-0.00071
	QLTEEDGVR			1	Q5SWU9	Q5SWU9 [2276-2284]		1046.51	9	2	523.759	-1.05	-0.00055
	QITVNDLPVGR			3	Q61171	Q61171 [140-150]		1211.67	11	2	606.34	-0.52	-0.00031
	QLVESDLNGLR			1	Q61897	Q61897 [153-163]		1243.66	11	2	622.335	-0.38	-0.00023
	QMSFSLAAEPIQGPYK			1	P28665	P28665 [189-204]		1766.88	16	2	883.942	-1.15	-0.00102
	QNEAFSLTAK			2	P01027	P01027 [1326-1335]		1108.56	10	2	554.787	2.17	0.0012
	QNGVLNSWTDQDSK			2	P01837	P01837 [49-62]		1591.73	14	2	796.369	-2.47	-0.00196
	QNGVLNSWTDQDSKDSTYSMSSTLTLTKDEYER			1	P01837	P01837 [49-81]		3799.72	33	4	950.691	5.23	0.00497
	QNPMTLGNVVIFDK			3	P98086	P98086 [122-135]		1575.82	14	2	788.413	-0.43	-0.00034
	QNQEYQVLLDVR			2	Q497I4	Q497I4 [376-387]		1504.78	12	2	752.892	1.46	0.0011
	QPLTITVR			2	P01027	P01027 [418-425]		927.562	8	2	464.284	-0.8	-0.00037
	QQLGPNSGEVESHLSFLEK			2	P06728	P06728 [327-345]		2099.04	19	3	700.353	2.15	0.00151
	QQIQNDLNQWK			3	E9Q557	E9Q557 [1870-1880]		1414.71	11	2	707.859	2.48	0.00176
	QQLVPSYAR			1	P04186	P04186 [728-736]		1061.57	9	2	531.292	3.53	0.00187
	QQNSHGGFSSTQDTVVALQALSK			4	Q61838	Q61838 [1259-1281]		2403.19	23	3	801.733	-2.83	-0.00227
	QQNSNGGFSSTQDTVVALDALSK			2	P28665	P28665 [1243-1265]		2367.14	23	3	789.718	-1.33	-0.00105
	QQSQVLDAMQDSFAR			3	Q06890	Q06890 [167-181]		1723.81	15	3	575.273	-0.71	-0.00041
	QSLEASLAETEGR			15	P02535	P02535 [385-397]		1390.68	13	2	695.844	0.07	5e-05
	QSLILSTSQTTAPDAPPDPTVDQVDDTSIVVR			11	P11276	P11276 [798-829]		3366.69	32	3	1122.9	0.41	0.00046
	QSLVQATEENLNK			2	A6X935	A6X935 [324-336]		1473.75	13	2	737.381	0.72	0.00053
	QSVEADINGLR			11	P08730; P02535	P08730 [194-204]; P02535 [244-254]		1201.62	11	2	601.311	-1.95	-0.00117
	QSVEADINGLRR			18	P08730; P02535	P08730 [194-205]; P02535 [244-255]		1357.72	12	3	453.243	-2.1	-0.00095
	QTALAELVK			12	P07724	P07724 [550-558]		972.572	9	2	486.79	-0.11	-5e-05
	QTQTFTTYSDNQPGVLIQVYEGER			1	Q61696; P63017	Q61696 [424-447]; P63017 [424-447]		2774.33	24	3	925.449	2.35	0.00217
	QTQVSVLPEGGETPLFK			3	P13020	P13020 [372-388]		1829.96	17	2	915.485	-0.37	-0.00034
	QTTQYPEANALVR			3	Q02105	Q02105 [128-140]		1490.76	13	2	745.885	1.49	0.00111
	QVLNQIDK			3	P29699	P29699 [58-65]		957.536	8	2	479.271	-1.67	-0.0008
	QVQNLVNK			1	E9Q557	E9Q557 [446-453]		942.537	8	2	471.771	-2.5	-0.00118
	QVTQSYWDTNPTR			2	P35441	P35441 [1042-1054]		1595.74	13	2	798.373	-3.71	-0.00296
	QYNVGPLASK			6	P11276	P11276 [1040-1049]		1076.57	10	2	538.79	-0.41	-0.00022
	QYNVGPLASKYPLR			3	P11276	P11276 [1040-1053]		1605.87	14	3	535.962	-2.79	-0.00149
	RAEDGSVIDYELIDQDAR			1	P07356	P07356 [179-196]		2064.98	18	3	688.997	-3.81	-0.00263
	RAVPPNNSNAAEVDLPTEELQGLVPR			1	Q8BH61	Q8BH61 [13-38]		2786.44	26	3	929.486	-0.2	-0.00018
	RGDEVWIEKDPAK			5	P98086	P98086 [211-223]		1542.79	13	3	514.935	-0.65	-0.00034
	RHPDYSVSLLLR			96	P07724	P07724 [361-372]		1455.81	12	3	485.94	-0.96	-0.00047
	RKEEPPSLRPAPPPISGGGYR			4	Q8K0E8	Q8K0E8 [42-62]		2261.21	21	4	566.057	-3.1	-0.00175
	RKLEGDSTDLSDQIAELQAQIAELK			1	Q8VDD5	Q8VDD5 [1051-1075]		2771.44	25	4	693.619	4.9	0.00339
	RKPDTIEVQQMK			1	P26043	P26043 [295-306]		1472.79	12	3	491.601	-0.46	-0.00022
	RLAQIHIPR			4	Q00898	Q00898 [300-308]		1103.68	9	3	368.564	-1.65	-0.00061
	RIDGSLDFK			2	Q8VCM7	Q8VCM7 [222-230]		1050.56	9	2	525.782	-1.32	-0.0007
	RLEVDIDIK			3	E9PV24	E9PV24 [169-177]		1100.63	9	2	550.819	0.03	1e-05
	RLPGDIQVVPIGVGPHANMQELER			3	Q8CIZ8	Q8CIZ8 [1618-1641]		2625.39	24	4	657.103	-1.67	-0.0011
	RLVQIHIPR			1	P22599	P22599 [300-308]		1131.71	9	3	377.908	-1.01	-0.00038
	RPDITPELR			2	Q60590	Q60590 [149-157]		1096.61	9	2	548.809	-0.49	-0.00027
	RPDVLHQLR			1	P03953	P03953 [163-171]		1133.65	9	3	378.555	-1.93	-0.00073
	RPGAAEPSPDGTTGHTYNQYTQR			11	P11276	P11276 [2425-2447]		2504.15	23	4	626.794	-0.67	-0.00042
	RPLRDESHFEVVESGR			2	Q8CIZ8	Q8CIZ8 [945-960]		1912.96	16	4	478.996	-0.11	-5e-05
	RPQTVEGDHGDEIFFVFGAPLLK			1	P23953	P23953 [447-469]		2572.32	23	4	643.835	-0.75	-0.00048
	RSDAQIHIPR			3	Q00897	Q00897 [299-308]		1192.65	10	3	398.223	-0.86	-0.00034
	RSELLESLNK			2	Q61838	Q61838 [1175-1184]		1188.66	10	2	594.834	1.42	0.00084
	RTNAENEFVTIK			2	P04104	P04104 [285-296]		1421.74	12	3	474.585	0.58	0.00027
	RTNAENEFVTIKK			3	P04104	P04104 [285-297]		1549.83	13	3	517.282	-0.27	-0.00014
	RTTPPTAATPVR			2	P11276	P11276 [2149-2160]		1267.71	12	2	634.359	-1.44	-0.00091
	RVLDELTLAR			3	Q6IFX2; Q61414; P19001; Q61781; Q9QWL7	Q6IFX2 [202-211]; Q61414 [207-216]; P19001 [191-200]; Q61781 [229-238]; Q9QWL7 [192-201]		1185.69	10	2	593.351	-0.21	-0.00012
	SALEKALEDTKNR			1	Q6RHW0	Q6RHW0 [370-382]		1474.79	13	3	492.266	-1.44	-0.00071
	SAIVHLINYQDDAELATR			1	Q02257	Q02257 [125-142]		2029.03	18	3	677.017	0.09	6e-05
	SAIYQLEEEYENLLK			1	E9Q557	E9Q557 [258-272]		1841.92	15	2	921.458	-4.01	-0.00369
	SANAEDAQEFSDVER			2	Q9D2Q8	Q9D2Q8 [6-20]		1667.71	15	2	834.36	-0.63	-0.00052
	SDNVPPPTDLQFVELTDVK			9	P11276	P11276 [903-921]		2114.07	19	2	1057.54	6.49	0.00686
	SDNVPPPTDLQFVELTDVKVTIMWTPPDSVVSGYR			8	P11276	P11276 [903-937]		3902.95	35	4	976.501	8.12	0.00793
	SEETKQNEAFSLTAK			3	P01027	P01027 [1321-1335]		1682.82	15	3	561.612	-0.59	-0.00033
	SELLESLNK			1	Q61838	Q61838 [1176-1184]		1032.56	9	2	516.782	-0.34	-0.00018
	SELLESLNKDAVKEEDSLHWQRPGDVQK			1	Q61838	Q61838 [1176-1203]		3250.63	28	5	650.933	0.32	0.00021
	SEITELR			3	P02535	P02535 [361-367]		847.452	7	2	424.229	-1.03	-0.00044
	SEPLIGR			2	P11276	P11276 [2072-2078]		771.436	7	2	386.222	0.2	8e-05
	SEVTELR			2	Q9WTL4	Q9WTL4 [37-43]		833.436	7	2	417.221	-1.46	-0.00061
	SFGLPSIGR			1	Q91ZA3	Q91ZA3 [404-412]		933.515	9	2	467.261	0.33	0.00015
	SFNTVPYIVGFNK			3	P23953	P23953 [328-340]		1485.77	13	2	743.387	-4.3	-0.00319
	SFQHLLQTLNRPDSELQLSTGNGLFVNNDLK			4	P07758; P22599; Q00897	P07758 [113-143]; P22599 [113-143]; Q00897 [113-143]		3498.8	31	4	875.456	1.38	0.0012
	SGALNSNDAFVLK			2	P13020	P13020 [583-595]		1335.69	13	2	668.349	0.68	0.00045
	SGAQASSTPLSPTR			1	P48678	P48678 [12-25]		1359.69	14	2	680.345	-1.94	-0.00132
	SGAQATWTEVSWPHEK			2	Q91X72	Q91X72 [385-400]		1813.85	16	3	605.289	1.34	0.00081
	SGIPIVTSPYQIHFTK			3	P01027	P01027 [345-360]		1787.97	16	3	596.661	0.4	0.00024
	SGNQYMLHR			3	O08677	O08677 [50-58]		1105.52	9	2	553.263	-2.37	-0.00131
	SGYVFELLR			2	Q9ESB3	Q9ESB3 [44-52]		1083.58	9	2	542.295	-0.7	-0.00038
	SKAEAEALYQTK			1	Q9R0H5; Q3UV17	Q9R0H5 [316-327]; Q3UV17 [352-363]		1338.69	12	3	446.9	-2.44	-0.00109
	SKDEAEALYQTK			3	Q6IFZ6	Q6IFZ6 [352-363]		1382.68	12	2	691.845	1.45	0.00101
	SKDFQLFSSPLGK			5	Q921I1	Q921I1 [298-310]		1453.77	13	2	727.386	-2.49	-0.00181
	SKEFVEEVIQR			5	Q8CIZ8	Q8CIZ8 [1517-1527]		1363.72	11	2	682.363	-2.42	-0.00165
	SLAPLTVGVQEK			1	P06728	P06728 [222-233]		1241.71	12	2	621.358	-0.66	-0.00041
	SLDLDSIIAEVK			26	P50446; Q8BGZ7; Q922U2	P50446 [316-327]; Q8BGZ7 [314-325]; Q922U2 [326-337]		1302.72	12	2	651.86	-1.4	-0.00091
	SLDLDSIIDAVR			3	Q6IFZ6	Q6IFZ6 [331-342]		1316.71	12	2	658.855	-2.6	-0.00171
	SLEEAEAYSR			3	Q0VBK2	Q0VBK2 [266-275]		1154.53	10	2	577.768	-2.97	-0.00171
	SLHTLFGDK			3	P07724	P07724 [89-97]		1017.54	9	2	509.271	-0.79	-0.0004
	SLLDSDHHPSEIAESHR			1	P35492	P35492 [370-386]		1929.9	17	4	483.232	1.26	0.00061
	SILEDLR			3	Q8K0E8	Q8K0E8 [190-196]		845.473	7	2	423.239	-2.97	-0.00125
	SILEDLRSK			1	Q8K0E8	Q8K0E8 [190-198]		1060.6	9	2	530.803	-1.19	-0.00063
	SLLEGEGSSSGGGGGR			1	P02535	P02535 [449-464]		1406.65	16	2	703.829	-0.39	-0.00028
	SIILTIPK			2	Q8BH61	Q8BH61 [625-632]		884.582	8	2	442.794	-0.83	-0.00037
	SLLNSLEEAK			2	Q06890	Q06890 [68-77]		1103.59	10	2	552.298	-4.53	-0.0025
	SLLNSLEEAKK			3	Q06890	Q06890 [68-78]		1231.69	11	3	411.234	-0.54	-0.00022
	SIPPYNTEVTETTIVITWTPAPR			49	P11276	P11276 [1089-1111]		2586.34	23	2	1293.68	-0.65	-0.00084
	SLQPEIQPFPQTASR			4	Q9ESB3	Q9ESB3 [488-502]		1698.88	15	2	849.943	-1.04	-0.00088
	SLSLILYSR			2	P21614	P21614 [42-50]		1051.61	9	2	526.31	-1.35	-0.00071
	SISPDVR			1	P11276	P11276 [1950-1956]		773.415	7	2	387.211	-0.93	-0.00036
	SLSQNYGVLK			1	Q61171	Q61171 [110-119]		1108.6	10	2	554.803	-0.15	-8e-05
	SIVNNGHSFNVEFDDSQDNAVLK			1	P00920	P00920 [58-80]		2549.19	23	3	850.402	0.57	0.00049
	SLYYYIQQDTK			1	P07356	P07356 [314-324]		1421.69	11	2	711.349	-3.33	-0.00237
	SMEAEMIQLQEELAAAER			3	Q8VDD5	Q8VDD5 [1677-1694]		2048.96	18	3	683.659	-0.76	-0.00052
	SNKPIILR			1	E9Q557	E9Q557 [469-476]		940.594	8	2	470.8	-1.65	-0.00078
	SNPTLNEYHTR			6	Q00623	Q00623 [206-216]		1331.63	11	3	444.549	-1.44	-0.00064
	SNQAELLPSK			4	A6X935	A6X935 [366-375]		1086.58	10	2	543.793	-0.17	-9e-05
	SPFEVYVDK			1	Q8BTM8	Q8BTM8 [368-376]		1083.54	9	2	542.271	-1.14	-0.00062
	SPNQNVQQAAAGALR			2	P97350	P97350 [299-313]		1524.79	15	2	762.897	-1.26	-0.00096
	SPVLQDIAGYLLK			1	E9Q414	E9Q414 [460-472]		1416.81	13	2	708.911	3.31	0.00234
	SPVSIEVTGSGSK			1	Q8K182	Q8K182 [259-271]		1247.65	13	2	624.327	-1.29	-0.0008
	SQHVQVEEGSEPDAFWEALGGK			1	P13020	P13020 [625-646]		2400.11	22	3	800.713	5.86	0.00469
	SQLQEAPPEWK			6	E9PV24	E9PV24 [240-250]		1312.65	11	2	656.829	-1.26	-0.00083
	SQLQISNNR			2	E9Q557	E9Q557 [1766-1774]		1059.55	9	2	530.28	-1.17	-0.00062
	SRAEAESWYQTK			2	P50446; Q8BGZ7; Q8VED5	P50446 [337-348]; Q8BGZ7 [335-346]; Q8VED5 [325-336]		1455.69	12	2	728.346	-1.23	-0.00089
	SRTEAESWYQTK			2	Q922U2	Q922U2 [347-358]		1485.7	12	3	495.903	-1.15	-0.00057
	SRTEAESWYQTKYEELQQTAGR			2	Q922U2	Q922U2 [347-368]		2661.25	22	4	666.069	0.04	3e-05
	SSDGAREPQFISR			2	P29788	P29788 [324-336]		1449.71	13	3	483.906	-3.12	-0.00151
	SSGSLFNNAMK			1	P28665	P28665 [1084-1094]		1155.55	11	2	578.277	-0.08	-5e-05
	SSIAELNNNIQSVSDTSSVTFQYLTLLK			5	Q8K0E8	Q8K0E8 [115-142]		3072.57	28	3	1024.86	0.57	0.00058
	SSPVIIDASTAIDAPSNLR			19	P11276	P11276 [1982-2000]		1927.01	19	2	964.01	-0.63	-0.0006
	SSSATYMELR			2	P06330	P06330 [75-84]		1144.53	10	2	572.768	-0.51	-0.00029
	SSSQVYPVQR			1	Q9JJN5	Q9JJN5 [418-427]		1150.59	10	2	575.797	0.76	0.00044
	SSTTNGFDDGIIWATWK			7	Q8VCM7	Q8VCM7 [382-398]		1898.89	17	2	949.946	-3.48	-0.00331
	SSVAVPYVIVPLK			2	P01027	P01027 [892-904]		1371.82	13	2	686.416	-0.52	-0.00036
	SSVYLQMNNLR			4	P01797	P01797 [79-89]		1324.67	11	2	662.837	-1.03	-0.00068
	STAGDTHLGGEDFDNR			1	P63017	P63017 [221-236]		1691.73	16	3	564.58	-0.91	-0.00052
	STATINNIKPGADYTITLYAVTGR			22	P11276	P11276 [1591-1614]		2540.34	24	3	847.45	-0.15	-0.00013
	STDYGIFQINSR			1	P17897	P17897 [69-80]		1400.68	12	2	700.844	-0.09	-6e-05
	STELLIR			3	P84228	P84228 [58-64]		831.493	7	2	416.25	-1.23	-0.00051
	STGSWSDLQTR			1	P04186	P04186 [75-85]		1237.58	11	2	619.293	-2.19	-0.00135
	STLFWGAR			2	Q9EST1	Q9EST1 [45-52]		937.489	8	2	469.248	-1.01	-0.00047
	STQDTVVTLDALSAYWIASHTTEEK			1	P01029	P01029 [1297-1321]		2766.35	25	3	922.786	-1.42	-0.00131
	STTPDITGYR			5	P11276	P11276 [1197-1206]		1110.54	10	2	555.774	-0.82	-0.00045
	STTTGHLIYK			2	P10126	P10126 [21-30]		1120.6	10	2	560.802	-2.87	-0.00161
	SVEEVASEIQPFLR			2	E9Q557	E9Q557 [2012-2025]		1603.83	14	2	802.42	0.66	0.00053
	SVIVEPEGIEK			2	Q61838	Q61838 [914-924]		1199.65	11	2	600.329	-0.11	-7e-05
	SVQNDSQALAEVLNQLK			4	E9Q557	E9Q557 [723-739]		1856.97	17	3	619.664	2.86	0.00177
	SYELPDGQVITIGNER			2	P60710; P63260	P60710 [239-254]; P63260 [239-254]		1790.89	16	2	895.951	1.83	0.00164
	SYTITGLQPGTDYK			13	P11276	P11276 [1957-1970]		1543.76	14	2	772.385	-0.96	-0.00074
	SYTITGLQPGTDYKIHLYTLNDNAR			2	P11276	P11276 [1957-1981]		2854.44	25	4	714.364	-1.48	-0.00106
	TAAENEFVTLK			4	P50446	P50446 [250-260]		1222.63	11	2	611.82	1.3	0.00079
	TAAENEFVTLKK			3	P50446	P50446 [250-261]		1350.73	12	3	450.912	-2.99	-0.00134
	TAESGELHGLTTDEK			3	P07309	P07309 [69-83]		1587.75	15	3	529.921	-0.62	-0.00033
	TAGWNIPMGMLYNR			3	Q921I1	Q921I1 [479-492]		1623.78	14	2	812.392	0.37	0.0003
	TANLGAGAAQPLR			2	P08226	P08226 [202-214]		1239.68	13	2	620.343	-0.84	-0.00052
	TANLGAGAAQPLRDR			3	P08226	P08226 [202-216]		1510.81	15	3	504.274	-1.37	-0.00069
	TASPDQTEMTIEGLQPTVEYVVSVYAQNR			6	P11276	P11276 [1679-1707]		3226.56	29	3	1076.19	1.32	0.00142
	TDELPQLVTLPHPNLHGPEILDVPSTVQK			5	P11276	P11276 [2081-2109]		3187.7	29	4	797.68	-0.97	-0.00077
	TDFESHTTLK			2	P08607	P08607 [76-85]		1178.57	10	2	589.788	-0.12	-7e-05
	TDGSPTFYSFK			3	O08677	O08677 [65-75]		1249.57	11	2	625.289	-1.67	-0.00104
	TDLEKDIISDTSGDFR			1	P07356	P07356 [153-168]		1811.87	16	3	604.63	4.95	0.00299
	TDLEKDIISDTSGDFRK			1	P07356	P07356 [153-169]		1939.96	17	3	647.324	-1.07	-0.00069
	TDLLLEPYNK			1	Q8VDD5	Q8VDD5 [290-299]		1205.64	10	2	603.325	1.77	0.00106
	TDLLLEPYNKYR			1	Q8VDD5	Q8VDD5 [290-301]		1524.81	12	3	508.94	0.22	0.00011
	TDVTQQLSTLFQDK			2	P06728	P06728 [52-65]		1623.82	14	2	812.411	-4.21	-0.00342
	TEAESWYQTK			3	Q922U2	Q922U2 [349-358]		1242.56	10	2	621.785	-0.84	-0.00052
	TEAESWYQTKYEELQQTAGR			2	Q922U2	Q922U2 [349-368]		2418.12	20	3	806.715	3.79	0.00306
	TEELNREVATNSELVQSGK			3	Q61781; Q9QWL7	Q61781 [316-334]; Q9QWL7 [279-297]		2104.05	19	3	702.021	-1.8	-0.00126
	TEIDKPSQMQVTDVQDNSISVR			24	P11276	P11276 [1630-1651]		2490.21	22	3	830.743	0.21	0.00017
	TEMEDLMSSK			1	Q8VDD5	Q8VDD5 [1504-1513]		1170.5	10	2	585.754	-0.06	-3e-05
	TENGGWTVIQNR			3	Q8K0E8	Q8K0E8 [264-275]		1374.68	12	2	687.842	0.55	0.00038
	TETITGFQVDAIPANGQTPVQR			4	P11276	P11276 [1928-1949]		2343.19	22	3	781.738	2.1	0.00164
	TEVNTNHVLIYIEK			2	Q61838	Q61838 [1427-1440]		1672.89	14	3	558.301	-1.05	-0.00059
	TFSVWYVPEVTGTHK			1	Q8BTM8	Q8BTM8 [341-355]		1750.88	15	3	584.298	0.01	1e-05
	TFYQIGDSWEK			8	P11276	P11276 [568-578]		1373.64	11	2	687.322	-0.94	-0.00065
	TGAQELLK			1	P13020	P13020 [614-621]		859.488	8	2	430.247	-1.45	-0.00063
	TGEQVTFR			3	P06909	P06909 [1015-1022]		937.474	8	2	469.241	0.36	0.00017
	TGLDSPTGFDSSDITANSFTVHWVAPR			13	P11276	P11276 [1446-1472]		2878.36	27	3	960.128	1.61	0.00155
	TGPMKEINLSPDSSSVIVSGLMVATK			1	P11276	P11276 [1852-1877]		2661.38	26	3	887.801	2.2	0.00195
	THEQLTPLVR			1	P09813	P09813 [68-77]		1193.66	10	2	597.335	-0.98	-0.00059
	THITNAFNWLSMK			3	Q61838	Q61838 [1074-1086]		1562.78	13	3	521.597	-0.46	-0.00024
	THSDSDILTNIEDPSSHVPEFSSSSK			10	E9PV24	E9PV24 [486-511]		2816.29	26	3	939.434	0.9	0.00085
	TKEEINELNR			1	Q9Z2T6	Q9Z2T6 [335-344]		1245.64	10	2	623.325	-0.19	-0.00012
	TKFETEQALR			6	Q9QWL7	Q9QWL7 [171-180]		1222.64	10	2	611.824	-1.4	-0.00086
	TKTASPDQTEMTIEGLQPTVEYVVSVYAQNR			2	P11276	P11276 [1677-1707]		3455.7	31	3	1152.57	1.85	0.00213
	TKTETITGFQVDAIPANGQTPVQR			8	P11276	P11276 [1926-1949]		2572.34	24	3	858.116	-1.25	-0.00107
	TKYETELNLR			6	Q6IFX2	Q6IFX2 [181-190]		1266.67	10	2	633.837	-1.23	-0.00078
	TIAPALVSK			2	P17182	P17182 [72-80]		899.556	9	2	450.282	0.78	0.00035
	TLEAQLTPQVVER			2	P49182	P49182 [347-359]		1483.81	13	2	742.409	-1.01	-0.00075
	TLEDILFR			5	Q8VCM7	Q8VCM7 [67-74]		1006.56	8	2	503.782	-0.39	-0.00019
	TIEDLR			2	Q6IFX2; P19001	Q6IFX2 [147-152]; P19001 [136-141]		746.404	6	2	373.705	-1.57	-0.00059
	TLEIPGSSDPNIVPDGDFSSLVR			2	P01029	P01029 [953-975]		2415.2	23	3	805.739	-0.47	-0.00038
	TLELQGLINDLQR			6	E9Q557	E9Q557 [1775-1787]		1512.84	13	2	756.924	1.79	0.00136
	TLFSVLPGLK			1	A6X935	A6X935 [829-838]		1074.66	10	2	537.83	-2.56	-0.00138
	TLGISPFHEFADVVFTANDSGHR			1	P07309	P07309 [101-123]		2517.22	23	4	630.059	-0.87	-0.00055
	TLMSPLGITR			4	P07758; P22599; Q00897	P07758 [319-328]; P22599 [319-328]; Q00897 [319-328]		1088.61	10	2	544.81	-1.27	-0.00069
	TLNNKFASFIDK			2	Q3TTY5; P50446; Q99M73; Q8BGZ7; Q8VED5; Q6IFZ6; Q3UV17; Q922U2	Q3TTY5 [205-216]; P50446 [158-169]; Q99M73 [179-190]; Q8BGZ7 [156-167]; Q8VED5 [145-156]; Q6IFZ6 [173-184]; Q3UV17 [171-182]; Q922U2 [168-179]		1397.74	12	3	466.585	-1.77	-0.00082
	TLNNKFASFIDKVR			1	Q3TTY5; P50446; Q99M73; Q8BGZ7; Q8VED5; Q6IFZ6; Q3UV17; Q922U2	Q3TTY5 [205-218]; P50446 [158-171]; Q99M73 [179-192]; Q8BGZ7 [156-169]; Q8VED5 [145-158]; Q6IFZ6 [173-186]; Q3UV17 [171-184]; Q922U2 [168-181]		1652.91	14	4	413.982	-2.5	-0.00103
	TINSPLRPNQVIR			3	P14106	P14106 [127-139]		1507.87	13	3	503.294	-1.84	-0.00093
	TLPGSGATVAGTLLR			3	O88783	O88783 [794-808]		1413.81	15	2	707.407	1.17	0.00083
	TLRDPSLPLLELQDIMTSVSGR			1	Q5SWU9	Q5SWU9 [887-908]		2441.31	22	3	814.442	2.13	0.00174
	TLSDYNIQK			3	P62984	P62984 [55-63]		1081.55	9	2	541.279	-0.68	-0.00037
	TITLEVEPSDTIENVK			3	P62984	P62984 [12-27]		1787.93	16	2	894.467	-0.62	-0.00055
	TIVEEVQDGKVISSR			2	Q9QWL7	Q9QWL7 [411-425]		1659.89	15	3	553.969	0.2	0.00011
	TLVTQNSGVEALIHAILR			3	Q02257	Q02257 [427-444]		1935.1	18	3	645.706	0.55	0.00035
	TIVTTLQDSIR			1	P35441	P35441 [289-299]		1246.7	11	2	623.851	-4.42	-0.00276
	TIYTPGSTVLYR			3	P01027	P01027 [138-149]		1370.73	12	2	685.869	-0.76	-0.00052
	TMEEILEGLK			1	P07759	P07759 [94-103]		1162.6	10	2	581.805	-0.16	-9e-05
	TMQNTSDLDTAR			2	Q02257	Q02257 [192-203]		1352.61	12	2	676.809	-0.77	-0.00052
	TMQYVPNSHDVK			2	P08607	P08607 [430-441]		1418.67	12	3	473.562	-1.91	-0.0009
	TMTIHNGMFFSTYDR			3	Q8K0E8	Q8K0E8 [386-400]		1820.81	15	3	607.609	0.96	0.00058
	TMTIHNGMFFSTYDRDNDGWVTTDPR			1	Q8K0E8	Q8K0E8 [386-411]		3077.35	26	4	770.093	-0.37	-0.00029
	TNAENEFVTIK			13	P04104	P04104 [286-296]		1265.64	11	2	633.323	0.42	0.00027
	TNAENEFVTIKK			14	P04104	P04104 [286-297]		1393.73	12	2	697.369	-1.62	-0.00113
	TNQELQEINR			3	P07356	P07356 [136-145]		1244.62	10	2	622.814	-1.06	-0.00066
	TNTGQALQYLSEHSFSPSQGDR			2	Q8CIZ8	Q8CIZ8 [1576-1597]		2423.12	22	3	808.379	-0.17	-0.00014
	TPGPGAQSALR			1	P62264	P62264 [107-117]		1054.56	11	2	527.785	-0.55	-0.00029
	TPITVVR			2	P13020	P13020 [740-746]		785.488	7	2	393.246	-3.5	-0.00137
	TPNTSPAELK			2	P21614	P21614 [430-439]		1057.55	10	2	529.279	-1.38	-0.00073
	TPNTSPAELKDMVEK			1	P21614	P21614 [430-444]		1659.83	15	3	553.947	-0.24	-0.00013
	TPQIQVYSR			1	P01887	P01887 [24-32]		1091.58	9	2	546.295	-2.11	-0.00115
	TQLAPHSEQMR			4	Q00623	Q00623 [184-194]		1297.63	11	3	433.215	-2.14	-0.00092
	TQVQSVIDKASETLTAQ			1	Q00623	Q00623 [248-264]		1818.94	17	2	909.975	-0.52	-0.00047
	TRLEQEIATYR			7	Q9Z2K1; Q6IFX2; P08730; Q61414; Q61781; Q9QWL7	Q9Z2K1 [404-414]; Q6IFX2 [385-395]; P08730 [388-398]; Q61414 [390-400]; Q61781 [412-422]; Q9QWL7 [375-385]		1379.73	11	2	690.366	-1.8	-0.00124
	TSDQIHFFFAK			3	P32261	P32261 [148-158]		1340.66	11	3	447.559	0.05	2e-05
	TSEGSWEPFASGK			3	P07309	P07309 [56-68]		1382.62	13	2	691.815	-0.21	-0.00014
	TSIEDQDELSSLLQVPLVAGTVNR			2	O55135	O55135 [165-188]		2584.35	24	3	862.124	4.42	0.00381
	TSTADYAMFR			4	Q8VCM7	Q8VCM7 [282-291]		1162.52	10	2	581.762	-2.86	-0.00166
	TTAENEFVMLK			2	Q922U2	Q922U2 [260-270]		1282.63	11	2	641.821	-0.44	-0.00028
	TTAENEFVMLKK			3	Q922U2	Q922U2 [260-271]		1410.73	12	3	470.914	-2.2	-0.00103
	TTGIVMDSGDGVTHTVPIYEGYALPHAILR			1	P60710; P63260	P60710 [148-177]; P63260 [148-177]		3183.61	30	4	796.658	-1.81	-0.00144
	TTLVTIQSTGSFSQK			1	P28665	P28665 [1277-1291]		1597.84	15	2	799.425	-0.38	-0.0003
	TTPPTAATPVR			4	P11276	P11276 [2150-2160]		1111.61	11	2	556.308	-1.28	-0.00071
	TTTGSYIANR			2	Q60692	Q60692 [53-62]		1083.54	10	2	542.274	-1.82	-0.00099
	TVAIHTLDPEK			2	P01027	P01027 [941-951]		1223.66	11	3	408.558	-2.82	-0.00115
	TVAVYSEQDTGQMHR			1	Q05920	Q05920 [63-77]		1721.79	15	3	574.602	-0.28	-0.00016
	TVLPPDGPR			4	Q921I1	Q921I1 [47-55]		951.526	9	2	476.266	-1.73	-0.00083
	TVLTGASGHLR			1	P01027	P01027 [75-85]		1111.62	11	3	371.212	-1.32	-0.00049
	TVLVTWTPPR			6	P11276	P11276 [1011-1020]		1169.67	10	2	585.338	0.04	3e-05
	TVQDALSSVQESDIAVVAR			1	P33622	P33622 [42-60]		1988.03	19	3	663.346	-3.02	-0.002
	TVQGAFFGVPVYK			4	Q61838	Q61838 [625-637]		1412.76	13	2	706.881	-1.31	-0.00092
	TVSPPYIAR			3	O08677	O08677 [400-408]		1003.56	9	2	502.282	0.56	0.00028
	TVSWAVTPK			3	Q61838	Q61838 [867-875]		988.546	9	2	494.776	-1.07	-0.00053
	TVVILIETPDGIPVKR			2	P01027	P01027 [163-178]		1750.05	16	3	584.02	-0.81	-0.00048
	TWLLTDEGLR			1	Q80TE0	Q80TE0 [1354-1363]		1203.64	10	2	602.321	-1.36	-0.00082
	TYFPHFDVSHGSAQVK			7	P01942	P01942 [42-57]		1819.88	16	3	607.296	-1.28	-0.00078
	TYHVGEQWQK			2	P11276	P11276 [2391-2400]		1275.61	10	2	638.306	-5.1	-0.00326
	VAEFTTNLMEEEEK			1	Q8VDD5	Q8VDD5 [1001-1014]		1669.76	14	2	835.386	1.36	0.00114
	VAFSAALSLPR			1	Q99K41	Q99K41 [872-882]		1131.65	11	2	566.33	-0.04	-2e-05
	VAFSAIR			3	P14106	P14106 [120-126]		763.446	7	2	382.226	-2.09	-0.0008
	VAPEEHPVLLTEAPLNPK			3	P60710; P63260	P60710 [96-113]; P63260 [96-113]		1954.06	18	3	652.024	-3.3	-0.00215
	VAPLGAELQESAR			3	Q00623	Q00623 [142-154]		1340.72	13	2	670.862	-0.19	-0.00013
	VATVPQHATSGPGPADVSK			1	Q8BTM8	Q8BTM8 [2541-2559]		1818.93	19	3	606.982	-1.56	-0.00095
	VAVFPVGVGDR			1	Q8CIZ8	Q8CIZ8 [1820-1830]		1115.62	11	2	558.314	0.01	0
	VAVFPVGVGDRYDEAQLR			2	Q8CIZ8	Q8CIZ8 [1820-1837]		1991.03	18	3	664.349	-1.4	-0.00093
	VAVVEYHDGSR			5	Q8CIZ8	Q8CIZ8 [1316-1326]		1231.61	11	3	411.207	-0.85	-0.00035
	VDALMDEINFMK			3	Q922U2	Q922U2 [287-298]		1425.68	12	2	713.341	-0.71	-0.0005
	VDGTPVTQGMETTQPSK			2	P01843	P01843 [43-59]		1775.85	17	2	888.426	-1.75	-0.00155
	VDHSVTSLHDPPLFEEQR			3	Q61508	Q61508 [61-78]		2106.03	18	4	527.262	-0.12	-6e-05
	VDPEIQNVK			2	Q3TTY5	Q3TTY5 [188-196]		1041.56	9	2	521.282	-0.31	-0.00016
	VDPVNFK			4	P01942	P01942 [94-100]		818.441	7	2	409.723	-1.29	-0.00053
	VDVPAADLSDQVPDTDSETR			2	P01027	P01027 [960-979]		2129.98	20	3	710.666	-0.34	-0.00024
	VEAPNLVYMVTGNPASDEIK			3	Q8CIZ8	Q8CIZ8 [1598-1617]		2147.07	20	3	716.362	1.36	0.00097
	VEAQLQELQVK			2	Q8VDD5	Q8VDD5 [1250-1260]		1284.72	11	2	642.861	-0.8	-0.00051
	VEDAVFVQQR			3	Q8CIZ8	Q8CIZ8 [2536-2545]		1190.62	10	2	595.811	-1.05	-0.00063
	VEEQQQLAHSNQAESHTAVDQGR			2	B2RPV6	B2RPV6 [269-291]		2562.19	23	4	641.303	-1.71	-0.00109
	VEFDLAFTPEISWSLR			2	P28665	P28665 [693-708]		1909.97	16	2	955.491	2.35	0.00224
	VEIIANDQGNR			4	P20029; Q61696; P63017	P20029 [51-61]; Q61696 [26-36]; P63017 [26-36]		1228.63	11	2	614.817	-1.84	-0.00113
	VEVLPVSLPGEHGQR			14	P11276	P11276 [938-952]		1616.88	15	3	539.629	-1.14	-0.00062
	VEVLPVSLPGEHGQRLPVNR			1	P11276	P11276 [938-957]		2196.22	20	4	549.811	-0.89	-0.00049
	VEYELSEEGDEPQYLDLPSTATSVNIPDLLPGR			5	P11276	P11276 [751-783]		3646.76	33	3	1216.26	0.93	0.00113
	VEYELSEEGDEPQYLDLPSTATSVNIPDLLPGRK			5	P11276	P11276 [751-784]		3774.86	34	4	944.473	2.82	0.00266
	VEYLNNR			1	P20918	P20918 [734-740]		907.463	7	2	454.234	-3.25	-0.00148
	VFFEQGATR			1	Q61147	Q61147 [406-414]		1054.53	9	2	527.769	-0.77	-0.00041
	VFGFSLITNK			1	P23492	P23492 [235-244]		1125.63	10	2	563.319	1.11	0.00062
	VFLENVIR			3	P62806	P62806 [61-68]		989.578	8	2	495.292	-1.82	-0.0009
	VGAGAPVYLAAVLEYLTAEILELAGNAAR			1	Q8BFU2	Q8BFU2 [44-72]		2915.59	29	3	972.531	-3.16	-0.00307
	VGLVAVDK			1	P01027	P01027 [592-599]		800.488	8	2	400.747	-1.34	-0.00054
	VGSAADIPINISETDLSLLTATVVPPSGR			2	Q8BTM8	Q8BTM8 [1965-1993]		2893.55	29	3	965.185	-3.83	-0.00369
	VGSEAEGYALQVSSYR			2	E9PV24	E9PV24 [667-682]		1715.82	16	2	858.416	0.87	0.00075
	VHQYFNVGLIQPGSVK			3	P01027	P01027 [1463-1478]		1785.96	16	3	595.991	-3.21	-0.00191
	VKDFANVYVDAVK			3	Q00623	Q00623 [34-46]		1467.78	13	3	489.933	0.01	0
	VLDELTLAR			9	Q6IFX2; Q61414; P19001; Q61781; Q9QWL7	Q6IFX2 [203-211]; Q61414 [208-216]; P19001 [192-200]; Q61781 [230-238]; Q9QWL7 [193-201]		1029.59	9	2	515.3	-0.92	-0.00047
	VLDELTLSK			1	P02535	P02535 [256-264]		1017.58	9	2	509.294	-2.78	-0.00142
	VLDLINK			2	Q9ESB3	Q9ESB3 [34-40]		814.503	7	2	407.754	-2.69	-0.0011
	VIEGTKTDGSPTFYSFK			3	O08677	O08677 [59-75]		1876.93	17	3	626.315	-1.4	-0.00088
	VLEPTLK			3	P21614	P21614 [364-370]		799.492	7	2	400.249	-1.86	-0.00074
	VLGPDSAANLELINTWVAENTNHK			1	P97290	P97290 [255-278]		2606.32	24	3	869.446	0.54	0.00046
	VIHDNFGIVEGLMTTVHAITATQK			1	P16858	P16858 [161-184]		2595.36	24	4	649.595	-0.35	-0.00023
	VLLAGAPQTSQR			3	P97873	P97873 [75-86]		1240.7	12	2	620.854	-0.16	-0.0001
	VILGAHEEYIR			3	P20918	P20918 [637-647]		1299.71	11	3	433.906	-1.4	-0.00061
	VLIVEPEGIK			2	P28665	P28665 [904-913]		1096.66	10	2	548.833	-1.83	-0.00101
	VLMEGVRPSNADALVGK			2	P01027	P01027 [307-323]		1755.94	17	3	585.985	-0.8	-0.00047
	VINDFVEK			4	P07758; P22599; Q00898; Q00897	P07758 [174-181]; P22599 [174-181]; Q00898 [174-181]; Q00897 [174-181]		963.515	8	2	482.26	-1.2	-0.00058
	VINDFVEKGTQGK			2	P07758; P22599; Q00898; Q00897	P07758 [174-186]; P22599 [174-186]; Q00898 [174-186]; Q00897 [174-186]		1434.76	13	3	478.924	-0.99	-0.00047
	VIPELNGK			1	P16858	P16858 [218-225]		869.509	8	2	435.258	-1	-0.00043
	VIQYLAHVASSHK			1	Q8VDD5	Q8VDD5 [187-199]		1452.8	13	3	484.935	-3.48	-0.00169
	VISGVLQLGNIAFK			2	Q8VDD5	Q8VDD5 [342-355]		1458.87	14	2	729.938	1.07	0.00078
	VITAFNDGLNHLDSLK			7	P02088	P02088 [68-83]		1756.92	16	3	586.312	-0.45	-0.00026
	VITNANENYEPR			3	P14106	P14106 [143-154]		1419.69	12	2	710.346	-1.17	-0.00083
	VITNFNSAHDTDR			1	Q08189	Q08189 [293-305]		1489.7	13	2	745.354	-1.77	-0.00132
	VIVIPVGIGPHASLK			2	Q8CIZ8	Q8CIZ8 [1409-1423]		1499.93	15	3	500.648	-0.71	-0.00035
	VLVVTQGSNAK			2	P01027	P01027 [388-398]		1115.64	11	2	558.324	-0.66	-0.00037
	VMNIFLK			1	P01027	P01027 [790-796]		864.501	7	2	432.754	-0.67	-0.00029
	VMQDFFIDLR			1	P01027	P01027 [825-834]		1283.65	10	2	642.328	2.7	0.00173
	VNALPEILK			5	Q9JLC8	Q9JLC8 [4303-4311]		996.609	9	2	498.808	-0.67	-0.00033
	VNEILSALER			1	Q99K41	Q99K41 [494-503]		1143.64	10	2	572.324	2.63	0.0015
	VNLSFPSAQSLPASDTHLK			1	Q61838	Q61838 [567-585]		2012.04	19	3	671.355	2.81	0.00189
	VNSAAFPAPIEK			1	P01869	P01869 [200-211]		1243.67	12	2	622.338	0.22	0.00013
	VNSFMSTLEK			1	P06728	P06728 [351-360]		1155.57	10	2	578.29	1.71	0.00099
	VNTNYRPGLPFSGQVLLVDEK			3	Q61838	Q61838 [354-374]		2346.25	21	3	782.754	1.53	0.0012
	VPDTITEWK			3	Q61838	Q61838 [770-778]		1088.56	9	2	544.783	-2.98	-0.00162
	VPGLYYFTYHASSR			2	P14106	P14106 [162-175]		1660.81	14	3	554.276	0.21	0.00012
	VPTANLENVLPLAEDFTEILSR			3	P21614	P21614 [243-264]		2441.29	22	3	814.438	2.94	0.00239
	VQGVDYLATR			1	A6X935	A6X935 [911-920]		1121.59	10	2	561.3	-1.79	-0.001
	VQPYLDEFQK			3	Q00623	Q00623 [120-129]		1266.64	10	2	633.821	-0.74	-0.00047
	VQPYLDEFQKK			3	Q00623	Q00623 [120-130]		1394.73	11	3	465.582	-0.85	-0.00039
	VQQAELHTGSLPQIQSTALR			1	Q5SWU9	Q5SWU9 [825-844]		2177.17	20	3	726.391	-4.25	-0.00308
	VSEGNYDIALIK			2	P26262	P26262 [477-488]		1321.7	12	2	661.355	2.73	0.0018
	VSFELFADK			1	P17742	P17742 [20-28]		1055.54	9	2	528.274	-0.09	-5e-05
	VSHLLGINVTDFTR			2	Q8VDD5	Q8VDD5 [374-387]		1571.85	14	3	524.622	-1.27	-0.00066
	VSIRPAPETAK			2	P01027	P01027 [1365-1375]		1168.67	11	2	584.837	-1.31	-0.00077
	VSTVTTHSSDSEVPSR			6	Q06890	Q06890 [385-400]		1688.81	16	3	563.607	-1.38	-0.00078
	VSTVTTHSSDSEVPSRVTEVVVK			5	Q06890	Q06890 [385-407]		2443.27	23	4	611.572	-0.7	-0.00043
	VSVELTNSLFK			3	Q02257	Q02257 [664-674]		1236.68	11	2	618.846	0.57	0.00035
	VTAQGPGLEPSGNIANK			1	Q8BTM8	Q8BTM8 [384-400]		1652.86	17	2	826.935	1.29	0.00106
	VTASEPLETMGSEGALSPGGVASLLR			3	P01029	P01029 [976-1001]		2529.29	26	3	843.769	2.62	0.00221
	VTDATETTITISWR			117	P11276	P11276 [1912-1925]		1593.81	14	2	797.41	1.11	0.00088
	VTEVVVK			3	Q06890	Q06890 [401-407]		773.477	7	2	387.242	-0.47	-0.00018
	VTIAQGGVLPNIQAVLLPK			3	Q8BFU2	Q8BFU2 [101-119]		1931.17	19	3	644.396	1.64	0.00105
	VTIGLLSLDDPQR			1	A6X935	A6X935 [855-867]		1426.79	13	2	713.898	-0.3	-0.00021
	VTIMWTPPDSVVSGYR			6	P11276	P11276 [922-937]		1807.9	16	2	904.457	1.27	0.00115
	VTIMWTPPDSVVSGYRVEVLPVSLPGEHGQR			2	P11276	P11276 [922-952]		3405.76	31	4	852.195	-1.22	-0.00104
	VTMQNLNDR			12	Q9Z2K1; Q61414; Q9Z320; P02535; Q61781	Q9Z2K1 [115-123]; Q61414 [100-108]; Q9Z320 [76-84]; P02535 [146-154]; Q61781 [123-131]		1090.53	9	2	545.769	-0.26	-0.00014
	VTMQNLNDRLASYLDKVR			2	Q61414	Q61414 [100-117]		2136.12	18	4	534.785	-1.74	-0.00093
	VTVPNVPIR			1	Q60994	Q60994 [126-134]		994.604	9	2	497.805	-1.26	-0.00063
	VTWAPPPSIELTNLLVR			10	P11276	P11276 [1375-1391]		1906.08	17	3	636.032	1.1	0.0007
	VTYSSPEDGIR			1	P11276	P11276 [1754-1764]		1223.59	11	2	612.298	-1.6	-0.00098
	VVEEAPSIFLDPETR			1	Q91ZA3	Q91ZA3 [295-309]		1701.87	15	2	851.441	3.18	0.00271
	VVLAYEPVWAIGTGK			1	P17751	P17751 [161-175]		1602.89	15	2	801.948	0.2	0.00016
	VVIEDGVGDAVLTR			2	P01027	P01027 [292-305]		1442.78	14	2	721.896	0.1	7e-05
	VVSALPIQHQDWMR			1	P03987	P03987 [184-197]		1679.87	14	3	560.628	-0.07	-4e-05
	VVSALPIQHQDWMSGK			2	P01865	P01865 [184-199]		1795.92	16	3	599.309	-2.43	-0.00146
	VVSTHEQVLR			2	Q61781	Q61781 [472-481]		1167.65	10	3	389.886	-2.96	-0.00115
	VVTPLSPPTNLHLEANPDTGVLTVSWER			10	P11276	P11276 [1169-1196]		3042.59	28	3	1014.87	2.56	0.0026
	VWVYPPEK			2	Q91X72	Q91X72 [115-122]		1017.54	8	2	509.273	-1.2	-0.00061
	VYVQGQSLK			2	P06909	P06909 [405-413]		1021.57	9	2	511.288	0.6	0.00031
	WFLLEQPEIQVAHFPFK			1	Q61247	Q61247 [277-293]		2129.12	17	3	710.379	0.92	0.00065
	WFWDFATR			2	Q91X72	Q91X72 [167-174]		1128.53	8	2	564.764	-4.95	-0.00279
	WKEATIPGHLNSYTIK			3	P11276	P11276 [654-669]		1857.99	16	4	465.252	-0.67	-0.00031
	WKEDVELYR			2	Q00623	Q00623 [131-139]		1237.62	9	3	413.211	-1.31	-0.00054
	WKKPFDPENTK			1	Q00898	Q00898 [212-222]		1389.72	11	3	463.909	-2.19	-0.00102
	WKNPITSVDAAFR			3	Q91X72	Q91X72 [90-102]		1504.79	13	3	502.268	-1.06	-0.00053
	WLPSTSPVTGYR			8	P11276	P11276 [1652-1663]		1363.7	12	2	682.354	0.37	0.00025
	WNYGALSSGVR			1	P03987	P03987 [40-50]		1209.6	11	2	605.305	1.13	0.00068
	WSFLQEQK			1	Q99M73	Q99M73 [205-212]		1065.54	8	2	533.271	-0.75	-0.0004
	WSRPQAPITGYR			7	P11276	P11276 [830-841]		1431.75	12	3	477.921	-0.07	-3e-05
	YAMVYGYNAAYNR			3	P19788	P19788 [82-94]		1555.7	13	2	778.358	5.21	0.00405
	YDEAQLR			1	Q8CIZ8	Q8CIZ8 [1831-1837]		894.432	7	2	447.719	-1.92	-0.00086
	YEALLLTHETSIR			7	Q8VCM7	Q8VCM7 [121-133]		1545.83	13	3	515.946	-2.65	-0.00137
	YEDEINKR			2	Q3TTY5; P50446; P04104; Q8BGZ7; Q8VED5; P11679; Q6IFZ6; Q922U2	Q3TTY5 [289-296]; P50446 [242-249]; P04104 [278-285]; Q8BGZ7 [240-247]; Q8VED5 [230-237]; P11679 [185-192]; Q6IFZ6 [257-264]; Q922U2 [252-259]		1066.52	8	2	533.761	-1.68	-0.0009
	YEELQITAGK			1	P04104	P04104 [385-394]		1151.59	10	2	576.3	-2.01	-0.00116
	YEELQQTAGR			5	Q922U2	Q922U2 [359-368]		1194.57	10	2	597.791	-0.87	-0.00052
	YEELQVTAGR			5	P50446; Q8BGZ7	P50446 [349-358]; Q8BGZ7 [347-356]		1165.58	10	2	583.295	-1.06	-0.00062
	YEGGVETFAHLIVLR			1	Q60590	Q60590 [110-124]		1703.91	15	3	568.642	0.11	6e-05
	YEILTPNSIPK			2	Q8VDD5	Q8VDD5 [721-731]		1274.7	11	2	637.853	-0.62	-0.00039
	YENELALR			1	Q64291	Q64291 [211-218]		1007.52	8	2	504.262	1.55	0.00078
	YETELNLR			1	Q6IFX2	Q6IFX2 [183-190]		1037.53	8	2	519.266	-0.97	-0.0005
	YEVSVYALK			11	P11276	P11276 [1878-1886]		1071.57	9	2	536.289	-1.04	-0.00056
	YEVSVYALKDTLTSRPAQGVITTLENVSPPR			2	P11276	P11276 [1878-1908]		3404.81	31	4	851.956	-1.71	-0.00145
	YFDSFGDLSSASAIMGNAK			6	P02088	P02088 [42-60]		1980.9	19	2	990.953	-0.97	-0.00096
	YFPIIDDLR			1	Q9Z320	Q9Z320 [128-136]		1151.61	9	2	576.308	-1.58	-0.00091
	YGAVTFSR			3	P28665	P28665 [1266-1273]		900.457	8	2	450.731	-3.26	-0.00147
	YGFLLPER			1	Q9JHH6	Q9JHH6 [391-398]		994.536	8	2	497.773	3.36	0.00167
	YGGQPVPNFPSK			1	Q8BTM8	Q8BTM8 [1235-1246]		1290.65	12	2	645.827	-0.91	-0.00059
	YGSGSGESSGFSQGGSGQGR			1	Q8VHD8	Q8VHD8 [624-643]; [973-992]; [1321-1340]; [2017-2036]; [2188-2207]; [2359-2378]		1848.77	20	2	924.893	2.78	0.00257
	YLAEVATGDDKKR			1	O70456	O70456 [130-142]		1465.76	13	3	489.259	-1.98	-0.00097
	YIALEMPLK			1	Q60841	Q60841 [2276-2284]		1077.6	9	2	539.304	0.08	4e-05
	YLATSQVLLSPK			3	P01872	P01872 [65-76]		1319.76	12	2	660.38	-3.64	-0.0024
	YIETDPANRDR			1	P13020	P13020 [728-738]		1349.64	11	3	450.553	-0.23	-0.0001
	YLGAEYMQSVGNMR			2	Q921I1	Q921I1 [668-681]		1618.74	14	2	809.871	-0.27	-0.00022
	YINKEIQNAVQGVK			3	Q06890	Q06890 [40-53]		1603.88	14	3	535.298	-1.34	-0.00072
	YLQEIYNSNNQK			5	Q8VCM7	Q8VCM7 [134-145]		1513.73	12	2	757.366	-1.82	-0.00138
	YISLEGFEQPVAVFLGVPFAKPPLGSLR			1	P23953	P23953 [37-64]		3031.67	28	3	1011.22	-7.02	-0.00709
	YISIKPDNR			1	Q2TUM3	Q2TUM3 [188-196]		1105.6	9	2	553.304	0.32	0.00018
	YIVNVYQISEEGK			3	P11276	P11276 [785-797]		1541.78	13	2	771.397	0.87	0.00067
	YMVLVPSQLYTETPEK			1	P28665	P28665 [31-46]		1897.96	16	2	949.487	2.26	0.00215
	YNDLGEQHFK			5	P07724	P07724 [35-44]		1250.58	10	2	625.793	-0.9	-0.00056
	YNILPVADGK			4	Q61838	Q61838 [1348-1357]		1089.59	10	2	545.301	0.82	0.00044
	YNMHLEK			2	P28665	P28665 [1332-1338]		934.445	7	2	467.726	-0.52	-0.00024
	YPLDAR			1	Q91X72	Q91X72 [219-224]		734.383	6	2	367.694	-2.24	-0.00082
	YSVWIGGSILASLSTFQQMWISK			3	P60710; P63260	P60710 [337-359]; P63260 [337-359]		2602.34	23	3	868.119	1.68	0.00145
	YTGSQVASTSEVLK			2	Q8CIZ8	Q8CIZ8 [1349-1362]		1469.75	14	2	735.377	-0.41	-0.0003
	YTLFQIFGK			2	Q8CIZ8	Q8CIZ8 [1363-1371]		1116.61	9	2	558.808	0.22	0.00012
	YTQKAPQVSTPTLVEAAR			1	P07724	P07724 [435-452]		1960.05	18	3	654.021	-1.36	-0.00089
	YTSFEYPK			1	Q01339	Q01339 [97-104]		1034.48	8	2	517.744	-2.81	-0.00146
	YVIEFIAR			5	O08677	O08677 [316-323]		1010.57	8	2	505.786	-1.33	-0.00067
	YVMLPVADQDK			1	Q61646	Q61646 [239-249]		1278.64	11	2	639.823	-1.55	-0.00099
	YVRPGGGFVPNFQLFEK			2	P46412	P46412 [121-137]		1955.02	17	3	652.345	0.95	0.00062
	YYVTIIDAPGHR			1	P10126	P10126 [85-96]		1404.73	12	3	468.914	0.56	0.00026
	YYWGGLYSWDMSK			4	Q8K0E8	Q8K0E8 [436-448]		1655.72	13	2	828.364	1.04	0.00086

## Sheet: 3.Secretome_cyto
	Sequence	Biotinylation	All Modifications	# PSMs	Master Protein Accessions	Positions in Master Proteins	Modifications in Master Proteins (all Sites)	Theo. MH+ [Da]	Sequence Length	Charge (by Search Engine): Sequest HT	m/z [Da] (by Search Engine): Sequest HT	DeltaM [ppm] (by Search Engine): Sequest HT	Deltam/z [Da] (by Search Engine): Sequest HT
	VAQLEAQCQEPCKDSVQIHDTTGKDCQEIANK	1xBiotin [K]	1xBiotin [K]; 3xCarbamidomethyl [C8; C12; C26]	4	Q8VCM7	Q8VCM7 [153-184]	Q8VCM7 1xBiotin [K165; K176]	3926.78	32	5	786.162	0.75	0.00059
	KNLFDELVLDKDLFQCVSFIIPR	1xBiotin [K1]	1xBiotin [K1]; 1xCarbamidomethyl [C16]	1	P28665	P28665 [71-93]	P28665 1xBiotin [K71]	3035.57	23	3	1012.53	2.25	0.00227
	TPCTVSCNIPVVSGKECEEIIR	1xBiotin [K15]	1xBiotin [K15]; 3xCarbamidomethyl [C3; C7; C17]	1	Q8K0E8	Q8K0E8 [215-236]	Q8K0E8 1xBiotin [K229]	2774.3	22	3	925.439	1.76	0.00163
	VKALSFYQPR	1xBiotin [K2]	1xBiotin [K2]	3	Q61838	Q61838 [1204-1213]	Q61838 1xBiotin [K1205]	1434.76	10	2	717.88	-3.11	-0.00223
	KCQCDELCTYYQSCCADYMEQCKPQVTR		6xCarbamidomethyl [C2; C4; C8; C14; C15; C22]; 1xOxidation [M19]	1	P29788	P29788 [37-64]		3697.46	28	4	925.12	-0.91	-0.00084
	KCQCDELCTYYQSCCADYMEQCKPQVTR		6xCarbamidomethyl [C2; C4; C8; C14; C15; C22]	5	P29788	P29788 [37-64]		3681.47	28	3	1227.83	-1.05	-0.00129
	CQCDELCTYYQSCCADYMEQCKPQVTR		6xCarbamidomethyl [C1; C3; C7; C13; C14; C21]	3	P29788	P29788 [38-64]		3553.37	27	3	1185.13	2.07	0.00245
	VVQCSQRPCEDSCQPGFSYVLHEGECCGR		5xCarbamidomethyl [C4; C9; C13; C26; C27]	4	Q8CIZ8	Q8CIZ8 [2465-2493]		3501.45	29	4	876.118	0.66	0.00058
	CCELPYPEQACCGEEEKLAFIENLCGPR		5xCarbamidomethyl [C1; C2; C11; C12; C25]	3	Q61508	Q61508 [468-495]		3429.47	28	3	1143.83	1.91	0.00218
	IVKIPGTCCDTCEEPDCKDITAK		4xCarbamidomethyl [C8; C9; C12; C17]	1	Q8CIZ8	Q8CIZ8 [2708-2730]		2710.22	23	4	678.311	0.56	0.00038
	IPGTCCDTCEEPDCKDITAK		4xCarbamidomethyl [C5; C6; C9; C14]	1	Q8CIZ8	Q8CIZ8 [2711-2730]		2369.97	20	3	790.661	-1.03	-0.00081
	HQSQCKDSDWPFCSDDDWNHKCPSGCR		4xCarbamidomethyl [C5; C13; C22; C26]	38	E9PV24	E9PV24 [44-70]		3409.33	27	4	853.086	-0.76	-0.00065
	YDYCNIPECEEECMYCSGEK		4xCarbamidomethyl [C4; C9; C13; C16]	1	P20918	P20918 [173-192]		2635.94	20	2	1318.47	-0.93	-0.00123
	YDYCNIPECEEECMYCSGEKYEGK		4xCarbamidomethyl [C4; C9; C13; C16]	2	P20918	P20918 [173-196]		3113.16	24	3	1038.39	-2.01	-0.00208
	MSCTCLGNGKGEFKCDPHEATCYDDGK		4xCarbamidomethyl [C3; C5; C15; C22]	2	P11276	P11276 [2364-2390]		3137.25	27	4	785.068	-1.32	-0.00104
	VNCDHGPRPSCANSQSPVRVEETCGCR		4xCarbamidomethyl [C3; C11; C24; C26]	3	Q8CIZ8	Q8CIZ8 [1917-1943]		3129.35	27	5	626.674	-1.7	-0.00106
	LCQLCPGCGCSSTQPFFGYVGAFK		4xCarbamidomethyl [C2; C5; C8; C10]	3	Q921I1	Q921I1 [189-212]		2741.2	24	3	914.406	1.63	0.00149
	ECCHGDLLECADDRAELAKYMCENQATISSK		4xCarbamidomethyl [C2; C3; C10; C22]	1	P07724	P07724 [268-298]		3674.56	31	5	735.716	-4.12	-0.00302
	GNILQNGSCGVTSLNCCK		3xCarbamidomethyl [C9; C16; C17]	1	Q9EPV9	Q9EPV9 [45-62]		1981.89	18	3	661.299	-3.02	-0.002
	ILDELLQTCVDPQDCPVCEVAGR		3xCarbamidomethyl [C9; C15; C18]	4	Q8CIZ8	Q8CIZ8 [1182-1204]		2687.25	23	3	896.416	-5.43	-0.00486
	ILDELLQTCVDPQDCPVCEVAGRR		3xCarbamidomethyl [C9; C15; C18]	1	Q8CIZ8	Q8CIZ8 [1182-1205]		2843.35	24	3	948.45	-4.5	-0.00426
	NSWKDPALCCDLSPEDKQINCFNTNYLR		3xCarbamidomethyl [C9; C10; C21]	1	Q61508	Q61508 [497-524]		3458.56	28	4	865.392	-2.8	-0.00242
	KYEATLEKCCAEANPPACYGTVLAEFQPLVEEPK		3xCarbamidomethyl [C9; C10; C18]	1	P07724	P07724 [376-409]		3912.85	34	4	978.967	-1.13	-0.0011
	VAQLEAQCQEPCKDSVQIHDTTGKDCQEIANK		3xCarbamidomethyl [C8; C12; C26]	50	Q8VCM7	Q8VCM7 [153-184]		3700.7	32	5	740.945	-0.85	-0.00063
	EYLGAICSCTCFGGQR		3xCarbamidomethyl [C7; C9; C11]	70	P11276	P11276 [2401-2416]		1878.79	16	2	939.901	0.84	0.00079
	VKSTELCAGQLAGGVDSCQGDSGGPLVCFEK		3xCarbamidomethyl [C7; C18; C28]	1	P20918	P20918 [741-771]		3226.48	31	3	1076.16	-2.16	-0.00233
	DSDWPFCSDDDWNHKCPSGCR		3xCarbamidomethyl [C7; C16; C20]	22	E9PV24	E9PV24 [50-70]		2640.99	21	3	881.001	-1.78	-0.00157
	GNLLQCVCTGNGRGEWKCER		3xCarbamidomethyl [C6; C8; C18]	1	P11276	P11276 [254-273]		2394.09	20	4	599.277	-0.26	-0.00016
	KLYDYCDIPLCASASSFECGKPQVEPK		3xCarbamidomethyl [C6; C11; C19]	1	P20918	P20918 [550-576]		3162.46	27	3	1054.83	0.82	0.00087
	TTDFCAMSCPPSLVYNHCER		3xCarbamidomethyl [C5; C9; C18]	3	Q8CIZ8	Q8CIZ8 [2195-2214]		2445.01	20	3	815.673	-1.98	-0.00162
	VNKECCHGDLLECADDR		3xCarbamidomethyl [C5; C6; C13]	6	P07724	P07724 [265-281]		2090.87	17	2	1045.94	0.4	0.00042
	VNKECCHGDLLECADDRAELAK		3xCarbamidomethyl [C5; C6; C13]	11	P07724	P07724 [265-286]		2603.16	22	3	868.391	-2.55	-0.00221
	STELCAGQLAGGVDSCQGDSGGPLVCFEK		3xCarbamidomethyl [C5; C16; C26]	3	P20918	P20918 [743-771]		2999.32	29	3	1000.44	-1.17	-0.00117
	STELCAGQLAGGVDSCQGDSGGPLVCFEKDK		3xCarbamidomethyl [C5; C16; C26]	2	P20918	P20918 [743-773]		3242.44	31	3	1081.48	-0.4	-0.00043
	LYDYCDIPLCASASSFECGKPQVEPK		3xCarbamidomethyl [C5; C10; C18]	2	P20918	P20918 [551-576]		3034.36	26	3	1012.12	-1.12	-0.00113
	TPCTVSCNIPVVSGKECEEIIR		3xCarbamidomethyl [C3; C7; C17]	27	Q8K0E8	Q8K0E8 [215-236]		2548.22	22	3	850.079	0.27	0.00023
	TPCTVSCNIPVVSGKECEEIIRK		3xCarbamidomethyl [C3; C7; C17]	15	Q8K0E8	Q8K0E8 [215-237]		2676.32	23	3	892.776	-1.26	-0.00113
	IGCNTCVCR		3xCarbamidomethyl [C3; C6; C8]	3	Q8CIZ8	Q8CIZ8 [844-852]		1139.48	9	2	570.241	-0.26	-0.00015
	WTCPCVCTGSSTR		3xCarbamidomethyl [C3; C5; C7]	2	Q8CIZ8	Q8CIZ8 [1944-1956]		1571.64	13	2	786.32	-4.35	-0.00342
	TKCDEWSIISEGKIECESAETTEDCIEK		3xCarbamidomethyl [C3; C16; C25]	1	Q921I1	Q921I1 [371-398]		3347.46	28	4	837.619	-1.49	-0.00125
	YMCENQATISSKLQTCCDKPLLK		3xCarbamidomethyl [C3; C16; C17]	1	P07724	P07724 [287-309]		2788.31	23	4	697.831	-4.65	-0.00324
	STCHNQNSMSICEEFSQQADDKGCFR		3xCarbamidomethyl [C3; C12; C24]; 1xOxidation [M9]	1	Q61838	Q61838 [275-300]		3152.26	26	4	788.817	-2.89	-0.00228
	STCHNQNSMSICEEFSQQADDKGCFR		3xCarbamidomethyl [C3; C12; C24]	7	Q61838	Q61838 [275-300]		3136.26	26	4	784.821	0.76	0.0006
	ECCDTQDSVACFSTQSPLLKR		3xCarbamidomethyl [C2; C3; C11]	1	P21614	P21614 [374-394]		2502.11	21	3	834.705	-2.03	-0.0017
	ECCHGDLLECADDR		3xCarbamidomethyl [C2; C3; C10]	4	P07724	P07724 [268-281]		1749.66	14	3	583.891	-1.72	-0.001
	ECCHGDLLECADDRAELAK		3xCarbamidomethyl [C2; C3; C10]	5	P07724	P07724 [268-286]		2261.96	19	3	754.656	-2.58	-0.00194
	WCGTTQNYDADQKFGFCPMAAHEEICTTNEGVMYR		3xCarbamidomethyl [C2; C17; C26]; 2xOxidation [M19; M33]	1	P11276	P11276 [445-479]		4219.73	35	4	1055.69	4.23	0.00446
	WCGTTQNYDADQKFGFCPMAAHEEICTTNEGVMYR		3xCarbamidomethyl [C2; C17; C26]; 1xOxidation [M]	6	P11276	P11276 [445-479]		4203.74	35	4	1051.69	-1.96	-0.00206
	WCGTTQNYDADQKFGFCPMAAHEEICTTNEGVMYR		3xCarbamidomethyl [C2; C17; C26]	20	P11276	P11276 [445-479]		4187.74	35	4	1047.69	-1.08	-0.00113
	LCAIPNLRENYGELADCCTK		3xCarbamidomethyl [C2; C17; C18]	4	P07724	P07724 [98-117]		2397.1	20	3	799.706	1.31	0.00104
	TCVADESAANCDKSLHTLFGDKLCAIPNLR		3xCarbamidomethyl [C2; C11; C24]	2	P07724	P07724 [76-105]		3376.61	30	4	844.91	2.4	0.00202
	DLTTLLEDVSSMYEGCCEGDVVHCIR		3xCarbamidomethyl [C16; C17; C24]	1	O89020	O89020 [254-279]		3058.33	26	3	1020.12	2.68	0.00273
	GTVYPVGQFWEEGCDTCTCTDMEDTVVGLR		3xCarbamidomethyl [C14; C17; C19]	3	Q8CIZ8	Q8CIZ8 [2435-2464]		3482.46	30	3	1161.49	0.48	0.00056
	HQFLETWVPDHQPCQICMCLSGR		3xCarbamidomethyl [C14; C17; C19]	2	Q8CIZ8	Q8CIZ8 [2265-2287]		2899.29	23	4	725.577	-1.45	-0.00105
	AVYSIDIEDVQEQCSCCLPSR		3xCarbamidomethyl [C14; C16; C17]	1	Q8CIZ8	Q8CIZ8 [2758-2778]		2529.11	21	3	843.704	-2.75	-0.00232
	TVMDDFAQFLDTCCKAADKDTCFSTEGPNLVTR		3xCarbamidomethyl [C13; C14; C22]	1	P07724	P07724 [570-602]		3813.69	33	4	954.178	0.73	0.0007
	LESDISAQMEYCRTPCTVSCNIPVVSGK		3xCarbamidomethyl [C12; C16; C20]	1	Q8K0E8	Q8K0E8 [202-229]		3201.47	28	3	1067.83	0.01	1e-05
	RPHETGGYMLECLCLGNGKGEWTCKPIAEK		3xCarbamidomethyl [C12; C14; C24]; 1xOxidation [M9]	2	P11276	P11276 [157-186]		3507.63	30	5	702.326	-7.02	-0.00493
	RPHETGGYMLECLCLGNGKGEWTCKPIAEK		3xCarbamidomethyl [C12; C14; C24]	2	P11276	P11276 [157-186]		3491.63	30	5	699.134	1.87	0.00131
	SLHTLFGDKLCAIPNLRENYGELADCCTK		3xCarbamidomethyl [C11; C26; C27]	3	P07724	P07724 [89-117]		3395.62	29	4	849.662	1.86	0.00158
	KQLAAGGVSDCLAKCEGETDFVCR		3xCarbamidomethyl [C11; C15; C23]	1	P20918	P20918 [39-62]		2671.23	24	4	668.561	-1.95	-0.0013
	QLAAGGVSDCLAKCEGETDFVCR		3xCarbamidomethyl [C10; C14; C22]	1	P20918	P20918 [40-62]		2543.13	23	3	848.383	0.33	0.00028
	CTCVGNGRGEWACIPYSQLR		3xCarbamidomethyl [C1; C3; C13]	1	P11276	P11276 [496-515]		2384.07	20	3	795.362	1.14	0.00091
	CCTLPEDQRLPCVEDYLSAILNR		3xCarbamidomethyl [C1; C2; C12]	7	P07724	P07724 [461-483]		2822.33	23	3	941.441	-6.72	-0.00633
	CCAEANPPACYGTVLAEFQPLVEEPK		3xCarbamidomethyl [C1; C2; C10]	2	P07724	P07724 [384-409]		2950.34	26	3	984.12	1.42	0.0014
	CCAEANPPACYGTVLAEFQPLVEEPKNLVK		3xCarbamidomethyl [C1; C2; C10]	4	P07724	P07724 [384-413]		3404.63	30	4	851.915	1.33	0.00113
	CEQGAWSSPPVCLEPCTIDVDHMNRNNIQLK		3xCarbamidomethyl [C1; C12; C16]	1	Q07968	Q07968 [440-470]		3668.67	31	4	917.925	2.07	0.0019
	TGPMKEINLSPDSSSVIVSGLMVATK		2xOxidation [M4; M22]	1	P11276	P11276 [1852-1877]		2693.37	26	3	898.464	1.35	0.00121
	ALMLQGVDLLADAVAVTMGPK		2xOxidation [M3; M18]	2	P63038	P63038 [38-58]		2145.13	21	3	715.716	2.07	0.00148
	TMTIHNGMFFSTYDR		2xOxidation [M2; M8]	4	Q8K0E8	Q8K0E8 [386-400]		1852.8	15	3	618.268	-5.6	-0.00346
	TMTIHNGMFFSTYDRDNDGWVTTDPR		2xOxidation [M2; M8]	10	Q8K0E8	Q8K0E8 [386-411]		3109.34	26	4	778.09	-1.1	-0.00086
	AMGIMNSFVNDIFER		2xOxidation [M2; M5]	2	Q64475	Q64475 [59-73]		1775.81	15	2	888.407	-1.16	-0.00103
	IGDQWDKQHDLGHMMR		2xOxidation [M14; M15]	3	P11276	P11276 [480-495]		1998.89	16	4	500.477	-2.56	-0.00128
	FALEIPVEFSMVPMAK		2xOxidation [M11; M14]	1	P28665	P28665 [516-531]		1840.92	16	2	920.969	4.94	0.00454
	MGPTELLIEMEDWK		2xOxidation [M1; M10]	3	Q8K0E8	Q8K0E8 [325-338]		1723.79	14	2	862.398	-2.09	-0.0018
	MGPTELLIEMEDWKGDK		2xOxidation [M1; M10]	5	Q8K0E8	Q8K0E8 [325-341]		2023.94	17	3	675.316	-0.4	-0.00027
	MGPTELLIEMEDWKGDKVK		2xOxidation [M1; M10]	4	Q8K0E8	Q8K0E8 [325-343]		2251.1	19	3	751.037	-1.49	-0.00112
	VVERHQSQCKDSDWPFCSDDDWNHK		2xCarbamidomethyl [C9; C17]	1	E9PV24	E9PV24 [40-64]		3175.34	25	5	635.874	0.92	0.00058
	QDETFQDGCDSHLCR		2xCarbamidomethyl [C9; C14]	2	Q8CIZ8	Q8CIZ8 [2663-2677]		1867.73	15	2	934.37	-0.75	-0.0007
	YGQTLRPICLPCTEGTTR		2xCarbamidomethyl [C9; C12]	2	P04186	P04186 [585-602]		2123.04	18	3	708.35	-1.3	-0.00092
	HEEGHMLNCTCFGQGR		2xCarbamidomethyl [C9; C11]; 1xOxidation [M6]	1	P11276	P11276 [535-550]		1948.78	16	3	650.264	-3.57	-0.00232
	DNRGNLLQCVCTGNGR		2xCarbamidomethyl [C9; C11]	1	P11276	P11276 [251-266]		1833.84	16	3	611.954	1.4	0.00085
	DNRGNLLQCVCTGNGRGEWK		2xCarbamidomethyl [C9; C11]	1	P11276	P11276 [251-270]		2334.08	20	4	584.276	-0.29	-0.00017
	TYLGNALVCTCYGGSR		2xCarbamidomethyl [C9; C11]	32	P11276	P11276 [69-84]		1791.82	16	2	896.41	-1.31	-0.00118
	ENYGELADCCTK		2xCarbamidomethyl [C9; C10]	4	P07724	P07724 [106-117]		1459.58	12	2	730.295	-0.41	-0.0003
	NSWKDPALCCDLSPEDK		2xCarbamidomethyl [C9; C10]	2	Q61508	Q61508 [497-513]		2034.89	17	2	1017.95	-0.95	-0.00097
	QEPERNECFLQHKDDNPSLPPFERPEAEAMCTSFK		2xCarbamidomethyl [C8; C31]	6	P07724	P07724 [118-152]		4233.91	35	5	847.588	1.1	0.00093
	RPGSRPWCATTPNFDEDQQWGYCLEPK		2xCarbamidomethyl [C8; C23]	1	Q80YC5	Q80YC5 [66-92]		3295.47	27	4	824.624	2.15	0.00177
	VGPDSVQCYHFGWSPGFPTCK		2xCarbamidomethyl [C8; C20]	2	P06909	P06909 [603-623]		2426.07	21	3	809.356	-6.57	-0.00531
	FPSLHGDCVALPNGDDGECR		2xCarbamidomethyl [C8; C19]	3	O08677	O08677 [210-229]		2215.95	20	3	739.319	-3.4	-0.00251
	FPSLHGDCVALPNGDDGECRGNLFMDINNK		2xCarbamidomethyl [C8; C19]	1	O08677	O08677 [210-239]		3362.5	30	4	841.379	-1.82	-0.00153
	IWLDDVNCSGKEQSLEFCR		2xCarbamidomethyl [C8; C18]	2	Q9QWK4	Q9QWK4 [310-328]		2356.07	19	3	786.027	-1.23	-0.00097
	WAVPENPCLVNECVR		2xCarbamidomethyl [C8; C13]	2	Q8CIZ8	Q8CIZ8 [2521-2535]		1842.86	15	3	614.957	-2.57	-0.00158
	VAQLEAQCQEPCK		2xCarbamidomethyl [C8; C12]	8	Q8VCM7	Q8VCM7 [153-165]		1560.71	13	2	780.86	-1.23	-0.00096
	VAQLEAQCQEPCKDSVQIHDTTGK		2xCarbamidomethyl [C8; C12]	15	Q8VCM7	Q8VCM7 [153-176]		2742.28	24	3	914.765	-0.14	-0.00013
	DSMIWDCTCIGAGR		2xCarbamidomethyl [C7; C9]; 1xOxidation [M3]	6	P11276	P11276 [118-131]		1657.68	14	2	829.34	-1.87	-0.00155
	DSMIWDCTCIGAGR		2xCarbamidomethyl [C7; C9]	44	P11276	P11276 [118-131]		1641.68	14	2	821.344	-1.26	-0.00104
	SLGPNTCSSNGSSLYFIHGPNLYCYSSIDK		2xCarbamidomethyl [C7; C24]	1	Q91X72	Q91X72 [410-439]		3338.51	30	3	1113.51	-1.1	-0.00122
	FTGQHFCGGTLIAPEWVLTAAHCLEK		2xCarbamidomethyl [C7; C23]	5	P20918	P20918 [603-628]		2943.43	26	4	736.612	-0.72	-0.00053
	QDGHLWCSTTSNYEQDQKYSFCTDHAVLVQTR		2xCarbamidomethyl [C7; C22]	14	P11276	P11276 [380-411]		3874.72	32	5	775.749	-0.15	-0.00011
	GSWGSVCDDNWGEKEDQVVCK		2xCarbamidomethyl [C7; C20]	2	Q9QWK4	Q9QWK4 [265-285]		2455.03	21	3	819.014	-0.17	-0.00014
	NQQEGVCPEGSIDNSPVKWCALSHLER		2xCarbamidomethyl [C7; C20]	4	Q921I1	Q921I1 [344-370]		3110.44	27	4	778.367	1.48	0.00115
	NLEENYCRNPDGETAPWCYTTDSQLR		2xCarbamidomethyl [C7; C18]	3	P20918	P20918 [318-343]		3189.36	26	3	1063.79	-1.04	-0.00111
	QTGEAECQANGWSLTPQCNK		2xCarbamidomethyl [C7; C18]	2	Q07968	Q07968 [192-211]		2278.98	20	3	760.33	-2.74	-0.00208
	EGGTDACKGDSGGPLVCK		2xCarbamidomethyl [C7; C17]	1	P26262	P26262 [568-585]		1807.79	18	3	603.27	0.12	7e-05
	GASSSSCSETYCGLYPESEPEVK		2xCarbamidomethyl [C7; C12]	2	Q9JHH6	Q9JHH6 [267-289]		2524.05	23	3	842.02	-1.1	-0.00093
	TNTNVNCPIECFMPLDVQADR		2xCarbamidomethyl [C7; C11]; 1xOxidation [M13]	1	P11276	P11276 [2452-2472]		2510.11	21	2	1255.56	0.5	0.00063
	TNTNVNCPIECFMPLDVQADRDDSRE		2xCarbamidomethyl [C7; C11]; 1xOxidation [M13]	4	P11276	P11276 [2452-2477]		3112.34	26	3	1038.12	-2.76	-0.00286
	TNTNVNCPIECFMPLDVQADR		2xCarbamidomethyl [C7; C11]	5	P11276	P11276 [2452-2472]		2494.12	21	2	1247.56	-2.71	-0.00338
	TNTNVNCPIECFMPLDVQADRDDSR		2xCarbamidomethyl [C7; C11]	1	P11276	P11276 [2452-2476]		2967.3	25	3	989.768	-4.92	-0.00487
	TNTNVNCPIECFMPLDVQADRDDSRE		2xCarbamidomethyl [C7; C11]	4	P11276	P11276 [2452-2477]		3096.35	26	3	1032.79	3.47	0.00358
	WSEPPTCLHACVIPENIMESHNIILK		2xCarbamidomethyl [C7; C11]	1	P06909	P06909 [1162-1187]		3088.51	26	4	772.882	0.7	0.00054
	QLQESCSVCLTGLDGFR		2xCarbamidomethyl [C6; C9]	1	Q99K41	Q99K41 [298-314]		1969.91	17	2	985.456	-2.94	-0.00289
	GNLLQCVCTGNGR		2xCarbamidomethyl [C6; C8]	19	P11276	P11276 [254-266]		1448.67	13	2	724.84	-0.52	-0.00038
	GNLLQCVCTGNGRGEWK		2xCarbamidomethyl [C6; C8]	8	P11276	P11276 [254-270]		1948.91	17	3	650.309	0.45	0.00029
	THPHSCCHYPPSPAR		2xCarbamidomethyl [C6; C7]	1	Q61508	Q61508 [397-411]		1803.78	15	4	451.7	-2.19	-0.00099
	TRPHLCCR		2xCarbamidomethyl [C6; C7]	1	Q61508	Q61508 [272-279]		1099.52	8	3	367.18	0.01	0
	DLQAICGLSCDELSSMVLELK		2xCarbamidomethyl [C6; C10]	1	P35441	P35441 [265-285]		2381.14	21	3	794.382	-4.06	-0.00322
	FGSFCPTTCGIADFLSSYQTDVDNDLR		2xCarbamidomethyl [C5; C9]	22	Q8VCM7	Q8VCM7 [40-66]		3086.35	27	3	1029.45	-0.58	-0.00059
	FGSFCPTTCGIADFLSSYQTDVDNDLRTLEDILFR		2xCarbamidomethyl [C5; C9]	5	Q8VCM7	Q8VCM7 [40-74]		4073.89	35	4	1019.23	5.81	0.00592
	TPTLCPQSCEEK		2xCarbamidomethyl [C5; C9]	3	Q8CIZ8	Q8CIZ8 [1122-1133]		1449.63	12	2	725.32	-1.28	-0.00093
	TPTLCPQSCEEKNVR		2xCarbamidomethyl [C5; C9]	2	Q8CIZ8	Q8CIZ8 [1122-1136]		1818.85	15	3	606.953	-1.06	-0.00064
	AYFPCIGCVHAISTDSPDLEPVLK		2xCarbamidomethyl [C5; C8]	4	O08677	O08677 [137-160]		2689.3	24	3	897.104	-1.03	-0.00092
	MHGLCGICDENGANDFTLR		2xCarbamidomethyl [C5; C8]	3	Q8CIZ8	Q8CIZ8 [2081-2099]		2179.93	19	3	727.312	-4.63	-0.00337
	MHGLCGICDENGANDFTLRDGTVTTDWKR		2xCarbamidomethyl [C5; C8]	1	Q8CIZ8	Q8CIZ8 [2081-2109]		3339.49	29	5	668.704	-0.86	-0.00057
	AFIDCCNHITK		2xCarbamidomethyl [C5; C6]	3	P01027	P01027 [723-733]		1378.62	11	2	689.816	-0.28	-0.0002
	DPALCCDLSPEDK		2xCarbamidomethyl [C5; C6]	1	Q61508	Q61508 [501-513]		1519.64	13	2	760.322	-1.94	-0.00147
	ATFGCHETYKLDGPEEAECTK		2xCarbamidomethyl [C5; C19]	2	Q01339	Q01339 [230-250]		2443.05	21	3	815.024	0.77	0.00063
	LSVLCQDNYLTQDSEEMVCKDGR		2xCarbamidomethyl [C5; C19]	2	P06909	P06909 [832-854]		2760.23	23	3	920.745	-2.37	-0.00218
	SQASCSLQHSDSEPVGICQGSTVQSSLR		2xCarbamidomethyl [C5; C18]	1	Q9QXC1	Q9QXC1 [220-247]		3005.37	28	3	1002.46	2.1	0.0021
	MMVYCKPSGEWEISVSCAK		2xCarbamidomethyl [C5; C17]; 1xOxidation [M1]	3	P08607	P08607 [99-117]		2278	19	3	760.004	-1	-0.00076
	MMVYCKPSGEWEISVSCAK		2xCarbamidomethyl [C5; C17]	6	P08607	P08607 [99-117]		2262.01	19	3	754.674	0.41	0.00031
	TFYSCTTEGRQDGHLWCSTTSNYEQDQK		2xCarbamidomethyl [C5; C17]	5	P11276	P11276 [370-397]		3399.43	28	4	850.614	1.92	0.00163
	GDAVCTGSGWSSQPFCEEK		2xCarbamidomethyl [C5; C16]	1	P06909	P06909 [247-265]		2101.86	19	2	1051.43	-2.81	-0.00295
	GDAVCTGSGWSSQPFCEEKR		2xCarbamidomethyl [C5; C16]	1	P06909	P06909 [247-266]		2257.96	20	3	753.325	-0.07	-5e-05
	GSITCTYYGWSDTPSCYER		2xCarbamidomethyl [C5; C16]	2	P06909	P06909 [549-567]		2302.94	19	2	1151.97	1.09	0.00126
	HQSQCKDSDWPFCSDDDWNHK		2xCarbamidomethyl [C5; C13]	17	E9PV24	E9PV24 [44-64]		2692.06	21	4	673.77	-0.29	-0.0002
	GEFKCDPHEATCYDDGK		2xCarbamidomethyl [C5; C12]	6	P11276	P11276 [2374-2390]		2028.81	17	2	1014.91	-0.97	-0.00098
	GEFKCDPHEATCYDDGKTYHVGEQWQK		2xCarbamidomethyl [C5; C12]	3	P11276	P11276 [2374-2400]		3285.4	27	5	657.883	-4.03	-0.00265
	GRWKCDPIDQCQDSETR		2xCarbamidomethyl [C5; C11]	2	P11276	P11276 [551-567]		2150.93	17	3	717.649	-1.01	-0.00072
	LPECEAVCGKPK		2xCarbamidomethyl [C4; C8]	1	Q61646	Q61646 [83-94]		1387.67	12	3	463.228	-0.74	-0.00034
	APTCGPCEVAR		2xCarbamidomethyl [C4; C7]	2	Q8CIZ8	Q8CIZ8 [2301-2311]		1217.54	11	2	609.271	-5.17	-0.00315
	KTTCEACPMGYR		2xCarbamidomethyl [C4; C7]	2	Q8CIZ8	Q8CIZ8 [2621-2632]		1473.63	12	2	737.317	-1.72	-0.00127
	LQTCCDKPLLK		2xCarbamidomethyl [C4; C5]	8	P07724	P07724 [299-309]		1375.71	11	2	688.357	-0.28	-0.00019
	LQTCCDKPLLKK		2xCarbamidomethyl [C4; C5]	6	P07724	P07724 [299-310]		1503.8	12	3	501.938	-1.6	-0.0008
	KAHCLSEVEHDTMPADLPAIAADFVEDQEVCK		2xCarbamidomethyl [C4; C31]; 1xOxidation [M13]	1	P07724	P07724 [310-341]		3641.66	32	4	911.165	-4.42	-0.00403
	KAHCLSEVEHDTMPADLPAIAADFVEDQEVCK		2xCarbamidomethyl [C4; C31]	18	P07724	P07724 [310-341]		3625.66	32	4	907.165	-6.45	-0.00585
	VGDCKSQEEVDIHYCQGK		2xCarbamidomethyl [C4; C15]	1	Q8CIZ8	Q8CIZ8 [2736-2753]		2151.94	18	4	538.742	0.62	0.00034
	GFNCESKPEPEETCFDK		2xCarbamidomethyl [C4; C14]	8	P11276	P11276 [85-101]		2073.85	17	3	691.956	-0.33	-0.00023
	GFNCESKPEPEETCFDKYTGNTYK		2xCarbamidomethyl [C4; C14]	21	P11276	P11276 [85-108]		2901.23	24	3	967.748	-1.65	-0.0016
	GFNCESKPEPEETCFDKYTGNTYKVGDTYERPK		2xCarbamidomethyl [C4; C14]	3	P11276	P11276 [85-117]		3946.75	33	5	790.156	-0.72	-0.00057
	SDACQGDSGGPLVCEK		2xCarbamidomethyl [C4; C14]	1	Q9R098	Q9R098 [589-604]		1679.7	16	2	840.353	-0.41	-0.00035
	FGFCPMAAHEEICTTNEGVMYR		2xCarbamidomethyl [C4; C13]; 2xOxidation [M6; M20]	6	P11276	P11276 [458-479]		2652.1	22	3	884.705	0.24	0.00021
	FGFCPMAAHEEICTTNEGVMYR		2xCarbamidomethyl [C4; C13]; 1xOxidation [M]	20	P11276	P11276 [458-479]		2636.1	22	3	879.371	-1.52	-0.00134
	FGFCPMAAHEEICTTNEGVMYR		2xCarbamidomethyl [C4; C13]	66	P11276	P11276 [458-479]		2620.11	22	3	874.041	-0.45	-0.00039
	VTGCPPFDEHKCLAEGGK		2xCarbamidomethyl [C4; C12]	1	Q8CIZ8	Q8CIZ8 [2690-2707]		2001.92	18	4	501.234	-0.69	-0.00035
	QAQCGQDFQCR		2xCarbamidomethyl [C4; C10]	1	Q8K182	Q8K182 [93-103]		1397.57	11	2	699.288	0.55	0.00038
	RSCLHVPVCKDPEEK		2xCarbamidomethyl [C3; C9]	1	P11680	P11680 [448-462]		1853.9	15	4	464.232	2.44	0.00113
	WKCDPIDQCQDSETR		2xCarbamidomethyl [C3; C9]	26	P11276	P11276 [553-567]		1937.81	15	3	646.608	-0.51	-0.00033
	WKCDPIDQCQDSETRTFYQIGDSWEK		2xCarbamidomethyl [C3; C9]	2	P11276	P11276 [553-578]		3292.43	26	4	823.864	0.39	0.00032
	EECSVPVCGQEGR		2xCarbamidomethyl [C3; C8]	1	P19221	P19221 [180-192]		1506.63	13	2	753.818	-1.7	-0.00128
	LECVEPNCR		2xCarbamidomethyl [C3; C8]	1	P83882	P83882 [70-78]		1176.51	9	2	588.759	-2.91	-0.00171
	TPCTVSCNIPVVSGK		2xCarbamidomethyl [C3; C7]	25	Q8K0E8	Q8K0E8 [215-229]		1618.79	15	2	809.899	-0.73	-0.00059
	TTCEACPMGYR		2xCarbamidomethyl [C3; C6]	1	Q8CIZ8	Q8CIZ8 [2622-2632]		1345.53	11	2	673.27	-1.07	-0.00072
	TTCEACPMGYREEK		2xCarbamidomethyl [C3; C6]	3	Q8CIZ8	Q8CIZ8 [2622-2635]		1731.71	14	3	577.907	-3.79	-0.00219
	MSCTCLGNGKGEFK		2xCarbamidomethyl [C3; C5]; 1xOxidation [M1]	9	P11276	P11276 [2364-2377]		1604.69	14	3	535.566	-2.32	-0.00124
	LTCQCLGFGSGHFR		2xCarbamidomethyl [C3; C5]	23	P11276	P11276 [2321-2334]		1639.75	14	3	547.253	-1.56	-0.00085
	MSCTCLGNGK		2xCarbamidomethyl [C3; C5]	1	P11276	P11276 [2364-2373]		1127.46	10	2	564.235	-0.8	-0.00045
	MSCTCLGNGKGEFK		2xCarbamidomethyl [C3; C5]	5	P11276	P11276 [2364-2377]		1588.69	14	3	530.235	-0.32	-0.00017
	YQCYCYGR		2xCarbamidomethyl [C3; C5]	19	P11276	P11276 [585-592]		1169.45	8	2	585.228	-2.12	-0.00124
	DNCCILDER		2xCarbamidomethyl [C3; C4]	17	Q8VCM7	Q8VCM7 [31-39]		1194.49	9	2	597.746	-2.2	-0.00131
	AHCLSEVEHDTMPADLPAIAADFVEDQEVCK		2xCarbamidomethyl [C3; C30]; 1xOxidation [M12]	3	P07724	P07724 [311-341]		3513.56	31	4	879.149	4.24	0.00372
	AHCLSEVEHDTMPADLPAIAADFVEDQEVCK		2xCarbamidomethyl [C3; C30]	8	P07724	P07724 [311-341]		3497.57	31	4	875.151	4.9	0.00428
	NECFLQHKDDNPSLPPFERPEAEAMCTSFK		2xCarbamidomethyl [C3; C26]	4	P07724	P07724 [123-152]		3594.61	30	4	899.402	-5.87	-0.00528
	VQCYNGYSLQNGQDTMTCTENGWSPPPK		2xCarbamidomethyl [C3; C18]	1	P06909	P06909 [414-441]		3232.38	28	3	1078.13	-2.47	-0.00266
	NYCRNPDGDVNGPWCYTTNPR		2xCarbamidomethyl [C3; C15]	1	P20918	P20918 [529-549]		2556.08	21	3	852.691	-7.5	-0.00639
	IECESAETTEDCIEK		2xCarbamidomethyl [C3; C12]	3	Q921I1	Q921I1 [384-398]		1813.75	15	2	907.383	6.66	0.00604
	STCHNQNSMSICEEFSQQADDK		2xCarbamidomethyl [C3; C12]	1	Q61838	Q61838 [275-296]		2616.04	22	3	872.683	-1.97	-0.00171
	VNCDHGPRPSCANSQSPVR		2xCarbamidomethyl [C3; C11]	2	Q8CIZ8	Q8CIZ8 [1917-1935]		2137.96	19	4	535.245	-0.96	-0.00051
	GICSTTNILCK		2xCarbamidomethyl [C3; C10]	2	Q9JJH1	Q9JJH1 [84-94]		1266.62	11	2	633.813	0.11	7e-05
	RHPYFYAPELLYYAEQYNEILTQCCAEADK		2xCarbamidomethyl [C24; C25]	2	P07724	P07724 [169-198]		3755.71	30	4	939.687	3.25	0.00305
	VDLEISPDFLAVPVGGHENSHCICGNER		2xCarbamidomethyl [C22; C24]	4	Q61838	Q61838 [838-865]		3121.45	28	4	781.116	-1.62	-0.00126
	ATAEQLKTVMDDFAQFLDTCCK		2xCarbamidomethyl [C20; C21]; 1xOxidation [M10]	1	P07724	P07724 [563-584]		2608.17	22	3	870.062	-1.06	-0.00092
	ATAEQLKTVMDDFAQFLDTCCK		2xCarbamidomethyl [C20; C21]	3	P07724	P07724 [563-584]		2592.18	22	3	864.732	0.95	0.00082
	LCSGFSGVCVDEDGNEK		2xCarbamidomethyl [C2; C9]	1	Q8CIZ8	Q8CIZ8 [1871-1887]		1872.77	17	2	936.889	-1.89	-0.00177
	SCYYLPCFVTSK		2xCarbamidomethyl [C2; C7]	1	P39876	P39876 [149-160]		1524.69	12	2	762.846	-1.48	-0.00113
	TCGQICSGAPGEQDSR		2xCarbamidomethyl [C2; C6]	1	Q99K41	Q99K41 [478-493]		1722.72	16	2	861.862	-0.17	-0.00014
	ECGADGWINDIPLCEVVK		2xCarbamidomethyl [C2; C14]	2	P06909	P06909 [128-145]		2074.96	18	2	1037.98	0.98	0.00102
	LCNSPSPQMNGKPCEGEAR		2xCarbamidomethyl [C2; C14]	1	P35441	P35441 [461-479]		2131.93	19	3	711.317	2.3	0.00164
	VCEVIASYAHLCR		2xCarbamidomethyl [C2; C12]	4	Q8CIZ8	Q8CIZ8 [2173-2185]		1577.76	13	3	526.588	-4.2	-0.00221
	TCVADESAANCDK		2xCarbamidomethyl [C2; C11]	4	P07724	P07724 [76-88]		1440.57	13	2	720.79	-0.46	-0.00033
	TCVADESAANCDKSLHTLFGDK		2xCarbamidomethyl [C2; C11]	2	P07724	P07724 [76-97]		2439.09	22	4	610.527	-2.12	-0.00129
	VGDTYERPKDSMIWDCTCIGAGR		2xCarbamidomethyl [C16; C18]; 1xOxidation [M12]	20	P11276	P11276 [109-131]		2703.2	23	4	676.555	0.26	0.00017
	VGDTYERPKDSMIWDCTCIGAGR		2xCarbamidomethyl [C16; C18]	34	P11276	P11276 [109-131]		2687.2	23	3	896.403	-2.38	-0.00213
	TPENFPDAGLEMNYCRNPDGDKGPWCYTTDPSVR		2xCarbamidomethyl [C15; C26]	2	P20918	P20918 [412-445]		3959.71	34	4	990.682	-0.33	-0.00033
	AVLTSQETLFGGSDCTGNFCLFK		2xCarbamidomethyl [C15; C20]	4	Q921I1	Q921I1 [619-641]		2552.18	23	3	851.395	-4.06	-0.00345
	IMTLKQDETFQDGCDSHLCR		2xCarbamidomethyl [C14; C19]	2	Q8CIZ8	Q8CIZ8 [2658-2677]		2454.08	20	4	614.276	-1.6	-0.00098
	QWVNTVAGEKLPECEAVCGKPK		2xCarbamidomethyl [C14; C18]	1	Q61646	Q61646 [73-94]		2500.23	22	4	625.811	-3.6	-0.00225
	FQSSAVMALQEACEAYLVGLFEDTNLCAIHAK		2xCarbamidomethyl [C13; C27]	3	P68433	P68433 [85-116]		3586.7	32	3	1196.24	4.36	0.00522
	TTPPSVYPLAPGCGDTTGSSVTLGCLVK		2xCarbamidomethyl [C13; C25]	2	P01867	P01867 [2-29]		2835.39	28	3	945.802	0.21	0.0002
	TVMDDFAQFLDTCCK		2xCarbamidomethyl [C13; C14]; 1xOxidation [M3]	16	P07724	P07724 [570-584]		1866.77	15	2	933.888	-1.18	-0.0011
	TVMDDFAQFLDTCCK		2xCarbamidomethyl [C13; C14]	9	P07724	P07724 [570-584]		1850.78	15	2	925.89	-1.5	-0.00139
	TTGGKDEEVVHCLSAGWSSQPSCR		2xCarbamidomethyl [C12; C23]	3	Q07968	Q07968 [125-148]		2648.18	24	3	883.406	7.81	0.0069
	RPGDVWTLPDQCHTVTCLANGQTLLQSHR		2xCarbamidomethyl [C12; C17]	1	Q8CIZ8	Q8CIZ8 [1888-1916]		3360.63	29	5	672.932	-0.36	-0.00024
	RPHETGGYMLECLCLGNGK		2xCarbamidomethyl [C12; C14]; 1xOxidation [M9]	16	P11276	P11276 [157-175]		2208	19	3	736.671	-0.68	-0.0005
	RPHETGGYMLECLCLGNGK		2xCarbamidomethyl [C12; C14]	66	P11276	P11276 [157-175]		2192	19	3	731.339	-0.72	-0.00053
	ASGKPVAATMCIGPEGDLHGVPPGECAVR		2xCarbamidomethyl [C11; C26]	1	O35490	O35490 [176-204]		2933.41	29	4	734.104	-4.16	-0.00305
	VIAPATFHTICQQDSCHQER		2xCarbamidomethyl [C11; C16]	3	Q8CIZ8	Q8CIZ8 [2153-2172]		2398.1	20	3	800.038	-0.93	-0.00075
	ERFPSLHGDCVALPNGDDGECR		2xCarbamidomethyl [C10; C21]	1	O08677	O08677 [208-229]		2501.09	22	4	626.027	-2.27	-0.00142
	ESNTELAEDCEIKHLGQSLDCNANVYMRPWENK		2xCarbamidomethyl [C10; C21]	2	O08677	O08677 [330-362]		3950.77	33	5	790.961	-0.19	-0.00015
	QKVAQLEAQCQEPCK		2xCarbamidomethyl [C10; C14]	4	Q8VCM7	Q8VCM7 [151-165]		1816.87	15	3	606.295	0.7	0.00042
	QKVAQLEAQCQEPCKDSVQIHDTTGK		2xCarbamidomethyl [C10; C14]	2	Q8VCM7	Q8VCM7 [151-176]		2998.44	26	3	1000.15	-0.91	-0.00091
	AVSSFFSGSCVPCADPVAFPK		2xCarbamidomethyl [C10; C13]	6	Q921I1	Q921I1 [168-188]		2230.03	21	2	1115.52	0.14	0.00016
	LSDAGFKLTCQCLGFGSGHFR		2xCarbamidomethyl [C10; C12]	8	P11276	P11276 [2314-2334]		2358.11	21	3	786.707	-2.84	-0.00224
	RHEEGHMLNCTCFGQGR		2xCarbamidomethyl [C10; C12]	1	P11276	P11276 [534-550]		2088.89	17	4	522.978	-0.3	-0.00016
	EAPDLVLQTCCSK		2xCarbamidomethyl [C10; C11]	3	Q8CIZ8	Q8CIZ8 [1660-1672]		1520.71	13	2	760.86	2.46	0.00187
	RNSWKDPALCCDLSPEDK		2xCarbamidomethyl [C10; C11]	4	Q61508	Q61508 [496-513]		2190.99	18	3	731.001	-0.71	-0.00052
	CEGETDFVCR		2xCarbamidomethyl [C1; C9]	2	P20918	P20918 [53-62]		1272.5	10	2	636.752	-1.93	-0.00123
	CQEILSVDCSTNNPAQANLR		2xCarbamidomethyl [C1; C9]	2	Q06890	Q06890 [304-323]		2290.06	20	2	1145.54	4.55	0.00521
	CDPHEATCYDDGKTYHVGEQWQK		2xCarbamidomethyl [C1; C8]	11	P11276	P11276 [2378-2400]		2824.17	23	3	942.061	-1.43	-0.00135
	CDPIDQCQDSETR		2xCarbamidomethyl [C1; C7]	13	P11276	P11276 [555-567]		1623.64	13	2	812.321	-1.94	-0.00158
	CDPIDQCQDSETRTFYQIGDSWEK		2xCarbamidomethyl [C1; C7]	1	P11276	P11276 [555-578]		2978.26	24	3	993.423	-0.61	-0.0006
	CDPIDQCQDSETRTFYQIGDSWEKFVHGVR		2xCarbamidomethyl [C1; C7]	4	P11276	P11276 [555-584]		3673.64	30	5	735.535	0.21	0.00016
	CDSSKWCHDNGVNYK		2xCarbamidomethyl [C1; C7]	4	P11276	P11276 [2335-2349]		1869.76	15	3	623.926	-0.9	-0.00056
	CIEKIPCSQPPTIEHGSINLPR		2xCarbamidomethyl [C1; C7]	1	P06909	P06909 [861-882]		2546.29	22	4	637.324	-4.35	-0.00277
	CAEENCFMQQSQEK		2xCarbamidomethyl [C1; C6]	2	P01027	P01027 [1513-1526]		1788.7	14	2	894.853	-0.44	-0.00039
	CIKTDCDVLPTVK		2xCarbamidomethyl [C1; C6]	1	P06909	P06909 [989-1001]		1548.78	13	3	516.93	-1.1	-0.00057
	CLPTACTIQLR		2xCarbamidomethyl [C1; C6]	1	Q8CIZ8	Q8CIZ8 [2644-2654]		1332.68	11	2	666.843	2.52	0.00168
	CTLKPCEFPQFK		2xCarbamidomethyl [C1; C6]	1	P06909	P06909 [320-331]		1554.74	12	3	518.919	-0.49	-0.00026
	CDNCRRPGAAEPSPDGTTGHTYNQYTQR		2xCarbamidomethyl [C1; C4]	5	P11276	P11276 [2420-2447]		3209.39	28	4	803.102	-0.56	-0.00045
	CGPPPPIDNGDITSLSLPVYEPLSSVEYQCQK		2xCarbamidomethyl [C1; C30]	1	P06909	P06909 [1114-1145]		3560.69	32	3	1187.58	5.96	0.00708
	CPCFHQGAEYAPGDTVK		2xCarbamidomethyl [C1; C3]	2	Q8CIZ8	Q8CIZ8 [827-843]		1936.83	17	3	646.284	2.42	0.00156
	CGPPPDISNGKHSGTEDFYPYNHGISYTCDPGFR		2xCarbamidomethyl [C1; C29]	2	P08607	P08607 [181-214]		3842.66	34	5	769.336	-2.25	-0.00173
	CCTLPEDQR		2xCarbamidomethyl [C1; C2]	2	P07724	P07724 [461-469]		1178.49	9	2	589.75	-0.74	-0.00044
	CTTPPPPPSPTYQCLK		2xCarbamidomethyl [C1; C14]	2	P20918	P20918 [262-277]		1843.87	16	3	615.294	-2.11	-0.0013
	CTAQGWEPEVPCVR		2xCarbamidomethyl [C1; C12]	2	P06909	P06909 [374-387]		1688.75	14	2	844.881	2.21	0.00186
	FTNIGPDTMR		1xOxidation [M9]	28	P11276	P11276 [1365-1374]		1167.55	10	2	584.276	-1.23	-0.00072
	LLRDYQELMNTK		1xOxidation [M9]	2	Q3TTY5	Q3TTY5 [480-491]		1539.78	12	3	513.932	-0.88	-0.00045
	TASPDQTEMTIEGLQPTVEYVVSVYAQNR		1xOxidation [M9]	20	P11276	P11276 [1679-1707]		3242.55	29	3	1081.52	-2.17	-0.00234
	TEIDKPSQMQVTDVQDNSISVR		1xOxidation [M9]	33	P11276	P11276 [1630-1651]		2506.21	22	3	836.073	-1.3	-0.00108
	TTAENEFVMLK		1xOxidation [M9]	2	Q922U2	Q922U2 [260-270]		1298.63	11	2	649.819	1.13	0.00074
	TTAENEFVMLKK		1xOxidation [M9]	2	Q922U2	Q922U2 [260-271]		1426.72	12	3	476.246	-1.8	-0.00085
	VGAGAPVYMAAVLEYLTAEILELAGNAAR		1xOxidation [M9]	1	Q64523	Q64523 [44-72]		2949.54	29	3	983.857	6.34	0.00623
	YLGDVDATMSILDISMMTGFAPDTK		1xOxidation [M9]	1	P01027	P01027 [1392-1416]		2708.25	25	3	903.42	-2.17	-0.00196
	KGGETSEMYLIQPDTSIKPYR		1xOxidation [M8]	39	Q8K0E8	Q8K0E8 [237-257]		2429.2	21	3	810.405	-0.93	-0.00076
	TSTADYAMFR		1xOxidation [M8]	38	Q8VCM7	Q8VCM7 [282-291]		1178.51	10	2	589.761	-0.38	-0.00022
	VAFSSGSMSGGAGR		1xOxidation [M8]	1	P07744	P07744 [28-41]		1286.58	14	2	643.793	0.01	1e-05
	ENPTTFMGHYLHEVAR		1xOxidation [M7]	6	P07724	P07724 [153-168]		1917.89	16	3	639.969	0.26	0.00016
	GGETSEMYLIQPDTSIKPYR		1xOxidation [M7]	38	Q8K0E8	Q8K0E8 [238-257]		2301.11	20	3	767.707	-0.64	-0.00049
	GGVDDEMTLSAYITMALLESSLPATHPVVSK		1xOxidation [M7]	2	P28665	P28665 [1095-1125]		3248.61	31	3	1083.53	-8.52	-0.00923
	KNHEEEMLALR		1xOxidation [M7]	1	Q9Z2K1	Q9Z2K1 [249-259]		1385.68	11	3	462.566	-1.5	-0.00069
	DSTYSMSSTLTLTKDEYER		1xOxidation [M6]	1	P01837	P01837 [63-81]		2243	19	3	748.34	1.33	0.00099
	DYQELMNTK		1xOxidation [M6]	2	Q3TTY5	Q3TTY5 [483-491]		1157.51	9	2	579.26	-1.36	-0.00079
	IHLISMQSTIPYALR		1xOxidation [M6]	31	Q8VCM7	Q8VCM7 [258-272]		1758.96	15	3	586.989	-2.21	-0.00129
	NEVHTMLGQSTEEIR		1xOxidation [M6]	1	P08226	P08226 [130-144]		1759.83	15	3	587.279	-2.51	-0.00147
	ADLEMQIESLKEELAYLK		1xOxidation [M5]	1	Q61781	Q61781 [239-256]		2139.09	18	3	713.703	2.4	0.00171
	ADLEMQIESLKEELAYLKK		1xOxidation [M5]	2	Q61781	Q61781 [239-257]		2267.18	19	4	567.551	-0.84	-0.00047
	ADLEMQIESLKEELAYLR		1xOxidation [M5]	1	Q6IFX2	Q6IFX2 [212-229]		2167.1	18	2	1084.06	6.83	0.0074
	KIEEMLPLGPNK		1xOxidation [M5]	1	Q6RI63	Q6RI63 [283-294]		1384.75	12	3	462.254	-1.79	-0.00082
	ILNEMRDQYEK		1xOxidation [M5]	2	Q6IFX2; Q61781	Q6IFX2 [262-272]; Q61781 [289-299]		1454.69	11	3	485.57	0.04	2e-05
	NNHNMLQEEDLIDEDDILVR		1xOxidation [M5]	1	P01029	P01029 [754-773]		2441.12	20	3	814.381	1.8	0.00147
	VDALMDEINFMK		1xOxidation [M5]	1	Q922U2	Q922U2 [287-298]		1441.67	12	2	721.34	2.32	0.00167
	QNPMTLGNVVIFDK		1xOxidation [M4]	1	P98086	P98086 [122-135]		1591.81	14	2	796.411	0.31	0.00025
	VTIMWTPPDSVVSGYR		1xOxidation [M4]	20	P11276	P11276 [922-937]		1823.9	16	2	912.454	0.1	9e-05
	VTIMWTPPDSVVSGYRVEVLPVSLPGEHGQR		1xOxidation [M4]	6	P11276	P11276 [922-952]		3421.76	31	4	856.194	-1.3	-0.00111
	SSIAELNNNIQSVSDTSSVTFQYLTLLKDMWK		1xOxidation [M30]	6	Q8K0E8	Q8K0E8 [115-146]		3648.81	32	4	912.96	1.95	0.00178
	WVQTLSDQVQEELQSSQVTQELTALMEDTMTEVK		1xOxidation [M30]	2	P08226	P08226 [49-82]		3940.87	34	3	1314.3	3.12	0.00409
	ALMGSPQLVAAVVR		1xOxidation [M3]	1	Q02257	Q02257 [178-191]		1427.8	14	2	714.407	1.44	0.00103
	NIMEYLR		1xOxidation [M3]	42	E9PV24	E9PV24 [109-115]		954.471	7	2	477.739	-0.67	-0.00032
	TLMSPLGITR		1xOxidation [M3]	3	P07758; P22599; Q00897	P07758 [319-328]; P22599 [319-328]; Q00897 [319-328]		1104.61	10	2	552.807	-1.17	-0.00065
	VTMQNLNDR		1xOxidation [M3]	4	Q9Z2K1; Q61414; P02535; Q61781	Q9Z2K1 [115-123]; Q61414 [100-108]; P02535 [146-154]; Q61781 [123-131]		1106.53	9	2	553.765	-1.95	-0.00108
	AVDQSVLLLKPESELSPSWIYNLPGMQQNK		1xOxidation [M26]	1	P28665	P28665 [591-620]		3400.75	30	3	1134.25	1.18	0.00134
	VEQELTPELLQEWLDELSETMLVVHMPR		1xOxidation [M26]	1	P32261	P32261 [328-355]		3380.68	28	3	1127.56	-3.28	-0.0037
	AVLTIDETGTEAAAATVFEAVPMSMPPILR		1xOxidation [M23]	1	P22599	P22599 [355-384]		3117.58	30	3	1039.87	-0.07	-7e-05
	AVLTIDETGTEAAAVTVLQMVPMSMPPILR		1xOxidation [M20]	1	P07758	P07758 [355-384]		3170.65	30	3	1057.56	4.86	0.00513
	GGVDDEVTLSAYITIALLEMPLPVTHSAVR		1xOxidation [M20]	4	Q61838	Q61838 [1106-1135]		3183.66	30	4	796.672	1.14	0.0009
	FMDTVAEK		1xOxidation [M2]	2	Q06890	Q06890 [429-436]		956.439	8	2	478.723	-1.19	-0.00057
	KMVEEIVKYEALLLTHETSIR		1xOxidation [M2]	38	Q8VCM7	Q8VCM7 [113-133]		2518.36	21	4	630.344	-1.06	-0.00067
	NMDPLNDNIATLLHQSSDKFVSELWK		1xOxidation [M2]	1	Q8VDD5	Q8VDD5 [588-613]		3031.48	26	4	758.628	2.85	0.00216
	QMSFSLAAEPIQGPYK		1xOxidation [M2]	1	P28665	P28665 [189-204]		1782.87	16	2	891.939	-0.82	-0.00073
	TMQYVPNSHDVK		1xOxidation [M2]	9	P08607	P08607 [430-441]		1434.67	12	2	717.837	-1.65	-0.00119
	AGTSLLLSLQDGAFQNPLMISQLLPILNHK		1xOxidation [M19]	1	O88968	O88968 [273-302]		3248.77	30	3	1083.6	5.39	0.00584
	SVQNDSQALAEVLNQLKDMLANFR		1xOxidation [M19]	1	E9Q557	E9Q557 [723-746]		2720.37	24	3	907.454	-7.15	-0.00648
	GSIFNLGSHVLSLEQGNMK		1xOxidation [M18]	4	Q61838	Q61838 [502-520]		2047.03	19	3	683.013	-2.21	-0.00151
	KSEHHLYKPQASSAEVEMNAYVVLAR		1xOxidation [M18]	1	P28665	P28665 [1193-1218]		2973.49	26	5	595.504	1.09	0.00065
	EINLSPDSSSVIVSGLMVATK		1xOxidation [M17]	31	P11276	P11276 [1857-1877]		2163.12	21	2	1082.06	-1.21	-0.00131
	AIQVYYNPDQPPKPGMIDSATQK		1xOxidation [M16]	33	Q8VCM7	Q8VCM7 [88-110]		2577.27	23	3	859.759	-1.09	-0.00094
	SQLQEAPPEWKALTEMR		1xOxidation [M16]	2	E9PV24	E9PV24 [240-256]		2030	17	3	677.338	-0.55	-0.00037
	YFDSFGDLSSASAIMGNAK		1xOxidation [M15]	4	P02088	P02088 [42-60]		1996.9	19	2	998.944	-7.16	-0.00714
	APQVYVLPPPAEEMTKK		1xOxidation [M14]	1	P01864	P01864 [233-249]		1914	17	3	638.674	2.24	0.00143
	DSEKKDDLPPVAAMLQSTATK		1xOxidation [M14]	1	A0A0G2JEB6	A0A0G2JEB6 [532-552]		2261.13	21	3	754.385	3	0.00226
	FALEIPVEFSMVPMAK		1xOxidation [M14]	2	P28665	P28665 [516-531]		1824.93	16	2	912.973	5.94	0.00542
	LSISGNYNLETLMSPLGITR		1xOxidation [M13]	5	Q00898	Q00898 [309-328]		2195.14	20	3	732.385	1.96	0.00143
	DLHVPIPAVAEMNPNVNVFVPPR		1xOxidation [M12]	2	P01872	P01872 [98-120]		2541.33	23	3	847.783	2.75	0.00233
	ILNEMRDQYEQMAEK		1xOxidation [M12]	1	Q9Z2K1	Q9Z2K1 [281-295]		1913.87	15	3	638.629	-0.53	-0.00034
	THITNAFNWLSMK		1xOxidation [M12]	2	Q61838	Q61838 [1074-1086]		1578.77	13	3	526.928	-2.38	-0.00125
	GQTGGDVNVEMDAAPGVDLSR		1xOxidation [M11]	1	Q9Z2K1	Q9Z2K1 [260-280]		2103.96	21	2	1052.48	-3.32	-0.00349
	LSIGEGQQHHMGGSK		1xOxidation [M11]	6	Q8VCM7	Q8VCM7 [417-431]		1581.74	15	3	527.92	1.58	0.00083
	LSIGEGQQHHMGGSKQAGDV		1xOxidation [M11]	2	Q8VCM7	Q8VCM7 [417-436]		2051.96	20	4	513.744	-1.61	-0.00083
	TKTASPDQTEMTIEGLQPTVEYVVSVYAQNR		1xOxidation [M11]	2	P11276	P11276 [1677-1707]		3471.69	31	3	1157.9	-1.41	-0.00163
	YYWGGLYSWDMSK		1xOxidation [M11]	26	Q8K0E8	Q8K0E8 [436-448]		1671.71	13	2	836.361	-0.09	-8e-05
	AHLQSLVDLMQQEGGPSQIGDALAFAVR		1xOxidation [M10]	2	Q8CIZ8	Q8CIZ8 [1752-1779]		2967.5	28	3	989.838	0.19	0.00019
	ALVALGAVDMALYAVGGR		1xOxidation [M10]	1	P01029	P01029 [595-612]		1762.95	18	2	881.979	-0.31	-0.00028
	GWFEPIVEDMHR		1xOxidation [M10]	1	P08226	P08226 [273-284]		1531.7	12	3	511.239	0.84	0.00043
	HGTDDGVVWMNWK		1xOxidation [M10]	65	Q8K0E8	Q8K0E8 [449-461]		1560.69	13	2	780.845	-4.77	-0.00372
	IHYLLNEDIMK		1xOxidation [M10]	1	Q61838	Q61838 [477-487]		1404.72	11	3	468.911	-1.01	-0.00047
	LLTVWLPDSMTTWEIHGVSLSK		1xOxidation [M10]	2	P01029	P01029 [792-813]		2529.31	22	3	843.774	1.15	0.00097
	LQQVEDLSTMATLGNSFFHK		1xOxidation [M10]	1	Q8CIZ8	Q8CIZ8 [1851-1870]		2282.11	20	3	761.377	1.98	0.0015
	TAGWNIPMGMLYNR		1xOxidation [M10]	1	Q921I1	Q921I1 [479-492]		1639.77	14	2	820.391	1.46	0.0012
	TMEAHPYSTMHNSNNYLHLSVSR		1xOxidation [M10]	1	P01027	P01027 [440-462]		2705.22	23	5	541.849	-1.11	-0.0006
	MADEAGSEAHREGETR		1xOxidation [M1]	7	E9PV24	E9PV24 [525-540]		1761.75	16	3	587.92	0.57	0.00034
	MALEIYK		1xOxidation [M1]	3	P08607	P08607 [442-448]		883.459	7	2	442.233	-1.76	-0.00078
	MELERPGK		1xOxidation [M1]	2	E9PV24	E9PV24 [260-267]		975.493	8	2	488.251	1.12	0.00055
	MELERPGKDGGSR		1xOxidation [M1]	4	E9PV24	E9PV24 [260-272]		1447.7	13	4	362.68	1.45	0.00052
	MELERPGKDGGSRGDSPGDSR		1xOxidation [M1]	5	E9PV24	E9PV24 [260-280]		2219.01	21	4	555.509	0.92	0.00051
	MFASFPTTK		1xOxidation [M1]	4	P01942	P01942 [33-41]		1045.5	9	2	523.255	1	0.00052
	MKGLIDEANQDFTNR		1xOxidation [M1]	13	E9PV24	E9PV24 [71-85]		1767.83	15	2	884.42	0.23	0.0002
	MKGLIDEANQDFTNRINK		1xOxidation [M1]	6	E9PV24	E9PV24 [71-88]		2123.05	18	3	708.355	-1.64	-0.00116
	MLRPLNELLPLAYIEDPK		1xOxidation [M1]	1	P28665	P28665 [154-171]		2141.17	18	3	714.394	-0.47	-0.00034
	MLRPLNELLPLAYIEDPKK		1xOxidation [M1]	2	P28665	P28665 [154-172]		2269.26	19	3	757.092	-0.55	-0.00042
	MLSGFIPLKPTVK		1xOxidation [M1]	2	P28665	P28665 [1387-1399]		1446.84	13	3	482.951	0.69	0.00033
	MQHLEQTLSK		1xOxidation [M1]	3	P07758	P07758 [278-287]		1230.61	10	2	615.811	-0.22	-0.00014
	MQQVEASLQPETLR		1xOxidation [M1]	4	P07759; Q03734; Q91WP6	P07759 [283-296]; Q03734 [282-295]; Q91WP6 [282-295]		1645.82	14	2	823.415	0.63	0.00052
	MQQVEASLQPETLRK		1xOxidation [M1]	2	P07759; Q03734; Q91WP6	P07759 [283-297]; Q03734 [282-296]; Q91WP6 [282-296]		1773.92	15	3	591.976	-1.83	-0.00108
	MSPVPDLVPGSFK		1xOxidation [M1]	22	E9PV24	E9PV24 [227-239]		1389.71	13	2	695.357	-0.94	-0.00065
	MSPVPDLVPGSFKSQLQEAPPEWK		1xOxidation [M1]	5	E9PV24	E9PV24 [227-250]		2683.34	24	3	895.123	4.29	0.00384
	MSVEADINGLR		1xOxidation [M1]	2	Q6IFX2; Q61781; Q9QWL7	Q6IFX2 [191-201]; Q61781 [218-228]; Q9QWL7 [181-191]		1220.59	11	2	610.801	1.26	0.00077
	MSVEADINGLRR		1xOxidation [M1]	4	Q6IFX2; Q61781; Q9QWL7	Q6IFX2 [191-202]; Q61781 [218-229]; Q9QWL7 [181-192]		1376.7	12	3	459.569	-1.18	-0.00054
	MTQIMFETFNTPAMYVAIQAVLSLYASGR		1xOxidation [M1]	1	P60710	P60710 [119-147]		3269.6	29	3	1090.54	2.05	0.00224
	MVEEIVK		1xOxidation [M1]	13	Q8VCM7	Q8VCM7 [114-120]		863.454	7	2	432.231	-0.65	-0.00028
	MVEEIVKYEALLLTHETSIR		1xOxidation [M1]	44	Q8VCM7	Q8VCM7 [114-133]		2390.26	20	3	797.427	0.74	0.00059
	MVSGFIPMKPSVK		1xOxidation [M1]	1	Q61838	Q61838 [1404-1416]		1436.76	13	3	479.593	0.98	0.00047
	WYSMKETTMK		1xOxidation [M]	11	Q8VCM7	Q8VCM7 [401-410]		1320.6	10	2	660.801	-1.6	-0.00105
	TGPMKEINLSPDSSSVIVSGLMVATK		1xOxidation [M]	6	P11276	P11276 [1852-1877]		2677.38	26	3	893.129	-2.02	-0.00181
	TMTIHNGMFFSTYDR		1xOxidation [M]	16	Q8K0E8	Q8K0E8 [386-400]		1836.8	15	2	918.905	-0.8	-0.00073
	TMTIHNGMFFSTYDRDNDGWVTTDPR		1xOxidation [M]	38	Q8K0E8	Q8K0E8 [386-411]		3093.35	26	4	774.091	-1.17	-0.00091
	TMTIHNGMFFSTYDRDNDGWVTTDPRK		1xOxidation [M]	8	Q8K0E8	Q8K0E8 [386-412]		3221.44	27	4	806.114	-2.64	-0.00213
	AMGVPMMGLDYSDEINQVVEVR		1xOxidation [M]	7	Q61838	Q61838 [719-740]		2469.15	22	3	823.721	0.77	0.00063
	IGDQWDKQHDLGHMMR		1xOxidation [M]	22	P11276	P11276 [480-495]		1982.9	16	3	661.636	-1.39	-0.00092
	MGPTELLIEMEDWK		1xOxidation [M]	47	Q8K0E8	Q8K0E8 [325-338]		1707.8	14	2	854.403	1.06	0.00091
	MGPTELLIEMEDWKGDK		1xOxidation [M]	34	Q8K0E8	Q8K0E8 [325-341]		2007.94	17	3	669.986	1.29	0.00086
	MGPTELLIEMEDWKGDKVK		1xOxidation [M]	47	Q8K0E8	Q8K0E8 [325-343]		2235.1	19	3	745.706	0.27	0.0002
	MIFPVTLLAFQWHR		1xMet-loss+Acetyl [N-Term]	1	O70157	O70157 [1-14]	O70157 1xMet-loss+Acetyl [N-Term]	1669.92	14	2	835.464	-0.8	-0.00067
	MVHLTDAEK		1xMet-loss+Acetyl [N-Term]	1	P02088	P02088 [1-9]	P02088 1xMet-loss+Acetyl [N-Term]	954.489	9	2	477.747	-2.01	-0.00096
	MAEELLLER		1xMet-loss+Acetyl [N-Term]	1	P21981	P21981 [1-9]	P21981 1xMet-loss+Acetyl [N-Term]	1014.55	9	2	507.776	-1.13	-0.00057
	MAAQGEPQVQFK		1xMet-loss+Acetyl [N-Term]	1	P62827	P62827 [1-12]	P62827 1xMet-loss+Acetyl [N-Term]	1244.63	12	2	622.815	-3.51	-0.00219
	MSDTPASTFGGR		1xMet-loss+Acetyl [N-Term]	1	Q8BH61	Q8BH61 [1-12]	Q8BH61 1xMet-loss+Acetyl [N-Term]	1137.52	12	2	569.261	-2.21	-0.00126
	MAQQAADKYLYVDK		1xMet-loss+Acetyl [N-Term]	3	Q8VDD5	Q8VDD5 [1-14]	Q8VDD5 1xMet-loss+Acetyl [N-Term]	1554.78	14	2	777.893	-0.64	-0.0005
	MAQQAADKYLYVDKNFINNPLAQADWAAK		1xMet-loss+Acetyl [N-Term]	2	Q8VDD5	Q8VDD5 [1-29]	Q8VDD5 1xMet-loss+Acetyl [N-Term]	3208.61	29	3	1070.21	0.57	0.00061
	MVLSGEDKSNIKAAWGK		1xMet-loss [N-Term]	2	P01942	P01942 [1-17]	P01942 1xMet-loss [N-Term]	1702.91	17	3	568.309	0.25	0.00014
	MVHLTDAEK		1xMet-loss [N-Term]	1	P02088	P02088 [1-9]	P02088 1xMet-loss [N-Term]	912.479	9	2	456.742	-1.23	-0.00056
	MGHQQLYWSHPR		1xMet-loss [N-Term]	2	P62274	P62274 [1-12]	P62274 1xMet-loss [N-Term]	1408.69	12	3	470.234	1.39	0.00065
	AKQQFLVYCEIDGSGNGWTVLQK		1xCarbamidomethyl [C9]	26	Q8VCM7	Q8VCM7 [199-221]		2641.31	23	3	881.106	-1.53	-0.00134
	ALRDQAEVCQQQQAAPVDEAGR		1xCarbamidomethyl [C9]	1	P08032	P08032 [955-976]		2440.16	22	3	814.06	0.78	0.00063
	AVTPQAVSCQLSDWYK		1xCarbamidomethyl [C9]	1	Q8K182	Q8K182 [31-46]		1852.89	16	2	926.949	0.4	0.00037
	DGTIEIPSCFK		1xCarbamidomethyl [C9]	1	Q01339	Q01339 [317-327]		1266.6	11	2	633.805	-0.6	-0.00038
	FHTVRDEECSELSMVADKTEK		1xCarbamidomethyl [C9]	1	P02762	P02762 [74-94]		2511.15	21	4	628.541	-3.38	-0.00212
	GGNSNGALCHFPFLYNNR		1xCarbamidomethyl [C9]	16	P11276	P11276 [412-429]		2037.93	18	2	1019.47	0.51	0.00052
	GVETSLAECAFTK		1xCarbamidomethyl [C9]	1	Q61129	Q61129 [193-205]		1412.67	13	2	706.84	0.47	0.00033
	GVISWGSGCGDR		1xCarbamidomethyl [C9]	1	Q80YC5	Q80YC5 [564-575]		1250.56	12	2	625.781	-2.22	-0.00139
	HFRDEELSCSVLELK		1xCarbamidomethyl [C9]	5	P07759; Q03734	P07759 [252-266]; Q03734 [251-265]		1861.91	15	3	621.308	-1.2	-0.00075
	KPVDQYEDCYLAR		1xCarbamidomethyl [C9]	4	Q921I1	Q921I1 [252-264]		1656.77	13	2	828.886	-2.45	-0.00203
	LEDIVTYHCSR		1xCarbamidomethyl [C9]	1	P04186	P04186 [180-190]		1392.66	11	3	464.89	-1.47	-0.00068
	LNDKLDYECLVGFENEYK		1xCarbamidomethyl [C9]	2	P06909	P06909 [528-545]		2249.04	18	3	750.349	-4.48	-0.00336
	LPVADSEACQR		1xCarbamidomethyl [C9]	1	Q8CG16	Q8CG16 [614-624]		1245.59	11	2	623.293	-7.98	-0.00497
	LSVQSSPECIVGK		1xCarbamidomethyl [C9]	3	Q8BH61	Q8BH61 [145-157]		1403.72	13	2	702.363	-1.04	-0.00073
	NFDLTAIPCANHK		1xCarbamidomethyl [C9]	1	Q5SWU9	Q5SWU9 [1387-1399]		1500.73	13	3	500.914	0.84	0.00042
	QWVLTAAHCFDGIPYPDVWR		1xCarbamidomethyl [C9]	1	P26262	P26262 [427-446]		2431.17	20	3	811.06	0.4	0.00033
	SDDEIRYECNYGFYPVTGSTVSK		1xCarbamidomethyl [C9]	1	P06909	P06909 [286-308]		2687.19	23	3	896.408	5.94	0.00532
	SEDTAMYYCAR		1xCarbamidomethyl [C9]	3	P18526; P18528	P18526 [107-117]; P18528 [88-98]		1366.54	11	2	683.774	0	0
	SIAQYWLGCPTSEK		1xCarbamidomethyl [C9]	1	P29788	P29788 [465-478]		1639.78	14	2	820.392	-0.81	-0.00066
	VEDMAELTCLNEASVLHNLKER		1xCarbamidomethyl [C9]	1	Q8VDD5	Q8VDD5 [83-104]		2571.25	22	4	643.57	1.48	0.00095
	VGDLLEFSCHSGHR		1xCarbamidomethyl [C9]	1	P06909	P06909 [589-602]		1613.75	14	4	404.192	-1.95	-0.00079
	VKDIVAYTCTAGYYTTTGK		1xCarbamidomethyl [C9]	4	Q07968	Q07968 [173-191]		2112.03	19	3	704.683	1.41	0.00099
	VLHMNTGSCLPHLLSHFYQNLGPGTIR		1xCarbamidomethyl [C9]	1	Q61247	Q61247 [135-161]		3062.55	27	5	613.313	-3.03	-0.00186
	VSALNSVHCEHVEDEGESR		1xCarbamidomethyl [C9]	1	Q5SWU9	Q5SWU9 [1760-1778]		2153.95	19	4	539.242	-2.3	-0.00124
	ALLTYGSCNK		1xCarbamidomethyl [C8]	2	Q9QWK4	Q9QWK4 [187-196]		1126.56	10	2	563.781	-1.66	-0.00094
	KQELEEICHDLEAR		1xCarbamidomethyl [C8]	1	Q8VDD5	Q8VDD5 [910-923]		1769.85	14	3	590.619	-2.87	-0.00169
	KSPQELLCGASLISDR		1xCarbamidomethyl [C8]	1	P19221	P19221 [381-396]		1773.92	16	3	591.976	-1	-0.00059
	LAFIENLCGPR		1xCarbamidomethyl [C8]	3	Q61508	Q61508 [485-495]		1289.67	11	2	645.337	-0.97	-0.00062
	LITQGENCIK		1xCarbamidomethyl [C8]	3	P01027	P01027 [713-722]		1175.61	10	2	588.308	-0.37	-0.00022
	LSEDQEDCILYSSWLAEK		1xCarbamidomethyl [C8]	3	P28665	P28665 [627-644]		2186	18	2	1093.5	-3.86	-0.00422
	ISHTEEDCLTFK		1xCarbamidomethyl [C8]	2	P01027	P01027 [1451-1462]		1479.68	12	3	493.897	-2.07	-0.00102
	ITLVTYECDK		1xCarbamidomethyl [C8]	5	P08607	P08607 [322-331]		1241.61	10	2	621.306	-2.76	-0.00172
	ITLVTYECDKGYR		1xCarbamidomethyl [C8]	3	P08607	P08607 [322-334]		1617.79	13	3	539.935	-1.82	-0.00098
	LVGGDTPCSGR		1xCarbamidomethyl [C8]	2	Q9QWK4	Q9QWK4 [248-258]		1118.53	11	2	559.766	-0.62	-0.00034
	IWLDDVNCSGK		1xCarbamidomethyl [C8]	1	Q9QWK4	Q9QWK4 [310-320]		1306.61	11	2	653.806	-3.98	-0.0026
	QEDFELLCPDGTR		1xCarbamidomethyl [C8]	1	Q921I1	Q921I1 [576-588]		1579.71	13	2	790.355	-2.06	-0.00163
	QEDFELLCPDGTRKPVK		1xCarbamidomethyl [C8]	1	Q921I1	Q921I1 [576-592]		2032.02	17	4	508.759	-1.17	-0.00059
	QEPERNECFLQHK		1xCarbamidomethyl [C8]	3	P07724	P07724 [118-130]		1714.8	13	3	572.267	-5.86	-0.00335
	SDTNRLDCLK		1xCarbamidomethyl [C8]	4	Q61508	Q61508 [244-253]		1221.59	10	2	611.296	-3.34	-0.00204
	SLESFLDCSLVLPPTDAPSEK		1xCarbamidomethyl [C8]	2	P04919	P04919 [323-343]		2305.13	21	2	1153.07	2.31	0.00266
	SPLVFGFCR		1xCarbamidomethyl [C8]	2	Q9ESB3	Q9ESB3 [209-217]		1082.55	9	2	541.775	-1.53	-0.00083
	VFANPEDCAGFGK		1xCarbamidomethyl [C8]	1	Q91VS7	Q91VS7 [43-55]		1411.63	13	2	706.32	1.26	0.00089
	VVSAMVNCNDDQGVLLGR		1xCarbamidomethyl [C8]	1	P21981	P21981 [223-240]		1946.94	18	2	973.975	0.03	3e-05
	WSPDIPACAR		1xCarbamidomethyl [C8]	1	Q01339	Q01339 [130-139]		1172.55	10	2	586.78	0.5	0.00029
	TMSGLDCQAWDSQSPHAHGYIPAK		1xCarbamidomethyl [C7]; 1xOxidation [M2]	2	P20918	P20918 [200-223]		2673.18	24	4	669.051	0.63	0.00042
	TMSGLDCQAWDSQSPHAHGYIPAKFPSK		1xCarbamidomethyl [C7]; 1xOxidation [M2]	1	P20918	P20918 [200-227]		3132.43	28	5	627.291	-1.55	-0.00097
	AADKDTCFSTEGPNLVTR		1xCarbamidomethyl [C7]	10	P07724	P07724 [585-602]		1981.93	18	2	991.467	-1.16	-0.00115
	AAPLSLCALTAVDQSVLLLKPEAK		1xCarbamidomethyl [C7]	5	Q61838	Q61838 [588-611]		2508.41	24	3	836.809	0.33	0.00028
	AQLYIDCDKMESAELDVPIQSIFTR		1xCarbamidomethyl [C7]	1	P35441	P35441 [165-189]		2942.43	25	3	981.482	1.8	0.00176
	AYLEEECPEMLKR		1xCarbamidomethyl [C7]	1	Q64726	Q64726 [175-187]		1667.78	13	3	556.596	-1.31	-0.00073
	DSDWPFCSDDDWNHK		1xCarbamidomethyl [C7]	13	E9PV24	E9PV24 [50-64]		1923.72	15	2	962.365	-0.67	-0.00064
	EDQSILCTGESGAGK		1xCarbamidomethyl [C7]	1	Q8VDD5	Q8VDD5 [166-180]		1551.7	15	2	776.353	1.47	0.00114
	EDQSILCTGESGAGKTENTKK		1xCarbamidomethyl [C7]	2	Q8VDD5	Q8VDD5 [166-186]		2253.07	21	4	564.022	-0.66	-0.00037
	EQSLEFCR		1xCarbamidomethyl [C7]	1	Q9QWK4	Q9QWK4 [321-328]		1068.48	8	2	534.743	0.31	0.00016
	ESATVTCLVK		1xCarbamidomethyl [C7]	2	P01872	P01872 [346-355]		1107.57	10	2	554.289	-0.2	-0.00011
	GTFDVECLTTDHYTGGMK		1xCarbamidomethyl [C7]	1	Q61147	Q61147 [688-705]		2031.88	18	3	677.964	-0.43	-0.00029
	KTSYPDCIK		1xCarbamidomethyl [C7]	3	Q921I1	Q921I1 [61-69]		1111.55	9	2	556.276	0.21	0.00012
	LLEGEECR		1xCarbamidomethyl [C7]	2	Q3TTY5; Q6NXH9; P50446; Q8BGZ7; P07744; Q3UV17; Q922U2	Q3TTY5 [504-511]; Q6NXH9 [436-443]; P50446 [457-464]; Q8BGZ7 [455-462]; P07744 [451-458]; Q3UV17 [472-479]; Q922U2 [467-474]		1005.47	8	2	503.236	-2.68	-0.00135
	ITDNMFCAGFK		1xCarbamidomethyl [C7]	1	P19221	P19221 [541-551]		1303.58	11	2	652.292	-2.6	-0.0017
	MEDGVGCLETAEEAK		1xCarbamidomethyl [C7]	1	Q8VDD5	Q8VDD5 [1373-1387]		1638.7	15	2	819.852	-1.21	-0.00099
	NLEENYCR		1xCarbamidomethyl [C7]	2	P20918	P20918 [318-325]		1097.47	8	2	549.236	-2.42	-0.00133
	NLVAMGCLAR		1xCarbamidomethyl [C7]	2	P01872	P01872 [21-30]		1104.57	10	2	552.785	-2.22	-0.00123
	NLVKTNCDLYEKLGEYGFQNAILVR		1xCarbamidomethyl [C7]	1	P07724	P07724 [410-434]		2957.52	25	4	740.133	-3.55	-0.00263
	NQQEGVCPEGSIDNSPVK		1xCarbamidomethyl [C7]	3	Q921I1	Q921I1 [344-361]		1957.89	18	2	979.449	-0.8	-0.00078
	QDGHLWCSTTSNYEQDQK		1xCarbamidomethyl [C7]	29	P11276	P11276 [380-397]		2196.93	18	2	1098.96	-1.22	-0.00134
	QQFLVYCEIDGSGNGWTVLQK		1xCarbamidomethyl [C7]	99	Q8VCM7	Q8VCM7 [201-221]		2442.18	21	2	1221.59	-0.1	-0.00012
	QQFLVYCEIDGSGNGWTVLQKR		1xCarbamidomethyl [C7]	11	Q8VCM7	Q8VCM7 [201-222]		2598.28	22	3	866.762	-1.94	-0.00168
	TMSGLDCQAWDSQSPHAHGYIPAK		1xCarbamidomethyl [C7]	7	P20918	P20918 [200-223]		2657.19	24	3	886.4	-1.16	-0.00103
	TMSGLDCQAWDSQSPHAHGYIPAKFPSK		1xCarbamidomethyl [C7]	4	P20918	P20918 [200-227]		3116.44	28	5	624.092	-1.35	-0.00084
	TPENFPCK		1xCarbamidomethyl [C7]	3	P20918	P20918 [310-317]		992.451	8	2	496.728	-0.97	-0.00048
	DNMKWCGTTQNYDADQK		1xCarbamidomethyl [C6]; 1xOxidation [M3]	5	P11276	P11276 [441-457]		2090.85	17	3	697.622	-0.79	-0.00055
	AGTPVCAMNGR		1xCarbamidomethyl [C6]	1	Q61129	Q61129 [73-83]		1133.52	11	2	567.262	-1.56	-0.00088
	AIANECQANFISIK		1xCarbamidomethyl [C6]	1	Q01853	Q01853 [530-543]		1578.79	14	2	789.9	-1.06	-0.00084
	DNMKWCGTTQNYDADQK		1xCarbamidomethyl [C6]	2	P11276	P11276 [441-457]		2074.86	17	2	1037.93	-3.12	-0.00324
	DYFVSCPGR		1xCarbamidomethyl [C6]	3	Q91X72	Q91X72 [225-233]		1100.48	9	2	550.745	-1.11	-0.00061
	ENGYECEWR		1xCarbamidomethyl [C6]	1	Q8CIZ8	Q8CIZ8 [1137-1145]		1242.48	9	2	621.744	-2.84	-0.00176
	GQVASCAPPLEILNGEINGAK		1xCarbamidomethyl [C6]	3	P06909	P06909 [624-644]		2138.09	21	3	713.37	1.97	0.00141
	GSGSGCVYLQTSLK		1xCarbamidomethyl [C6]	6	Q61838	Q61838 [1334-1347]		1456.71	14	2	728.857	-1.62	-0.00118
	GVASVCVEDWNNR		1xCarbamidomethyl [C6]	5	P01872	P01872 [287-299]		1505.68	13	2	753.342	-1.74	-0.00131
	GVASVCVEDWNNRK		1xCarbamidomethyl [C6]	5	P01872	P01872 [287-300]		1633.78	14	3	545.263	-0.63	-0.00034
	IHYQQCLLR		1xCarbamidomethyl [C6]	1	O88968	O88968 [78-86]		1230.64	9	3	410.885	-0.88	-0.00036
	MYTGLCNFVER		1xCarbamidomethyl [C6]	1	P39876	P39876 [113-123]		1389.63	11	2	695.318	-0.45	-0.00031
	QEQLICPVNPGHLSFR		1xCarbamidomethyl [C6]	1	Q9DBB9	Q9DBB9 [440-455]		1894.96	16	3	632.325	0.76	0.00048
	QKENGCFQQSGYLLNNAMK		1xCarbamidomethyl [C6]	2	Q61838	Q61838 [1087-1105]		2230.04	19	3	744.017	-0.22	-0.00017
	RVVIACEGDPEVPVHFDR		1xCarbamidomethyl [C6]	1	Q9JJH1	Q9JJH1 [131-148]		2095.04	18	3	699.017	-1.67	-0.00117
	TSYPDCIK		1xCarbamidomethyl [C6]	1	Q921I1	Q921I1 [62-69]		983.45	8	2	492.228	-1.32	-0.00065
	VDGALCLDK		1xCarbamidomethyl [C6]	2	Q91X72	Q91X72 [401-409]		990.492	9	2	495.749	-0.96	-0.00048
	VDGQSCPVPMMYQEGK		1xCarbamidomethyl [C6]	1	P32261	P32261 [275-290]		1825.79	16	2	913.399	-0.51	-0.00047
	VFSVYCDQETSLGGWLLIQQR		1xCarbamidomethyl [C6]	4	E9PV24	E9PV24 [581-601]		2499.23	21	3	833.75	1.22	0.00102
	VNEAACDIAR		1xCarbamidomethyl [C6]	2	O35490	O35490 [99-108]		1118.53	10	2	559.767	1.35	0.00075
	VQYTVCIWR		1xCarbamidomethyl [C6]	1	P01029	P01029 [1460-1468]		1224.62	9	2	612.813	-1.26	-0.00077
	YIKPTCAEALAAISK		1xCarbamidomethyl [C6]	1	Q9JHH6	Q9JHH6 [399-413]		1635.88	15	3	545.963	-1.59	-0.00087
	FEGNCAEQDGSGWWMNK		1xCarbamidomethyl [C5]; 1xOxidation [M15]	2	Q8VCM7	Q8VCM7 [347-363]		2031.8	17	2	1016.4	-5.31	-0.00539
	VIPACLPSPNYMVADR		1xCarbamidomethyl [C5]; 1xOxidation [M12]	2	P20918	P20918 [683-698]		1818.89	16	2	909.947	-0.78	-0.00071
	AIISCSFSK		1xCarbamidomethyl [C5]	5	P08607	P08607 [339-347]		1012.51	9	2	506.76	-0.93	-0.00047
	AQDDCLPSR		1xCarbamidomethyl [C5]	2	Q9ESB3	Q9ESB3 [85-93]		1061.47	9	2	531.235	-4.46	-0.00236
	DFASCHLAQAPNHVVVSR		1xCarbamidomethyl [C5]	7	Q921I1	Q921I1 [593-610]		2007.98	18	3	669.999	-0.26	-0.00017
	DHENCISGEDITHNGIVYTPK		1xCarbamidomethyl [C5]	5	Q61838	Q61838 [638-658]		2399.09	21	3	800.37	1.38	0.00111
	EDSACIPWAYYSTVDR		1xCarbamidomethyl [C5]	1	Q61147	Q61147 [865-880]		1932.84	16	2	966.924	-1.17	-0.00113
	EKVACEQPPSVENGVAHPHSEIYYSGDKVTYR		1xCarbamidomethyl [C5]	1	Q07968	Q07968 [333-364]		3646.72	32	5	730.148	-2.91	-0.00212
	FAQLCEEHGILR		1xCarbamidomethyl [C5]	1	P02762	P02762 [152-163]		1472.73	12	3	491.58	-3.67	-0.0018
	FEGNCAEQDGSGWWMNK		1xCarbamidomethyl [C5]	5	Q8VCM7	Q8VCM7 [347-363]		2015.8	17	2	1008.4	-1.03	-0.00104
	FGIICMEDLIHEIYTVGK		1xCarbamidomethyl [C5]	1	P14148	P14148 [204-221]		2138.07	18	3	713.36	-0.22	-0.00016
	GEWACIPYSQLR		1xCarbamidomethyl [C5]	15	P11276	P11276 [504-515]		1479.7	12	2	740.355	-0.84	-0.00062
	GEWTCKPIAEK		1xCarbamidomethyl [C5]	13	P11276	P11276 [176-186]		1318.65	11	2	659.826	-1.35	-0.00089
	GQEMCADYSENTFTEYK		1xCarbamidomethyl [C5]	1	P21614	P21614 [403-419]		2072.82	17	2	1036.91	-0.64	-0.00066
	GRISCTIANR		1xCarbamidomethyl [C5]	1	P11276	P11276 [132-141]		1147.6	10	2	574.303	-1.41	-0.00081
	KEFVCTVTHR		1xCarbamidomethyl [C5]	3	P01872	P01872 [300-309]		1276.65	10	3	426.22	-1.96	-0.00083
	LDKACEPGVDYVYK		1xCarbamidomethyl [C5]	2	P01027	P01027 [1533-1546]		1656.79	14	3	552.933	-5.89	-0.00325
	LEDACQGDSGGPHVTR		1xCarbamidomethyl [C5]	2	O88947	O88947 [408-423]		1698.75	16	3	566.921	-1.32	-0.00075
	LLEACTFHK		1xCarbamidomethyl [C5]	2	Q921I1	Q921I1 [688-696]		1118.57	9	3	373.526	-2.54	-0.00095
	LLEACTFHKH		1xCarbamidomethyl [C5]	4	Q921I1	Q921I1 [688-697]		1255.63	10	3	419.213	-1.23	-0.00051
	LLSHCLLVTLASHHPADFTPAVHASLDK		1xCarbamidomethyl [C5]	2	P01942	P01942 [101-128]		3050.59	28	5	610.923	-0.05	-3e-05
	LPIICFDYGMVPISAPR		1xCarbamidomethyl [C5]	1	P28665	P28665 [676-692]		1949	17	2	975.002	-3.18	-0.0031
	LSFFCLAGYATESGKQEEQIR		1xCarbamidomethyl [C5]	4	Q07968	Q07968 [56-76]		2434.17	21	3	812.061	-1.2	-0.00097
	LTGSCSYVIFQNK		1xCarbamidomethyl [C5]	2	Q8CIZ8	Q8CIZ8 [1968-1980]		1516.75	13	2	758.877	-0.36	-0.00027
	MSINCEGTPGQQSR		1xCarbamidomethyl [C5]	1	P11680	P11680 [328-341]		1564.68	14	2	782.842	-4.52	-0.00354
	MSYGCSSGYK		1xCarbamidomethyl [C5]	2	Q07968	Q07968 [115-124]		1139.45	10	2	570.228	-0.19	-0.00011
	NALFCLETAWASISQSQESHVYTK		1xCarbamidomethyl [C5]	7	Q61838	Q61838 [1136-1159]		2770.31	24	3	924.109	-0.26	-0.00024
	QAAPCVLFFDELDSIAK		1xCarbamidomethyl [C5]	1	Q01853	Q01853 [568-584]		1923.95	17	3	641.989	0.4	0.00026
	RPPLCFHNGVQYK		1xCarbamidomethyl [C5]	1	P35441	P35441 [314-326]		1615.82	13	3	539.276	-1.47	-0.00079
	RVTGCPPFDEHK		1xCarbamidomethyl [C5]	1	Q8CIZ8	Q8CIZ8 [2689-2700]		1442.68	12	3	481.565	-2.81	-0.00135
	TFYSCTTEGR		1xCarbamidomethyl [C5]	26	P11276	P11276 [370-379]		1221.52	10	2	611.263	-1.72	-0.00105
	TSGVCVDWR		1xCarbamidomethyl [C5]	2	Q8CIZ8	Q8CIZ8 [2186-2194]		1079.49	9	2	540.249	-2.29	-0.00124
	VASFCDHMFNSK		1xCarbamidomethyl [C5]	5	Q02105	Q02105 [190-201]		1442.62	12	2	721.814	0.46	0.00033
	VIPACLPSPNYMVADR		1xCarbamidomethyl [C5]	4	P20918	P20918 [683-698]		1802.89	16	2	901.949	-1.65	-0.00148
	VMPICLPSK		1xCarbamidomethyl [C5]	2	Q61646	Q61646 [203-211]		1044.56	9	2	522.781	-3.04	-0.00159
	VMPICLPSKDYIAPGR		1xCarbamidomethyl [C5]	2	Q61646	Q61646 [203-218]		1816.94	16	3	606.318	-2.87	-0.00174
	VVGGCVANPHSWPWQISLR		1xCarbamidomethyl [C5]	5	P20918	P20918 [582-600]		2163.09	19	3	721.701	-0.81	-0.00059
	VVIACEGDPEVPVHFDR		1xCarbamidomethyl [C5]	1	Q9JJH1	Q9JJH1 [132-148]		1938.94	17	3	646.984	-0.84	-0.00054
	VVYTCDDGYQLLGEIDYR		1xCarbamidomethyl [C5]	1	P06909	P06909 [110-127]		2179	18	2	1090	-4.9	-0.00534
	EQQCVIMAENSK		1xCarbamidomethyl [C4]; 1xOxidation [M7]	3	P20918	P20918 [70-81]		1452.65	12	2	726.825	-1.64	-0.00119
	ENGCFQQSGYLLNNAMK		1xCarbamidomethyl [C4]; 1xOxidation [M16]	1	Q61838	Q61838 [1089-1105]		1989.88	17	2	995.448	5.03	0.005
	ADFCIIHYAGK		1xCarbamidomethyl [C4]	4	Q8VDD5	Q8VDD5 [566-576]		1294.62	11	2	647.814	-3.35	-0.00217
	ALSCLESSWK		1xCarbamidomethyl [C4]	3	P28665	P28665 [1126-1135]		1180.57	10	2	590.786	-1.75	-0.00103
	EFVCTVTHR		1xCarbamidomethyl [C4]	6	P01872	P01872 [301-309]		1148.55	9	2	574.779	-0.44	-0.00025
	ELACDDPEAEQVALLAVDYLNNHLLQGFK		1xCarbamidomethyl [C4]	3	P29699	P29699 [29-57]		3285.61	29	3	1095.88	3.37	0.00369
	EIHCSENGLWSNEKPR		1xCarbamidomethyl [C4]	1	P06909	P06909 [189-204]		1955.9	16	4	489.73	-2.11	-0.00103
	ELNCGAVIQTPR		1xCarbamidomethyl [C4]	2	Q9QWK4	Q9QWK4 [67-78]		1357.69	12	2	679.348	-0.81	-0.00055
	ENGCFQQSGYLLNNAMK		1xCarbamidomethyl [C4]	1	Q61838	Q61838 [1089-1105]		1973.88	17	2	987.446	-0.35	-0.00035
	EQQCVIMAENSK		1xCarbamidomethyl [C4]	2	P20918	P20918 [70-81]		1436.65	12	2	718.832	4.23	0.00304
	EQQCVIMAENSKTSSIIR		1xCarbamidomethyl [C4]	1	P20918	P20918 [70-87]		2094.03	18	3	698.681	-1.65	-0.00115
	GDACEGDSGGPFVMK		1xCarbamidomethyl [C4]	1	P19221	P19221 [558-572]		1526.62	15	2	763.816	0.19	0.00014
	GGYCSWYR		1xCarbamidomethyl [C4]	1	P39876	P39876 [189-196]		1048.43	8	2	524.718	-1.92	-0.00101
	GNLCVNLVR		1xCarbamidomethyl [C4]	5	P14106	P14106 [176-184]		1044.56	9	2	522.784	-0.17	-9e-05
	GQYCYELDETAVRPGYPK		1xCarbamidomethyl [C4]	8	P29788	P29788 [176-193]		2145.99	18	2	1073.5	-1.92	-0.00206
	QINCFNTNYLR		1xCarbamidomethyl [C4]	3	Q61508	Q61508 [514-524]		1442.68	11	2	721.844	-3.14	-0.00226
	SEDCFILDHGR		1xCarbamidomethyl [C4]	1	P13020	P13020 [326-336]		1348.6	11	3	450.203	-1.03	-0.00046
	VDSCPEESQWQK		1xCarbamidomethyl [C4]	1	Q06194	Q06194 [346-357]		1492.64	12	2	746.822	-0.84	-0.00062
	VTGCPPFDEHK		1xCarbamidomethyl [C4]	1	Q8CIZ8	Q8CIZ8 [2690-2700]		1286.58	11	2	643.794	-2.83	-0.00182
	WDLCLFIK		1xCarbamidomethyl [C4]	3	P98086	P98086 [169-176]		1094.57	8	2	547.789	-0.18	-0.0001
	WEYCDIPR		1xCarbamidomethyl [C4]	4	P20918	P20918 [254-261]		1138.5	8	2	569.752	-1.63	-0.00093
	WEYCNLK		1xCarbamidomethyl [C4]	1	P20918	P20918 [446-452]		1012.46	7	2	506.73	-2.41	-0.00122
	WEYCNLKR		1xCarbamidomethyl [C4]	4	P20918	P20918 [446-453]		1168.56	8	3	390.19	-1.61	-0.00063
	YGFCETADQLHILNEVPR		1xCarbamidomethyl [C4]	2	Q8VCG4	Q8VCG4 [185-202]		2162.03	18	3	721.351	2.81	0.00202
	YSFCTDHAVLVQTR		1xCarbamidomethyl [C4]	90	P11276	P11276 [398-411]		1696.81	14	2	848.908	-1.27	-0.00108
	YSGCLTESNLIK		1xCarbamidomethyl [C4]	2	P21981	P21981 [550-561]		1384.68	12	2	692.84	-3.02	-0.00209
	VYCDMKTENGGWTVIQNR		1xCarbamidomethyl [C3]; 1xOxidation [M5]	20	Q8K0E8	Q8K0E8 [258-275]		2187	18	3	729.671	0.93	0.00068
	VYCDMKTENGGWTVIQNRQDGSVDFGR		1xCarbamidomethyl [C3]; 1xOxidation [M5]	1	Q8K0E8	Q8K0E8 [258-284]		3148.42	27	4	787.858	-3.67	-0.00288
	YMCENQATISSK		1xCarbamidomethyl [C3]; 1xOxidation [M2]	13	P07724	P07724 [287-298]		1447.62	12	2	724.312	-1.18	-0.00086
	AACFQLK		1xCarbamidomethyl [C3]	1	P01029	P01029 [1719-1725]		837.429	7	2	419.217	-2.96	-0.00124
	ALCSEFQGSVATPR		1xCarbamidomethyl [C3]	1	P41317	P41317 [149-162]		1522.73	14	2	761.871	2.49	0.0019
	ANCEFFGSR		1xCarbamidomethyl [C3]	1	O88968	O88968 [114-122]		1087.46	9	2	544.234	-1.22	-0.00066
	DECFAHLAPYPNYDR		1xCarbamidomethyl [C3]	2	Q61508	Q61508 [412-426]		1867.81	15	3	623.271	-3.8	-0.00236
	DECFAHLAPYPNYDRDILTLDLSR		1xCarbamidomethyl [C3]	5	Q61508	Q61508 [412-435]		2894.38	24	4	724.348	-2.34	-0.00169
	DICEGQVNSLPGSINK		1xCarbamidomethyl [C3]	3	P01027	P01027 [1156-1171]		1730.84	16	2	865.92	-3.15	-0.00273
	DLCGQSTTQAMDQYTFELSR		1xCarbamidomethyl [C3]	2	P21614	P21614 [333-352]		2351.03	20	2	1176.02	-0.81	-0.00095
	DQCIVDDITYNVNDTFHK		1xCarbamidomethyl [C3]	2	P11276	P11276 [516-533]		2196.99	18	3	732.999	-2.2	-0.00161
	DQCIVDDITYNVNDTFHKR		1xCarbamidomethyl [C3]	4	P11276	P11276 [516-534]		2353.09	19	3	785.033	-1.29	-0.00101
	DSCIGTLVVK		1xCarbamidomethyl [C3]	3	P01027	P01027 [557-566]		1091.58	10	2	546.291	-1.06	-0.00058
	DTCFSTEGPNLVTR		1xCarbamidomethyl [C3]	1	P07724	P07724 [589-602]		1596.73	14	2	798.872	2.43	0.00194
	EACIINANKDDRPEGLSLR		1xCarbamidomethyl [C3]	1	O89020	O89020 [311-329]		2171.09	19	4	543.526	-1.82	-0.00099
	FACYYPR		1xCarbamidomethyl [C3]	2	P01029	P01029 [1610-1616]		976.435	7	2	488.719	-2.93	-0.00143
	FTCPLTGMWPINTLR		1xCarbamidomethyl [C3]	1	Q01339	Q01339 [64-78]		1806.9	15	2	903.954	-1.46	-0.00132
	GECQSEGVLFFQGNR		1xCarbamidomethyl [C3]	1	Q91X72	Q91X72 [151-165]		1727.78	15	2	864.387	-8	-0.00691
	GECQSEGVLFFQGNRK		1xCarbamidomethyl [C3]	2	Q91X72	Q91X72 [151-166]		1855.88	16	3	619.296	-1.4	-0.00087
	GICVADPYEIR		1xCarbamidomethyl [C3]	3	P01027	P01027 [814-824]		1292.63	11	2	646.819	-0.04	-3e-05
	GMCASPPVIR		1xCarbamidomethyl [C3]	2	Q07968	Q07968 [523-532]		1087.54	10	2	544.272	-1.19	-0.00065
	KQCSKEDGGGWWYNR		1xCarbamidomethyl [C3]	12	Q8K0E8	Q8K0E8 [412-426]		1870.83	15	3	624.281	-0.55	-0.00034
	KYCGLPGEYWLGNDK		1xCarbamidomethyl [C3]	40	Q8K0E8	Q8K0E8 [304-318]		1799.84	15	2	900.425	-0.02	-2e-05
	KYCGLPGEYWLGNDKISQLTR		1xCarbamidomethyl [C3]	8	Q8K0E8	Q8K0E8 [304-324]		2498.25	21	3	833.42	-2.07	-0.00172
	LACLNGTVLR		1xCarbamidomethyl [C3]	1	P08607	P08607 [271-280]		1116.62	10	2	558.813	-1.05	-0.00059
	LGCPPPPEGK		1xCarbamidomethyl [C3]	2	Q9ESB3	Q9ESB3 [286-295]		1051.52	10	2	526.265	-0.93	-0.00049
	LICEATNFTPKPITVSWLK		1xCarbamidomethyl [C3]	3	P01872	P01872 [133-151]		2218.19	19	2	1109.6	-2.16	-0.00239
	IICSQPNILHGVIVSGYK		1xCarbamidomethyl [C3]	8	P08607	P08607 [243-260]		1998.08	18	2	999.543	-3.02	-0.00302
	LMCSSLR		1xCarbamidomethyl [C3]	1	Q07968	Q07968 [212-218]		866.422	7	2	433.714	-1.81	-0.00078
	IPCSQPPTIEHGSINLPR		1xCarbamidomethyl [C3]	1	P06909	P06909 [865-882]		2016.03	18	3	672.682	-1.27	-0.00086
	LPCVEDYLSAILNR		1xCarbamidomethyl [C3]	8	P07724	P07724 [470-483]		1662.85	14	2	831.929	-0.8	-0.00067
	ISCTIANR		1xCarbamidomethyl [C3]	10	P11276	P11276 [134-141]		934.477	8	2	467.741	-2.04	-0.00095
	ITCPPPPVPK		1xCarbamidomethyl [C3]	1	Q01339	Q01339 [140-149]		1105.61	10	2	553.307	-0.74	-0.00041
	LVCPADNPR		1xCarbamidomethyl [C3]	3	Q8CIZ8	Q8CIZ8 [774-782]		1041.51	9	2	521.26	-1.66	-0.00086
	MSCSGQEANLR		1xCarbamidomethyl [C3]	1	Q9QWK4	Q9QWK4 [209-219]		1252.54	11	2	626.774	0.24	0.00015
	NECFLQHK		1xCarbamidomethyl [C3]	3	P07724	P07724 [123-130]		1075.5	8	2	538.253	-1.13	-0.00061
	NECLWTDMLSNFGYPGYQSK		1xCarbamidomethyl [C3]	2	P39876	P39876 [161-180]		2410.05	20	3	804.022	1.23	0.00099
	NLCYANTINWK		1xCarbamidomethyl [C3]	1	Q01279	Q01279 [468-478]		1396.67	11	2	698.837	-1.24	-0.00087
	NPCQDHYVLTSENR		1xCarbamidomethyl [C3]	1	Q8BPB5	Q8BPB5 [363-376]		1732.77	14	3	578.263	2.55	0.00147
	NSCPPTAELLGSPGR		1xCarbamidomethyl [C3]	1	P46412	P46412 [154-168]		1555.75	15	2	778.38	-0.22	-0.00017
	QACVLMIK		1xCarbamidomethyl [C3]	1	Q8VDD5	Q8VDD5 [738-745]		962.516	8	2	481.762	0.56	0.00027
	QICLPER		1xCarbamidomethyl [C3]	3	Q61508	Q61508 [198-204]		915.472	7	2	458.239	-1.66	-0.00076
	RPCFSALTVDETYVPK		1xCarbamidomethyl [C3]	15	P07724	P07724 [509-524]		1882.94	16	3	628.315	-3.54	-0.00222
	RPCFSALTVDETYVPKEFK		1xCarbamidomethyl [C3]	4	P07724	P07724 [509-527]		2287.14	19	4	572.541	-0.32	-0.00019
	TDCNHIFLNFVPTVIMDPSKIEESVR		1xCarbamidomethyl [C3]	1	Q5SWU9	Q5SWU9 [1467-1492]		3061.51	26	4	766.134	1.26	0.00096
	TFCSEPEKVDKDNEDFQESNR		1xCarbamidomethyl [C3]	3	Q61147	Q61147 [237-257]		2574.1	21	4	644.283	1.51	0.00097
	TKCDEWSIISEGK		1xCarbamidomethyl [C3]	4	Q921I1	Q921I1 [371-383]		1552.73	13	2	776.87	0.98	0.00076
	TICYITGWGETQGTFGAGR		1xCarbamidomethyl [C3]	7	P20918	P20918 [699-717]		2074.97	19	2	1037.99	1.78	0.00185
	TNCDLYEKLGEYGFQNAILVR		1xCarbamidomethyl [C3]	5	P07724	P07724 [414-434]		2503.23	21	3	835.081	-0.57	-0.00048
	TSCLLFMGK		1xCarbamidomethyl [C3]	1	P49182	P49182 [463-471]		1056.52	9	2	528.765	0.81	0.00043
	VACEQPPSVENGVAHPHSEIYYSGDK		1xCarbamidomethyl [C3]	2	Q07968	Q07968 [335-360]		2870.3	26	4	718.333	1.73	0.00124
	VACEQPPSVENGVAHPHSEIYYSGDKVTYR		1xCarbamidomethyl [C3]	2	Q07968	Q07968 [335-364]		3389.59	30	5	678.723	-0.13	-9e-05
	VYCDMKTENGGWTVIQNR		1xCarbamidomethyl [C3]	8	Q8K0E8	Q8K0E8 [258-275]		2171	18	3	724.338	-0.71	-0.00051
	VYCDMKTENGGWTVIQNRQDGSVDFGR		1xCarbamidomethyl [C3]	1	Q8K0E8	Q8K0E8 [258-284]		3132.43	27	4	783.863	0.85	0.00067
	YECLPGYGR		1xCarbamidomethyl [C3]	3	P08607	P08607 [86-94]		1114.5	9	2	557.752	-2.54	-0.00142
	YMCENQATISSK		1xCarbamidomethyl [C3]	7	P07724	P07724 [287-298]		1431.62	12	2	716.315	-1.68	-0.0012
	YYCFQGNK		1xCarbamidomethyl [C3]	3	Q91X72	Q91X72 [197-204]		1079.46	8	2	540.235	0.21	0.00011
	ETWTTNINEIQPSVLQVVNLPIVERPVCK		1xCarbamidomethyl [C28]	2	P19221	P19221 [506-534]		3376.79	29	3	1126.27	3.35	0.00377
	FQSSAVMALQEASEAYLVGLFEDTNLCAIHAK		1xCarbamidomethyl [C27]; 1xOxidation [M7]	4	P84228	P84228 [85-116]		3529.7	32	4	883.178	-2.25	-0.00199
	FQSAAIGALQEASEAYLVGLFEDTNLCAIHAK		1xCarbamidomethyl [C27]	1	P84244	P84244 [85-116]		3437.7	32	3	1146.58	2.73	0.00313
	FQSSAVMALQEASEAYLVGLFEDTNLCAIHAK		1xCarbamidomethyl [C27]	6	P84228	P84228 [85-116]		3513.7	32	4	879.181	-0.3	-0.00027
	RADAAPTVSIFPPSSEQLTSGGASVVCFLNNFYPK		1xCarbamidomethyl [C27]	5	P01837	P01837 [1-35]		3727.84	35	3	1243.29	4.59	0.00571
	VITAFNDGLNHLDSLKGTFASLSELHCDK		1xCarbamidomethyl [C27]	1	P02088	P02088 [68-96]		3202.58	29	5	641.325	4.2	0.00269
	ADAAPTVSIFPPSSEQLTSGGASVVCFLNNFYPK		1xCarbamidomethyl [C26]	5	P01837	P01837 [2-35]		3571.74	34	3	1191.25	-1.76	-0.00209
	AQELSYTSATTTDQHGLAEFSIDTTCISGSSLHIK		1xCarbamidomethyl [C26]	62	P28665	P28665 [378-412]		3769.79	35	4	943.202	-0.16	-0.00015
	LADDVDLEQVANETHGHVGADLAALCSEAALQAIR		1xCarbamidomethyl [C26]	1	Q01853	Q01853 [390-424]		3672.79	35	4	918.949	-4.48	-0.00411
	WGATFPHVPNYSPSTHPNEGLEENYCR		1xCarbamidomethyl [C26]	2	P20918	P20918 [127-153]		3159.4	27	4	790.605	-0.72	-0.00057
	LPPLNIGEVLTLPEANFPSFSLPNCNR		1xCarbamidomethyl [C25]	4	Q9ESB3	Q9ESB3 [461-487]		3009.55	27	4	753.142	-0.99	-0.00075
	TTPPSVYPLAPGSAAQTNSMVTLGCLVK		1xCarbamidomethyl [C25]	1	P01869	P01869 [3-30]		2860.46	28	3	954.155	-2.28	-0.00217
	TVDKSTGKPTLYNVSLIMSDTGGTCY		1xCarbamidomethyl [C25]	1	P01872	P01872 [429-454]		2808.34	26	3	936.787	1.6	0.0015
	KGGETSEMYLIQPDTSIKPYRVYCDMK		1xCarbamidomethyl [C24]	1	Q8K0E8	Q8K0E8 [237-263]		3209.53	27	4	803.136	-3.02	-0.00242
	LLLQQVALPDIPGDYTISVSGEGCVYAQTMLR		1xCarbamidomethyl [C24]	22	P28665	P28665 [1300-1331]		3507.79	32	3	1169.94	1.89	0.00221
	SKRQAQQIVQPQSPVAVSQSKPGCFDNGK		1xCarbamidomethyl [C24]	1	P11276	P11276 [30-58]		3169.62	29	4	793.153	-9.09	-0.00721
	DVVMTQTPLSLPVSLGDQASISCR		1xCarbamidomethyl [C23]	2	P01631	P01631 [1-24]		2574.29	24	3	858.767	-1.42	-0.00122
	FNVDLKVPNAMSVNDEVLSVTACGK		1xCarbamidomethyl [C23]	1	P28665	P28665 [229-253]		2707.34	25	3	903.125	6.05	0.00546
	GGETSEMYLIQPDTSIKPYRVYCDMK		1xCarbamidomethyl [C23]	2	Q8K0E8	Q8K0E8 [238-263]		3081.44	26	4	771.115	0.57	0.00044
	QVADEGDALVAGGVSQTPSYLSCK		1xCarbamidomethyl [C23]	1	O35490	O35490 [109-132]		2452.17	24	3	818.06	0.05	4e-05
	ADTTYELPSVSALVSALHTDWCQPR		1xCarbamidomethyl [C22]	1	O89020	O89020 [515-539]		2817.35	25	3	939.786	-2.36	-0.00221
	EHYQEDMGSLFYLTLDVLETDCHVLSR		1xCarbamidomethyl [C22]	1	Q9QXC1	Q9QXC1 [75-101]		3270.51	27	4	818.381	-2.09	-0.00171
	LQETASWLLAQQLGDGSFHDPCPVIHR		1xCarbamidomethyl [C22]	2	P01029	P01029 [1096-1122]		3075.51	27	4	769.631	-2.82	-0.00217
	AQNVPLPVSTLVEFVIAATDCTAK		1xCarbamidomethyl [C21]	2	P29699	P29699 [188-211]		2544.34	24	3	848.785	1.15	0.00098
	AQNVPLPVSTLVEFVIAATDCTAKEVTDPAK		1xCarbamidomethyl [C21]	1	P29699	P29699 [188-218]		3284.71	31	3	1095.58	1.18	0.00129
	HTTIFEVLPEKADRDQYELLCLDNTR		1xCarbamidomethyl [C21]	4	Q921I1	Q921I1 [226-251]		3176.57	26	4	794.895	-2.94	-0.00234
	QAQQIVQPQSPVAVSQSKPGCFDNGK		1xCarbamidomethyl [C21]	2	P11276	P11276 [33-58]		2798.39	26	3	933.467	-0.74	-0.00069
	STGKPTLYNVSLIMSDTGGTCY		1xCarbamidomethyl [C21]	2	P01872	P01872 [433-454]		2365.11	22	2	1183.06	0.11	0.00012
	VLIVEPEGIKQEHTFSSLFCASDAEISEK		1xCarbamidomethyl [C20]	3	P28665	P28665 [904-932]		3263.61	29	4	816.659	0.41	0.00034
	VISTLTISEIDWLNLNVYTCR		1xCarbamidomethyl [C20]	9	P01872	P01872 [179-199]		2510.3	21	3	837.434	-3.65	-0.00305
	YCMQLAQIQEMIGSVEEQLAQLR		1xCarbamidomethyl [C2]; 2xOxidation [M3; M11]	2	Q61781	Q61781 [372-394]		2770.32	23	3	924.108	-3.95	-0.00365
	FCQEFQHYPAMGGVAPQALAVAASGPGSSFR		1xCarbamidomethyl [C2]; 1xOxidation [M11]	1	Q61838	Q61838 [688-718]		3254.51	31	3	1085.51	-0.75	-0.00081
	MCDFTEDQTAEFK		1xCarbamidomethyl [C2]; 1xMet-loss+Acetyl [N-Term]	1	Q60605	Q60605 [1-13]	Q60605 1xMet-loss+Acetyl [N-Term]	1532.62	13	2	766.817	3.14	0.00241
	ACEPGVDYVYK		1xCarbamidomethyl [C2]	1	P01027	P01027 [1536-1546]		1300.59	11	2	650.797	-1.5	-0.00098
	ACGPDYYEVEEDGIRK		1xCarbamidomethyl [C2]	2	Q01279	Q01279 [310-325]		1900.84	16	3	634.283	-1.44	-0.00092
	DCDDVLQTQTSGAQNGIFSIKPPGSSK		1xCarbamidomethyl [C2]	3	E9PV24	E9PV24 [554-580]		2850.36	27	3	950.793	2.69	0.00255
	DCNKPSPEDNIQDR		1xCarbamidomethyl [C2]	2	Q61147	Q61147 [355-368]		1687.73	14	3	563.248	-2.64	-0.00148
	ECEEIIR		1xCarbamidomethyl [C2]	12	Q8K0E8	Q8K0E8 [230-236]		948.446	7	2	474.726	-0.22	-0.0001
	ECEEIIRKGGETSEMYLIQPDTSIKPYR		1xCarbamidomethyl [C2]	3	Q8K0E8	Q8K0E8 [230-257]		3342.63	28	5	669.332	-1.29	-0.00086
	ECSVPTLDR		1xCarbamidomethyl [C2]	2	P06909	P06909 [568-576]		1076.5	9	2	538.755	-1.14	-0.00061
	FCQEFQHYPAMGGVAPQALAVAASGPGSSFR		1xCarbamidomethyl [C2]	6	Q61838	Q61838 [688-718]		3238.52	31	4	810.388	3.01	0.00244
	HCAVPQLIATLK		1xCarbamidomethyl [C2]	3	Q9Z126	Q9Z126 [70-81]		1350.76	12	2	675.88	-1.95	-0.00131
	LCAIPNLR		1xCarbamidomethyl [C2]	3	P07724	P07724 [98-105]		956.535	8	2	478.77	-1.85	-0.00089
	ICPKPDDLPFATVVPLK		1xCarbamidomethyl [C2]	2	Q01339	Q01339 [22-38]		1910.05	17	3	637.353	-0.94	-0.0006
	LCTPLLPK		1xCarbamidomethyl [C2]	1	P11680	P11680 [401-408]		941.549	8	2	471.277	-2.57	-0.00121
	LCYVALDFEQEMATAASSSSLEK		1xCarbamidomethyl [C2]	2	P60710	P60710 [216-238]		2550.17	23	3	850.729	-0.75	-0.00064
	QCDFPTVENGR		1xCarbamidomethyl [C2]	1	Q07968	Q07968 [25-35]		1322.58	11	2	661.792	-1.28	-0.00085
	QCSKEDGGGWWYNR		1xCarbamidomethyl [C2]	17	Q8K0E8	Q8K0E8 [413-426]		1742.73	14	2	871.87	-0.38	-0.00033
	SCGLFDLR		1xCarbamidomethyl [C2]	1	P01029	P01029 [94-101]		967.467	8	2	484.236	-1.68	-0.00081
	SCGLFDLRR		1xCarbamidomethyl [C2]	2	P01029	P01029 [94-102]		1123.57	9	3	375.193	-2.82	-0.00106
	TCGDIPELEHGSAK		1xCarbamidomethyl [C2]	1	P06909	P06909 [689-702]		1513.7	14	3	505.235	-2.16	-0.00109
	TCSASDIHIDNGFLSESSSIYALNR		1xCarbamidomethyl [C2]	1	P06909	P06909 [447-471]		2757.28	25	3	919.762	-2.51	-0.00231
	VCLLHEK		1xCarbamidomethyl [C2]	1	P07724	P07724 [484-490]		898.481	7	2	449.744	-1.3	-0.00058
	VCLLHEKTPVSEHVTK		1xCarbamidomethyl [C2]	8	P07724	P07724 [484-499]		1876.99	16	3	626.335	-2.07	-0.00129
	VCNRVEYLNNR		1xCarbamidomethyl [C2]	4	P20918	P20918 [730-740]		1436.71	11	3	479.573	-0.66	-0.00032
	VCPFAGILENGIVR		1xCarbamidomethyl [C2]	1	Q01339	Q01339 [83-96]		1544.83	14	2	772.914	-2.37	-0.00183
	VCSQYAAYGK		1xCarbamidomethyl [C2]	2	P21614	P21614 [219-228]		1146.52	10	2	573.765	-1.48	-0.00085
	WCALSHLER		1xCarbamidomethyl [C2]	4	Q921I1	Q921I1 [362-370]		1171.57	9	3	391.193	-1.53	-0.0006
	WCAVSEHENTK		1xCarbamidomethyl [C2]	4	Q921I1	Q921I1 [27-37]		1360.6	11	3	454.201	-4.46	-0.00202
	WCGTTQNYDADQK		1xCarbamidomethyl [C2]	18	P11276	P11276 [445-457]		1586.65	13	2	793.829	-2.32	-0.00184
	WCHDNGVNYK		1xCarbamidomethyl [C2]	12	P11276	P11276 [2340-2349]		1292.55	10	2	646.777	-0.11	-7e-05
	YCGLPGEYWLGNDK		1xCarbamidomethyl [C2]	20	Q8K0E8	Q8K0E8 [305-318]		1671.75	14	2	836.376	-1.49	-0.00125
	YCGLPGEYWLGNDKISQLTR		1xCarbamidomethyl [C2]	24	Q8K0E8	Q8K0E8 [305-324]		2370.15	20	3	790.723	0.39	0.00031
	YCMQLAQIQEMIGSVEEQLAQLR		1xCarbamidomethyl [C2]	1	Q61781	Q61781 [372-394]		2738.33	23	3	913.45	1.16	0.00106
	ELGSPPGISLETIDAAFSCPGSSR		1xCarbamidomethyl [C19]	6	Q91X72	Q91X72 [346-369]		2448.17	24	3	816.73	1.66	0.00136
	LFQEEFPGIPYPPDAAVECHR		1xCarbamidomethyl [C19]	1	Q91X72	Q91X72 [130-150]		2472.17	21	3	824.725	-1.53	-0.00126
	WNFDNRPLILHGEYIEFMCK		1xCarbamidomethyl [C19]	1	Q07968	Q07968 [599-618]		2582.23	20	4	646.315	3	0.00194
	TAIYQPQTHPQPAPYGHCVTDSGVVYSVGMQWLK		1xCarbamidomethyl [C18]; 1xOxidation [M30]	14	P11276	P11276 [291-324]		3831.83	34	4	958.71	-1.9	-0.00182
	DDNPSLPPFERPEAEAMCTSFK		1xCarbamidomethyl [C18]; 1xOxidation [M17]	1	P07724	P07724 [131-152]		2554.12	22	3	852.045	-1.31	-0.00112
	AGTATVYYLALDVIESDCWVLSTK		1xCarbamidomethyl [C18]	3	Q9ESB3	Q9ESB3 [61-84]		2675.33	24	3	892.449	1.49	0.00133
	DDNPSLPPFERPEAEAMCTSFK		1xCarbamidomethyl [C18]	2	P07724	P07724 [131-152]		2538.13	22	3	846.713	-1.28	-0.00108
	DSIESSSHEHGTTFSYVCDDGFRIPEENR		1xCarbamidomethyl [C18]	1	P06909	P06909 [889-917]		3371.45	29	4	843.62	1.82	0.00153
	HSGTEDFYPYNHGISYTCDPGFR		1xCarbamidomethyl [C18]	6	P08607	P08607 [192-214]		2720.15	23	3	907.384	-3.09	-0.0028
	QGYNLSPSIPLSEISAQCNR		1xCarbamidomethyl [C18]	4	Q07968	Q07968 [489-508]		2234.09	20	2	1117.55	-1.44	-0.00161
	TAIYQPQTHPQPAPYGHCVTDSGVVYSVGMQWLK		1xCarbamidomethyl [C18]	67	P11276	P11276 [291-324]		3815.83	34	4	954.714	0.98	0.00094
	TVQGAFFGVPVYKDHENCISGEDITHNGIVYTPK		1xCarbamidomethyl [C18]	5	Q61838	Q61838 [625-658]		3792.83	34	5	759.373	0.76	0.00058
	SKIQKLESDISAQMEYCR		1xCarbamidomethyl [C17]; 1xOxidation [M14]	1	Q8K0E8	Q8K0E8 [197-214]		2202.05	18	3	734.688	-1.85	-0.00136
	MDDDIAALVVDNGSGMCK		1xCarbamidomethyl [C17]; 1xMet-loss+Acetyl [N-Term]	2	P60710	P60710 [1-18]	P60710 1xMet-loss+Acetyl [N-Term]	1821.8	18	2	911.4	-4.07	-0.00371
	SGETEDTFIADLVVGLCTGQIK		1xCarbamidomethyl [C17]	1	P17182	P17182 [373-394]		2353.16	22	3	785.058	0.64	0.0005
	SKIQKLESDISAQMEYCR		1xCarbamidomethyl [C17]	17	Q8K0E8	Q8K0E8 [197-214]		2186.06	18	3	729.357	-0.56	-0.00041
	VFSLAANLIAIDSHVLCGAVK		1xCarbamidomethyl [C17]	3	P01027	P01027 [1085-1105]		2198.2	21	3	733.41	6.32	0.00463
	VPNAMSVNDEVLSVTACGK		1xCarbamidomethyl [C17]	5	P28665	P28665 [235-253]		1990.96	19	2	995.984	1.7	0.00169
	ANLMHNLGGEEVSVACK		1xCarbamidomethyl [C16]	5	P29699	P29699 [232-248]		1828.87	17	3	610.293	-2.01	-0.00123
	KNLFDELVLDKDLFQCVSFIIPR		1xCarbamidomethyl [C16]	4	P28665	P28665 [71-93]		2809.5	23	4	703.129	-0.07	-5e-05
	IKEEGTGIELTGIGSCEIANALSK		1xCarbamidomethyl [C16]	3	Q61838	Q61838 [325-348]		2490.28	24	3	830.761	-3.33	-0.00276
	QLSAFAIWVQTVPLTCNNPK		1xCarbamidomethyl [C16]	1	P28665	P28665 [1339-1358]		2287.19	20	3	763.068	-0.4	-0.00031
	QQLELMDTVHNLISLCTK		1xCarbamidomethyl [C16]	1	O08538	O08538 [250-267]		2143.09	18	3	715.036	2.71	0.00194
	IQKLESDISAQMEYCR		1xCarbamidomethyl [C15]; 1xOxidation [M12]	17	Q8K0E8	Q8K0E8 [199-214]		1986.93	16	3	662.981	0.83	0.00055
	TPENFPDAGLEMNYCR		1xCarbamidomethyl [C15]; 1xOxidation [M12]	1	P20918	P20918 [412-427]		1929.81	16	2	965.409	0.33	0.00032
	AYLMSQPLAYHTPDCGK		1xCarbamidomethyl [C15]	2	O35490	O35490 [242-258]		1951.9	17	3	651.308	1.97	0.00128
	DGSASGTTLLEALDCILPPTRPTDKPLR		1xCarbamidomethyl [C15]	1	P10126	P10126 [220-247]		2994.56	28	4	749.395	0.19	0.00014
	GFGNIATNEDAKKYCGLPGEYWLGNDK		1xCarbamidomethyl [C15]	4	Q8K0E8	Q8K0E8 [292-318]		3017.41	27	3	1006.48	4.14	0.00416
	GGDLAAIYTPDAQYCQK		1xCarbamidomethyl [C15]	2	P26262	P26262 [33-49]		1870.86	17	2	935.942	7.02	0.00657
	IQKLESDISAQMEYCR		1xCarbamidomethyl [C15]	241	Q8K0E8	Q8K0E8 [199-214]		1970.93	16	3	657.649	0.24	0.00016
	NLFDELVLDKDLFQCVSFIIPR		1xCarbamidomethyl [C15]	3	P28665	P28665 [72-93]		2681.4	22	3	894.474	3.05	0.00272
	RDPETDTYILFNPWCEEDAVYLDDEKER		1xCarbamidomethyl [C15]	1	Q8BH61	Q8BH61 [175-202]		3518.57	28	4	880.395	-3.2	-0.00282
	SWSYGQFEDGILDTCLYVMDK		1xCarbamidomethyl [C15]	1	Q8BH61	Q8BH61 [225-245]		2527.12	21	2	1264.06	1.71	0.00217
	TPENFPDAGLEMNYCR		1xCarbamidomethyl [C15]	5	P20918	P20918 [412-427]		1913.82	16	2	957.41	-1.05	-0.00101
	TMAFLEEELPITACGVYTYGKPVPGLVTLR		1xCarbamidomethyl [C14]; 1xOxidation [M2]	3	Q61838	Q61838 [236-265]		3341.72	30	3	1114.58	2.13	0.00237
	VGQPGAAGPVSPMCPGR		1xCarbamidomethyl [C14]; 1xOxidation [M13]	1	P29699	P29699 [323-339]		1653.78	17	2	827.395	-0.34	-0.00028
	EFKAETFTFHSDICTLPEK		1xCarbamidomethyl [C14]	2	P07724	P07724 [525-543]		2300.09	19	4	575.776	-3.45	-0.00199
	EFKAETFTFHSDICTLPEKEK		1xCarbamidomethyl [C14]	7	P07724	P07724 [525-545]		2557.23	21	4	640.062	-0.28	-0.00018
	EIRPNTTVQWEEVCRPWVSGHR		1xCarbamidomethyl [C14]	1	Q8BH61	Q8BH61 [683-704]		2736.34	22	4	684.84	-1.48	-0.00101
	KLEEDQIIMEDQNCK		1xCarbamidomethyl [C14]	4	Q8VDD5	Q8VDD5 [975-989]		1892.87	15	2	946.939	-1.09	-0.00103
	LNSVTTEDTATYYCAR		1xCarbamidomethyl [C14]	1	P18531	P18531 [101-116]		1864.84	16	2	932.926	3.61	0.00336
	SLPQPQKVNSILGCSQ		1xCarbamidomethyl [C14]	2	Q91X72	Q91X72 [445-460]		1755.91	16	2	878.454	-2.84	-0.00249
	SQSVRPGADVTFICTAK		1xCarbamidomethyl [C14]	1	Q05793	Q05793 [1779-1795]		1836.93	17	3	612.98	-0.32	-0.0002
	TMAFLEEELPITACGVYTYGKPVPGLVTLR		1xCarbamidomethyl [C14]	3	Q61838	Q61838 [236-265]		3325.72	30	3	1109.24	-1.08	-0.00119
	VGQPGAAGPVSPMCPGR		1xCarbamidomethyl [C14]	2	P29699	P29699 [323-339]		1637.79	17	2	819.397	-0.92	-0.00075
	DIASGLIGPLILCK		1xCarbamidomethyl [C13]	4	Q61147	Q61147 [187-200]		1469.84	14	2	735.424	0.36	0.00026
	DLASGLIGPLLICYK		1xCarbamidomethyl [C13]	1	Q06194	Q06194 [561-575]		1632.9	15	2	816.953	-2.13	-0.00174
	DLYSGLIGPLIVCR		1xCarbamidomethyl [C13]	3	Q61147	Q61147 [883-896]		1575.86	14	2	788.432	-0.36	-0.00028
	DSVQIHDTTGKDCQEIANK		1xCarbamidomethyl [C13]	11	Q8VCM7	Q8VCM7 [166-184]		2159	19	3	720.337	-3.14	-0.00226
	DSVQIHDTTGKDCQEIANKGAK		1xCarbamidomethyl [C13]	4	Q8VCM7	Q8VCM7 [166-187]		2415.16	22	4	604.544	-0.71	-0.00043
	DTWVEHWPEAEECQDQK		1xCarbamidomethyl [C13]	1	P01027	P01027 [1625-1641]		2186.91	17	3	729.64	-0.65	-0.00047
	DTWVEHWPEAEECQDQKYQK		1xCarbamidomethyl [C13]	1	P01027	P01027 [1625-1644]		2606.13	20	4	652.286	-0.97	-0.00064
	EQDLEVLLHNGACSPGAK		1xCarbamidomethyl [C13]	3	Q8CIZ8	Q8CIZ8 [1981-1998]		1937.94	18	2	969.473	-0.01	-1e-05
	GKGVAWSNPFPECVIVK		1xCarbamidomethyl [C13]	2	P08607	P08607 [164-180]		1887.98	17	3	629.998	0.06	4e-05
	ISLGLPVGAVINCADNTGAK		1xCarbamidomethyl [C13]	1	P62830	P62830 [16-35]		1970.04	20	2	985.525	2.41	0.00237
	IYSHSGEDIEFGCK		1xCarbamidomethyl [C13]	3	P06909	P06909 [1194-1207]		1641.72	14	3	547.911	-1.97	-0.00108
	QLTSFIEKGQEMCADYSENTFTEYKK		1xCarbamidomethyl [C13]	1	P21614	P21614 [395-420]		3147.43	26	4	787.614	1.18	0.00093
	SAGWVIPIGLLFCK		1xCarbamidomethyl [C13]	5	Q921I1	Q921I1 [144-157]		1560.86	14	2	780.934	0.05	4e-05
	TDFESHTTLKYECLPGYGR		1xCarbamidomethyl [C13]	3	P08607	P08607 [76-94]		2274.05	19	3	758.687	-1.59	-0.00121
	TSYDPGEQIVYSCKPGYVSR		1xCarbamidomethyl [C13]	2	Q01339	Q01339 [39-58]		2306.08	20	3	769.362	-2.04	-0.00156
	VEVEHNGQWGTVCDDGWDRR		1xCarbamidomethyl [C13]	1	Q9QWK4	Q9QWK4 [40-59]		2415.05	20	4	604.518	-1.5	-0.00091
	VEVLHQSQWSTVCK		1xCarbamidomethyl [C13]	2	Q9QWK4	Q9QWK4 [154-167]		1700.84	14	3	567.618	-2.24	-0.00127
	WQLVGITSWGEGCAR		1xCarbamidomethyl [C13]	1	P26262	P26262 [590-604]		1719.83	15	2	860.413	-4.94	-0.00425
	LESDISAQMEYCR		1xCarbamidomethyl [C12]; 1xOxidation [M9]	27	Q8K0E8	Q8K0E8 [202-214]		1617.69	13	2	809.347	-1.32	-0.00106
	ALEEFQSEVSSCR		1xCarbamidomethyl [C12]	2	Q8BH35	Q8BH35 [491-503]		1541.69	13	2	771.351	2.81	0.00217
	FESENADNEIHCDR		1xCarbamidomethyl [C12]	1	B2RPV6	B2RPV6 [1154-1167]		1735.7	14	3	579.236	-3.02	-0.00175
	GKTAVTAAGTPCQGWAAQEPHR		1xCarbamidomethyl [C12]	3	P20918	P20918 [491-512]		2294.11	22	4	574.283	0.34	0.00019
	LESDISAQMEYCR		1xCarbamidomethyl [C12]	190	Q8K0E8	Q8K0E8 [202-214]		1601.69	13	2	801.35	-0.01	-1e-05
	NTQNLLHMPYGCGEQNMVLFAPNIYVLK		1xCarbamidomethyl [C12]	1	P28665	P28665 [963-990]		3264.6	28	3	1088.88	4.92	0.00535
	SILEGSDEYLVCK		1xCarbamidomethyl [C12]	3	P01872	P01872 [77-89]		1512.73	13	2	756.866	0.07	5e-05
	SLTSEDSAVYYCAR		1xCarbamidomethyl [C12]	2	P06330	P06330 [85-98]		1621.72	14	2	811.359	-3.48	-0.00282
	TVPVWSSSPPTCEK		1xCarbamidomethyl [C12]	9	P08607	P08607 [229-242]		1574.75	14	2	787.88	0.98	0.00077
	TVSYNGVLGPECGTEDINLTLDPYSENSIPLR		1xCarbamidomethyl [C12]	2	P21981	P21981 [513-544]		3523.69	32	3	1175.24	8.3	0.00975
	AETFTFHSDICTLPEK		1xCarbamidomethyl [C11]	4	P07724	P07724 [528-543]		1895.88	16	3	632.633	-0.75	-0.00047
	AETFTFHSDICTLPEKEK		1xCarbamidomethyl [C11]	20	P07724	P07724 [528-545]		2153.02	18	3	718.346	0.28	0.0002
	ATIPLVPNEECQKK		1xCarbamidomethyl [C11]	2	P26262	P26262 [538-551]		1626.85	14	3	542.955	-1.8	-0.00098
	EMGPTYADPVCLSK		1xCarbamidomethyl [C11]	2	Q61147	Q61147 [519-532]		1567.71	14	2	784.358	-2.75	-0.00215
	ENEFFIVTQTCK		1xCarbamidomethyl [C11]	4	O08677	O08677 [115-126]		1515.71	12	2	758.361	0.22	0.00016
	EVITSDDGSDCGDATELDISHSFSGSLDELSER		1xCarbamidomethyl [C11]	24	E9PV24	E9PV24 [428-460]		3543.52	33	3	1181.84	-0.17	-0.0002
	GTFASLSELHCDK		1xCarbamidomethyl [C11]	6	P02088	P02088 [84-96]		1464.68	13	3	488.898	-0.07	-3e-05
	GTFASLSELHCDKLHVDPENFR		1xCarbamidomethyl [C11]	2	P02088	P02088 [84-105]		2572.22	22	4	643.813	2.32	0.00149
	GVAWSNPFPECVIVK		1xCarbamidomethyl [C11]	7	P08607	P08607 [166-180]		1702.86	15	2	851.933	-2.03	-0.00172
	KLSLDVSPATCHNNIMK		1xCarbamidomethyl [C11]	3	Q8CIZ8	Q8CIZ8 [1036-1052]		1927.97	17	3	643.328	-1.37	-0.00088
	KQLAAGGVSDCLAK		1xCarbamidomethyl [C11]	5	P20918	P20918 [39-52]		1417.75	14	2	709.376	-1.39	-0.00099
	ILHGDLIDFVCK		1xCarbamidomethyl [C11]	4	Q07968	Q07968 [477-488]		1429.75	12	2	715.38	1.18	0.00085
	LQVTASPQSLCGLR		1xCarbamidomethyl [C11]	4	P28665	P28665 [577-590]		1529.81	14	2	765.409	0.42	0.00032
	LVWEDAMTQFCEAEFSVK		1xCarbamidomethyl [C11]	9	Q61508	Q61508 [254-271]		2189.99	18	3	730.667	-0.31	-0.00023
	MVQAALTPDSCYPD		1xCarbamidomethyl [C11]	1	P01592	P01592 [146-159]		1567.68	14	2	784.341	-1.34	-0.00105
	NLKQEDFELLCPDGTR		1xCarbamidomethyl [C11]	6	Q921I1	Q921I1 [573-588]		1934.93	16	3	645.646	-1.42	-0.00092
	NLKQEDFELLCPDGTRKPVK		1xCarbamidomethyl [C11]	1	Q921I1	Q921I1 [573-592]		2387.24	20	4	597.564	-1.16	-0.00069
	NMITGTSQADCAVLIVAAGVGEFEAGISK		1xCarbamidomethyl [C11]	2	P10126	P10126 [101-129]		2909.44	29	3	970.488	3.55	0.00344
	NPDGDVNGPWCYTTNPR		1xCarbamidomethyl [C11]	3	P20918	P20918 [533-549]		1962.84	17	2	981.922	-1.81	-0.00177
	NPDNDEQGPWCYTTDPDKR		1xCarbamidomethyl [C11]	4	P20918	P20918 [154-172]		2307.96	19	3	769.989	-1.69	-0.0013
	QLTEHAVEGDCDFHILK		1xCarbamidomethyl [C11]	3	P29699	P29699 [104-120]		2011.95	17	4	503.744	-0.65	-0.00032
	SLHTLFGDKLCAIPNLR		1xCarbamidomethyl [C11]	7	P07724	P07724 [89-105]		1955.05	17	3	652.354	-2.24	-0.00146
	VYSYYNLEESCTR		1xCarbamidomethyl [C11]	3	P01027	P01027 [1479-1491]		1683.73	13	2	842.369	-0.54	-0.00045
	ATVLNYMSHCIQIR		1xCarbamidomethyl [C10]; 1xOxidation [M7]	1	Q61838	Q61838 [824-837]		1721.85	14	3	574.621	0.95	0.00055
	VTPNLMGQLCGSGR		1xCarbamidomethyl [C10]; 1xOxidation [M6]	4	Q61508	Q61508 [436-449]		1505.72	14	2	753.365	2.42	0.00182
	LSLDVSPATCHNNIMK		1xCarbamidomethyl [C10]; 1xOxidation [M15]	1	Q8CIZ8	Q8CIZ8 [1037-1052]		1815.87	16	3	605.962	-0.47	-0.00029
	VELLHNPAFCSMATAK		1xCarbamidomethyl [C10]; 1xOxidation [M12]	2	P01027	P01027 [864-879]		1804.87	16	3	602.296	1.52	0.00091
	ATVLNYMSHCIQIR		1xCarbamidomethyl [C10]	4	Q61838	Q61838 [824-837]		1705.85	14	3	569.287	-3.49	-0.00198
	AWEGTLDGYCER		1xCarbamidomethyl [C10]	3	Q61508	Q61508 [380-391]		1456.62	12	2	728.812	-0.01	-1e-05
	AWEGTLDGYCERELAIK		1xCarbamidomethyl [C10]	1	Q61508	Q61508 [380-396]		2010.96	17	3	670.991	0.34	0.00023
	DAEEAATGECTATVGKR		1xCarbamidomethyl [C10]	1	O08677	O08677 [98-114]		1765.8	17	3	589.271	-1.46	-0.00086
	ESNTELAEDCEIK		1xCarbamidomethyl [C10]	2	O08677	O08677 [330-342]		1537.67	13	2	769.336	-2.07	-0.0016
	EVTPVELPNCNLVK		1xCarbamidomethyl [C10]	2	P52430	P52430 [33-46]		1611.84	14	2	806.427	4.04	0.00326
	LAGLPEDLFCHMDILESLQLQGNQLR		1xCarbamidomethyl [C10]	1	Q9DBB9	Q9DBB9 [133-158]		3010.51	26	3	1004.18	-0.02	-2e-05
	ILTSDVFQGCNR		1xCarbamidomethyl [C10]	3	Q8CIZ8	Q8CIZ8 [1062-1073]		1409.68	12	2	705.347	2.31	0.00163
	LSLDVSPATCHNNIMK		1xCarbamidomethyl [C10]	3	Q8CIZ8	Q8CIZ8 [1037-1052]		1799.88	16	3	600.63	-1.13	-0.00068
	ITGGQVGTGCGTLNDGR		1xCarbamidomethyl [C10]	1	Q60841	Q60841 [1466-1482]		1662.79	17	2	831.893	-4.54	-0.00378
	NFVYHLSDVCK		1xCarbamidomethyl [C10]	2	P01592	P01592 [81-91]		1381.66	11	2	691.331	-1.94	-0.00134
	NPDGDKGPWCYTTDPSVR		1xCarbamidomethyl [C10]	4	P20918	P20918 [428-445]		2064.91	18	3	688.973	-1.23	-0.00085
	NPDGEPRPWCFTTDPTK		1xCarbamidomethyl [C10]	3	P20918	P20918 [236-252]		2017.91	17	3	673.306	-1.75	-0.00118
	NPDGEPRPWCFTTDPTKR		1xCarbamidomethyl [C10]	5	P20918	P20918 [236-253]		2174.01	18	4	544.256	-3.56	-0.00193
	NPDGETAPWCYTTDSQLR		1xCarbamidomethyl [C10]	4	P20918	P20918 [326-343]		2110.91	18	2	1055.95	-5.13	-0.00541
	QEHTFSSLFCASDAEISEK		1xCarbamidomethyl [C10]	1	P28665	P28665 [914-932]		2185.97	19	3	729.325	-4.14	-0.00302
	QLAAGGVSDCLAK		1xCarbamidomethyl [C10]	3	P20918	P20918 [40-52]		1289.65	13	2	645.329	-0.78	-0.0005
	SQEEVDIHYCQGK		1xCarbamidomethyl [C10]	3	Q8CIZ8	Q8CIZ8 [2741-2753]		1592.7	13	2	796.853	-1.51	-0.00121
	TAVTAAGTPCQGWAAQEPHR		1xCarbamidomethyl [C10]	6	P20918	P20918 [493-512]		2108.99	20	2	1055	1	0.00106
	TGTWSFLPTCR		1xCarbamidomethyl [C10]	2	Q01339	Q01339 [251-261]		1325.63	11	2	663.317	-3.42	-0.00227
	VELLHNPAFCSMATAK		1xCarbamidomethyl [C10]	4	P01027	P01027 [864-879]		1788.88	16	3	596.963	-1.89	-0.00113
	VTPNLMGQLCGSGR		1xCarbamidomethyl [C10]	2	Q61508	Q61508 [436-449]		1489.72	14	2	745.367	0.84	0.00063
	WQSEIVIGQCK		1xCarbamidomethyl [C10]	1	Q9ESB3	Q9ESB3 [94-104]		1347.67	11	2	674.34	-0.46	-0.00031
	CQSWAAMFPHR		1xCarbamidomethyl [C1]; 1xOxidation [M7]	1	P20918	P20918 [398-408]		1406.61	11	3	469.541	-0.27	-0.00013
	CAPNNKEEYNGYTGAFR		1xCarbamidomethyl [C1]	2	Q921I1	Q921I1 [526-542]		1990.87	17	3	664.296	0.42	0.00028
	CDNGFSPPSGYSWDYLR		1xCarbamidomethyl [C1]	2	P06909	P06909 [357-373]		2020.85	17	2	1010.93	4.17	0.00422
	CEMEQQNQEYK		1xCarbamidomethyl [C1]	2	Q61781; Q9QWL7	Q61781 [395-405]; Q9QWL7 [358-368]		1486.59	11	2	743.801	0.97	0.00072
	CFVKLPEGTTPEKYLGAEYMQSVGNMR		1xCarbamidomethyl [C1]	2	Q921I1	Q921I1 [655-681]		3105.48	27	4	777.125	-2.42	-0.00188
	CGPASVQAVK		1xCarbamidomethyl [C1]	1	Q8BH61	Q8BH61 [410-419]		1016.52	10	2	508.762	-2.29	-0.00116
	CGPPPDISNGK		1xCarbamidomethyl [C1]	3	P08607	P08607 [181-191]		1141.53	11	2	571.268	-1.45	-0.00083
	CHAGHLNGVYHQGGTYSK		1xCarbamidomethyl [C1]	16	Q8VCM7	Q8VCM7 [364-381]		1985.9	18	3	662.639	-0.84	-0.00056
	CHEGGQSYKIGDKWR		1xCarbamidomethyl [C1]	1	P11276	P11276 [142-156]		1820.85	15	4	455.967	-1.37	-0.00062
	CLASTAYAPEATDYDLR		1xCarbamidomethyl [C1]	1	P97873	P97873 [434-450]		1916.87	17	2	958.936	-2.31	-0.00222
	CLKDGGGDVAFVK		1xCarbamidomethyl [C1]	2	Q921I1	Q921I1 [213-225]		1365.68	13	2	683.344	-1.76	-0.0012
	CLPVTELENGR		1xCarbamidomethyl [C1]	1	P06909	P06909 [146-156]		1287.64	11	2	644.32	-2.28	-0.00147
	CLTNLIEK		1xCarbamidomethyl [C1]	1	P04186	P04186 [289-296]		990.529	8	2	495.767	-2.14	-0.00106
	CLVEKGDVAFVK		1xCarbamidomethyl [C1]	2	Q921I1	Q921I1 [543-554]		1364.72	12	3	455.579	-0.96	-0.00044
	CIVQTDAISR		1xCarbamidomethyl [C1]	2	Q8CIZ8	Q8CIZ8 [2605-2614]		1162.59	10	2	581.797	-1.41	-0.00082
	CNEYYLLK		1xCarbamidomethyl [C1]	1	Q07968	Q07968 [426-433]		1102.52	8	2	551.764	-2.9	-0.0016
	CNGVLEGIR		1xCarbamidomethyl [C1]	1	Q8VDD5	Q8VDD5 [694-702]		1017.51	9	2	509.26	-2.12	-0.00108
	CPPPPVPLNSK		1xCarbamidomethyl [C1]	1	Q07968	Q07968 [275-285]		1205.63	11	2	603.317	-5.78	-0.00349
	CQALDMTEMAR		1xCarbamidomethyl [C1]	1	O08677	O08677 [369-379]		1325.56	11	2	663.285	-1.77	-0.00117
	CQSWAAMFPHR		1xCarbamidomethyl [C1]	1	P20918	P20918 [398-408]		1390.61	11	3	464.209	-0.26	-0.00012
	CSPDPGLTALLSDHR		1xCarbamidomethyl [C1]	2	Q91X72	Q91X72 [255-269]		1638.79	15	3	546.934	-1.78	-0.00097
	CSPPYILNGIYTPHR		1xCarbamidomethyl [C1]	1	P06909	P06909 [267-281]		1787.89	15	3	596.636	1.33	0.00079
	CSVFYAAPTK		1xCarbamidomethyl [C1]	1	P01029	P01029 [1560-1569]		1143.55	10	2	572.279	0.24	0.00014
	CSYDEHAKLVQEVTDFAK		1xCarbamidomethyl [C1]	4	P07724	P07724 [58-75]		2140	18	3	714.005	0.09	7e-05
	CTAEGWSPNPR		1xCarbamidomethyl [C1]	1	Q07968	Q07968 [77-87]		1274.56	11	2	637.782	-0.93	-0.0006
	CVATDQLEK		1xCarbamidomethyl [C1]	1	P06909	P06909 [743-751]		1063.51	9	2	532.256	-3.44	-0.00183
	AAAITSDLLESLGR			1	Q62009	Q62009 [254-267]		1416.77	14	2	708.888	-0.74	-0.00052
	AALGYNILTQEEAQSVYDAK			1	Q8K182	Q8K182 [152-171]		2184.08	20	3	728.697	-2.8	-0.00204
	AALQELLSK			1	P62852	P62852 [86-94]		972.572	9	2	486.79	-0.17	-9e-05
	AAPITQYLK			1	O89020	O89020 [206-214]		1004.58	9	2	502.792	-0.37	-0.00019
	AASWLTHQGSFHGAFR			2	P01029	P01029 [1281-1296]		1772.86	16	3	591.625	-0.73	-0.00043
	AAVFNHFISDGVK			3	P01027	P01027 [914-926]		1404.73	13	3	468.914	0.5	0.00023
	AAVFNHFISDGVKK			2	P01027	P01027 [914-927]		1532.82	14	3	511.611	-1.43	-0.00073
	AAVLGESAGLVR			1	Q61702	Q61702 [123-134]		1142.65	12	2	571.829	-1	-0.00057
	ADGEYWLGLQNLHLLTLK			1	Q9D1H9	Q9D1H9 [108-125]		2084.12	18	3	695.378	0.66	0.00046
	ADLEMQIENLKEELAYLKK			1	Q9QWL7	Q9QWL7 [202-220]		2278.2	19	4	570.304	-1.96	-0.00111
	ADLEMQIESLKEELAYLK			1	Q61781	Q61781 [239-256]		2123.09	18	3	708.37	0.57	0.0004
	ADLEMQIESLKEELAYLKK			2	Q61781	Q61781 [239-257]		2251.19	19	3	751.068	0.02	2e-05
	ADLEMQIESLKEELAYLRK			3	Q6IFX2	Q6IFX2 [212-230]		2279.2	19	4	570.554	-0.83	-0.00048
	AEAESWYQTK			1	P50446; Q8BGZ7; Q8VED5	P50446 [339-348]; Q8BGZ7 [337-346]; Q8VED5 [327-336]		1212.55	10	2	606.78	-0.2	-0.00012
	AEFDTSEIDSEIAALR			2	P41317	P41317 [97-112]		1766.84	16	2	883.928	2.07	0.00182
	AENPTNPGPGGSGYWRPGNSGSGSDGNR			37	E9PV24	E9PV24 [296-323]		2745.2	28	3	915.738	-0.22	-0.0002
	AESPVFVQTDKPIYKPGQIVK			6	Q61838	Q61838 [123-143]		2344.29	21	3	782.101	-1.12	-0.00087
	AFAQAQSHIFIEK			8	Q61838	Q61838 [1061-1073]		1489.78	13	2	745.391	-3.82	-0.00285
	AFIFIDESHITHAFTWLSQK			1	P28665	P28665 [1056-1075]		2391.21	20	4	598.558	-0.88	-0.00053
	AFLLSGVDELEQR			4	Q8CIZ8	Q8CIZ8 [1437-1449]		1476.77	13	2	738.888	-0.3	-0.00022
	AFLLSGVDELEQRR			1	Q8CIZ8	Q8CIZ8 [1437-1450]		1632.87	14	3	544.961	-0.3	-0.00016
	AFMEALQAGADISMIGQFGVGFYSAYLVAEK			2	P11499	P11499 [112-142]		3284.6	31	3	1095.54	-0.28	-0.00031
	AFVVGMMER			1	Q8CIZ8	Q8CIZ8 [1298-1306]		1039.51	9	2	520.257	-0.29	-0.00015
	AGKEPGLQIWR			3	P13020	P13020 [60-70]		1254.7	11	3	418.902	-2.13	-0.00089
	AGKLDPHLVLDQLR			2	Q8VDD5	Q8VDD5 [680-693]		1574.9	14	3	525.638	-0.48	-0.00025
	AGLQAFFQVR			1	Q61147	Q61147 [345-354]		1136.62	10	2	568.813	-1.69	-0.00096
	AGLQFPVGR			3	Q64523; Q8BFU2	Q64523 [22-30]; Q8BFU2 [22-30]		944.531	9	2	472.768	-1.93	-0.00091
	AGPAVPQEAIPLQK			2	Q61508	Q61508 [107-120]		1418.8	14	2	709.902	-2.22	-0.00157
	AGPAVPQEAIPLQKEQPPPQVHIEQK			3	Q61508	Q61508 [107-132]		2829.53	26	4	708.136	-1.2	-0.00085
	AGPWTPEAAVEHPEAVR			2	O35490	O35490 [41-57]		1816.9	17	3	606.303	-1.81	-0.0011
	AGVLAHLEEER			2	Q8VDD5	Q8VDD5 [765-775]		1223.64	11	2	612.321	-2.1	-0.00129
	AHFSVMGDILSSAIR			3	P28665	P28665 [948-962]		1603.83	15	3	535.279	-1.6	-0.00086
	AHGGTNINNAVLLAVELLDR			3	A6X935	A6X935 [346-365]		2090.14	20	3	697.384	0.91	0.00063
	AHLQSLVDLMQQEGGPSQIGDALAFAVR			3	Q8CIZ8	Q8CIZ8 [1752-1779]		2951.5	28	3	984.503	-3.87	-0.0038
	AHVSFKPTVAQQR			2	Q61703	Q61703 [247-259]		1468.8	13	3	490.272	-0.38	-0.00019
	AHYDSFSLEPESDHYR			2	Q8R0Z6	Q8R0Z6 [346-361]		1952.84	16	3	651.617	-1.64	-0.00107
	AHYGGFTVQNEASK			53	Q8K0E8	Q8K0E8 [344-357]		1508.71	14	2	754.859	-1.55	-0.00117
	AHYGGFTVQNEASKYQVSVNK			15	Q8K0E8	Q8K0E8 [344-364]		2327.14	21	3	776.384	-1.14	-0.00089
	AHYGGFTVQNEASKYQVSVNKYK			1	Q8K0E8	Q8K0E8 [344-366]		2618.3	23	5	524.466	0.43	0.00023
	AKQTLENERGELANEVK			2	Q8VDD5	Q8VDD5 [1218-1234]		1929	17	4	483.006	-0.78	-0.00037
	AIAEELAPER			3	O35490	O35490 [309-318]		1098.58	10	2	549.792	-1.83	-0.00101
	ALEEAMEQK			2	Q8VDD5	Q8VDD5 [1484-1492]		1048.5	9	2	524.752	-1.01	-0.00053
	ALEEANADLEVK			2	Q6IFX2	Q6IFX2 [114-125]		1301.66	12	2	651.332	-1.19	-0.00078
	ALEEANTELEVK			2	Q61781; Q9QWL7	Q61781 [141-152]; Q9QWL7 [104-115]		1345.68	12	2	673.351	7.85	0.00528
	ALEESNYELEGK			6	P02535	P02535 [164-175]		1381.65	12	2	691.328	-0.03	-2e-05
	ALELDSNLYR			4	Q8VDD5	Q8VDD5 [746-755]		1193.62	10	2	597.312	0.05	3e-05
	ALENNMSLDEIVR			1	Q8C196	Q8C196 [857-869]		1503.75	13	2	752.377	-0.03	-3e-05
	ALEQQVEEMK			1	Q8VDD5	Q8VDD5 [1529-1538]		1204.59	10	2	602.797	-1.32	-0.00079
	ALEQQVEEMKTQLEELEDELQATEDAK			2	Q8VDD5	Q8VDD5 [1529-1555]		3147.49	27	4	787.627	-0.82	-0.00064
	ALEQQVEEMKTQLEELEDELQATEDAKLR			2	Q8VDD5	Q8VDD5 [1529-1557]		3416.67	29	4	854.923	-1	-0.00086
	ALEWLGFIR			2	P01786	P01786 [44-52]		1104.62	9	2	552.811	-4.31	-0.00238
	ALLAYAFALAGNK			5	Q61838	Q61838 [1160-1172]		1322.75	13	2	661.877	0.23	0.00015
	ALLNLVPVQK			1	P04919	P04919 [344-353]		1094.69	10	2	547.849	-2.49	-0.00136
	AILNYIASK			1	P30115	P30115 [70-78]		992.578	9	2	496.792	-0.56	-0.00028
	ALMAYAFALAGNQNK			2	P28665	P28665 [1150-1164]		1582.8	15	2	791.905	-0.93	-0.00074
	AINYLISGYQR			3	Q61838	Q61838 [1016-1026]		1297.69	11	2	649.347	-1.73	-0.00112
	ALPAPIER			1	P03987	P03987 [209-216]		866.509	8	2	433.759	1.22	0.00053
	AIQEVATGIAFLGITDEATEGQFMYVTGGR			8	P39039	P39039 [164-193]		3145.55	30	3	1049.19	1.81	0.0019
	AIQVYYNPDQPPKPGMIDSATQK			54	Q8VCM7	Q8VCM7 [88-110]		2561.27	23	3	854.428	-0.56	-0.00048
	AIQVYYNPDQPPKPGMIDSATQKSK			3	Q8VCM7	Q8VCM7 [88-112]		2776.4	25	4	694.854	-1.08	-0.00075
	AISESGVVINTNVGK			3	P23953	P23953 [243-257]		1487.81	15	2	744.405	-2.43	-0.00181
	AISESGVVINTNVGKK			3	P23953	P23953 [243-258]		1615.9	16	3	539.306	0.44	0.00024
	ALSFYQPR			3	Q61838	Q61838 [1206-1213]		981.515	8	2	491.261	-1.12	-0.00055
	ALSVAELTQQMFDAR			1	A2AQ07	A2AQ07 [283-297]		1679.84	15	2	840.426	2.08	0.00175
	AITGASLADIMAK			1	Q8BP67	Q8BP67 [81-93]		1261.68	13	2	631.344	-1.35	-0.00085
	ALTQDDGVAKLSINTPNSR			1	P01027	P01027 [399-417]		2000.04	19	3	667.352	1	0.00066
	ALVALGAVDMALYAVGGR			6	P01029	P01029 [595-612]		1746.96	18	3	582.99	-1.59	-0.00093
	ALVEGVDQLLTDYQIK			1	P06684	P06684 [1445-1460]		1804.97	16	3	602.328	0.8	0.00048
	ALVQQLEQFR			3	P06728	P06728 [317-326]		1231.68	10	2	616.343	-0.87	-0.00054
	ALYQTEAFTADFQQPTEAK			3	P07759	P07759 [158-176]		2159.03	19	2	1080.02	-1.71	-0.00185
	AMGIMNSFVNDIFER			4	Q64475	Q64475 [59-73]		1743.82	15	2	872.419	7.13	0.00621
	AMGVPMMGLDYSDEINQVVEVR			15	Q61838	Q61838 [719-740]		2453.15	22	3	818.388	-0.23	-0.00019
	ANDYTTEYSASVK			1	P01791	P01791 [55-67]		1448.65	13	2	724.831	0.76	0.00055
	ANFLEKPVLGFVR			1	P04919	P04919 [247-259]		1489.85	13	3	497.288	-2.04	-0.00101
	ANIGPHLTQVSVIQYGSINTIDVPWNVVQEK			3	Q8CIZ8	Q8CIZ8 [1721-1751]		3419.8	31	3	1140.6	-6.47	-0.00737
	ANLQIDQINTDLNLER			2	Q8VDD5	Q8VDD5 [1755-1770]		1869.97	16	2	935.487	-0.13	-0.00012
	ANRPFLVLIR			2	P32261	P32261 [437-446]		1198.74	10	3	400.251	-2.7	-0.00108
	APDTPLLQGIADYKPQDGETIELR			1	O88968	O88968 [403-426]		2640.35	24	3	880.788	-0.69	-0.00061
	APEEILAEK			1	P23953	P23953 [319-327]		999.536	9	2	500.27	-2.64	-0.00132
	APFALQVNTLPLNFDK			6	Q61838	Q61838 [1358-1373]		1787.97	16	3	596.661	-0.32	-0.00019
	APHIQLVAQSPWLR			3	P01029	P01029 [103-116]		1615.91	14	3	539.307	-0.95	-0.00051
	APITGYIIR			18	P11276	P11276 [1473-1481]		1003.59	9	2	502.299	-2.43	-0.00122
	APQVSTPTLVEAAR			15	P07724	P07724 [439-452]		1439.79	14	2	720.396	-0.55	-0.0004
	APQVYILPPPAEQLSR			3	P01867	P01867 [233-248]		1778.98	16	3	593.664	-0.58	-0.00034
	APQVYTIPPPK			2	P01869	P01869 [222-232]		1210.68	11	2	605.844	-2.22	-0.00134
	APQVYVLPPPAEEMTK			3	P01864	P01864 [233-248]		1769.91	16	2	885.458	-3.04	-0.00269
	APQVYVLPPPAEEMTKK			1	P01864	P01864 [233-249]		1898.01	17	3	633.341	-0.29	-0.00019
	APSAEVEMTAYVLLAYLTSESSRPTR			3	Q61838	Q61838 [1214-1239]		2842.43	26	3	948.149	1.41	0.00134
	AQGSHPELSSPASILIMLTDGEPTEGETDRSQILK			2	Q61702	Q61702 [381-415]		3707.84	35	4	927.715	-1.61	-0.00149
	AQLIDMK			20	E9PV24	E9PV24 [162-168]		818.444	7	2	409.725	-0.86	-0.00035
	AQLIDMKR			1	E9PV24	E9PV24 [162-169]		974.545	8	2	487.775	-1.51	-0.00074
	AQQIQALQSNVR			42	E9PV24	E9PV24 [150-161]		1355.74	12	2	678.372	-1.57	-0.00106
	AQTPQVYTIPPPR			2	P03987	P03987 [225-237]		1467.8	13	2	734.401	-1.15	-0.00085
	AQTPQVYTIPPPREQMSK			1	P03987	P03987 [225-242]		2071.06	18	3	691.024	-3.49	-0.00241
	AQYEDIAQK			4	Q3UV17	Q3UV17 [343-351]		1065.52	9	2	533.263	-1.56	-0.00083
	AQYEDIAQR			1	P50446	P50446 [328-336]		1093.53	9	2	547.267	0.01	0
	ARPALEDLR			2	Q00623	Q00623 [228-236]		1040.58	9	2	520.797	1.45	0.00076
	ARVDLFPTDIGLHK			1	P21981	P21981 [649-662]		1581.87	14	3	527.965	3.07	0.00162
	ARVTDATETTITISWR			48	P11276	P11276 [1910-1925]		1820.95	16	3	607.655	0.24	0.00014
	ASAGLLGAHAAAITAYALTLTK			2	P01029	P01029 [1179-1200]		2085.17	22	3	695.726	-3.25	-0.00226
	ASDTSITWNNLK			3	Q921I1	Q921I1 [456-467]		1349.67	12	2	675.338	-0.07	-4e-05
	ASGIIDTLFQDR			2	Q06890	Q06890 [182-193]		1335.69	12	2	668.348	-0.79	-0.00052
	ASGIIDTLFQDRFFAR			1	Q06890	Q06890 [182-197]		1856.97	16	3	619.661	1.09	0.00067
	ASGPGAAAQIQEVK			1	P04919	P04919 [762-775]		1326.7	14	2	663.854	-0.08	-5e-05
	ASGPVPVPSGPSEELLR			1	Q99K41	Q99K41 [277-293]		1691.9	17	2	846.451	-0.71	-0.0006
	ASGYTFTDYYMNWVK			1	P06330	P06330 [24-38]		1845.82	15	2	923.412	1.25	0.00115
	ASGYTFTSYWMHWVK			1	P06328	P06328 [43-57]		1863.85	15	3	621.954	-2.74	-0.0017
	ASIAALEAK			1	Q8VDD5	Q8VDD5 [1807-1815]		873.504	9	2	437.255	-1.81	-0.00079
	ASLENSLEETK			3	Q9Z2K1	Q9Z2K1 [351-361]		1220.6	11	2	610.803	-1.48	-0.0009
	ASLENSLEETKGR			3	Q9Z2K1	Q9Z2K1 [351-363]		1433.72	13	3	478.578	-2.2	-0.00105
	ASQDIGSSLNWLQQEPDGTIKR			3	P01639	P01639 [47-68]		2443.22	22	3	815.076	-3.18	-0.00259
	ASQDISNYLNWYQQKPDGTVK			1	P01644	P01644 [25-45]		2455.19	21	3	819.068	0.84	0.00069
	ASREEILAQAK			2	Q8VDD5	Q8VDD5 [1659-1669]		1215.67	11	3	405.894	-2.52	-0.00102
	ASREEILAQAKENEK			2	Q8VDD5	Q8VDD5 [1659-1673]		1715.89	15	3	572.635	-1.36	-0.00078
	ATDLKDWVQETMAK			3	Q61646	Q61646 [333-346]		1635.8	14	3	545.938	-3.22	-0.00176
	ATDLKDWVQETMAKN			3	Q61646	Q61646 [333-347]		1749.85	15	2	875.427	-0.64	-0.00056
	ATEEDGSEQKVPEATNR			2	P32261	P32261 [63-79]		1860.86	17	3	620.957	-0.04	-3e-05
	ATETQGVNLLFSSR			2	P01029	P01029 [122-135]		1522.79	14	2	761.895	-1.56	-0.00119
	ATETQGVNLLFSSRR			1	P01029	P01029 [122-136]		1678.89	15	3	560.3	-0.9	-0.0005
	ATGVFTTLQPLR			26	P11276	P11276 [1077-1088]		1303.74	12	2	652.37	-3.09	-0.00201
	ATIDQNLEDLRR			2	P06728	P06728 [210-221]		1443.76	12	3	481.922	-2.74	-0.00132
	ATSNVFAMFDQSQIQEFK			1	Q3THE2	Q3THE2 [18-35]		2090.99	18	2	1045.99	-1.52	-0.00159
	ATVLYQGMR			2	Q01339	Q01339 [271-279]		1038.54	9	2	519.773	-0.58	-0.0003
	AVADFLR			1	Q9JHH6	Q9JHH6 [290-296]		791.441	7	2	396.223	-2.3	-0.00091
	AVDQSVLLLKPESELSPSWIYNLPGMQQNK			5	P28665	P28665 [591-620]		3384.75	30	3	1128.92	-0.68	-0.00076
	AVFPSIVGRPR			3	P60710	P60710 [29-39]		1198.71	11	3	400.24	-0.07	-3e-05
	AVKDELLGEK			1	P70255	P70255 [56-65]		1101.62	10	2	551.31	-2.08	-0.00115
	AVLDVAETGTEAAAATGFIFGFR			1	Q03734	Q03734 [359-381]		2314.17	23	3	772.065	4.08	0.00314
	AVLDVAETGTEAAAATGVK			2	Q91WP6	Q91WP6 [359-377]		1773.92	19	2	887.467	2	0.00178
	AVLDVAETGTEAAAATGVIGGIR			15	P07759	P07759 [361-383]		2142.14	23	2	1071.57	-0.87	-0.00093
	AVLDVAETGTEAAAATGVIGGIRK			4	P07759	P07759 [361-384]		2270.24	24	4	568.313	-1.96	-0.00111
	AVLFNYR			1	P01027	P01027 [849-855]		882.483	7	2	441.744	-2.99	-0.00132
	AVIQWIR			1	Q9JJN5	Q9JJN5 [199-205]		885.53	7	2	443.268	-0.96	-0.00042
	AVLTIDETGTEAAAATVFEAVPMSMPPILR			5	P22599	P22599 [355-384]		3101.59	30	3	1034.54	1.44	0.00149
	AVLTIDETGTEAAAATVLQVATYSMPPIVR			4	Q00897	Q00897 [355-384]		3088.62	30	3	1030.21	-2.05	-0.00211
	AVLTIDETGTEAAAVTVLQMVPMSMPPILR			4	P07758	P07758 [355-384]		3154.66	30	3	1052.22	1.03	0.00108
	AVNREINLQDYEGHQK			9	E9PV24	E9PV24 [188-203]		1913.95	16	3	638.652	-2.34	-0.00149
	AVNREINLQDYEGHQKQLQQVIAK			3	E9PV24	E9PV24 [188-211]		2822.49	24	4	706.376	-3.08	-0.00217
	AVPPNNSNAAEVDLPTEELQGLVPR			3	Q8BH61	Q8BH61 [14-38]		2630.34	25	3	877.452	0.15	0.00014
	AVPQLQGYLR			1	P47911	P47911 [271-280]		1144.65	10	2	572.827	-0.47	-0.00027
	AVQQPDGLAVLGIFLK			1	P00920	P00920 [133-148]		1668.97	16	2	834.988	0.51	0.00042
	AVTSKGDKELLIGK			8	E9PV24	E9PV24 [380-393]		1458.85	14	2	729.929	-1.78	-0.0013
	AVVIIIMDTSLDPVDTAADAAR			2	Q8CIZ8	Q8CIZ8 [1795-1816]		2257.17	22	2	1129.08	-7.49	-0.00845
	AVVMDLLR			1	Q5SWU9	Q5SWU9 [984-991]		916.528	8	2	458.767	-2.22	-0.00102
	AWFSEAFGK			2	P34928	P34928 [70-78]		1042.5	9	2	521.753	-0.06	-3e-05
	AYRDNLEANYQNADQYFYAR			1	P31532	P31532 [38-57]		2485.12	20	3	829.041	-3.61	-0.00299
	AYTDMKEANWK			1	P05366	P05366 [38-48]		1356.63	11	3	452.879	-2.42	-0.00109
	DAEEWFFTK			2	Q6IFX2	Q6IFX2 [280-288]		1172.53	9	2	586.766	-1.41	-0.00082
	DAEEWFFTKTEELNR			2	Q6IFX2	Q6IFX2 [280-294]		1914.89	15	3	638.964	-4.44	-0.00283
	DAETEQGPTHGHGWLHEK			5	O08677	O08677 [414-431]		2028.92	18	3	676.975	-2.42	-0.00164
	DAGDREYWQLLR			2	O88968	O88968 [391-402]		1521.74	12	3	507.919	-1.19	-0.00061
	DAGVSTYMYEFR			3	P23953	P23953 [426-437]		1438.63	12	2	719.82	1.13	0.00082
	DALMISLTPK			2	P03987	P03987 [131-140]		1088.6	10	2	544.805	-0.14	-8e-05
	DAPDGPTVVLTVDGR			1	Q80YC5	Q80YC5 [31-45]		1511.77	15	2	756.382	-9.25	-0.00699
	DAPIVNRVVTPLSPPTNLHLEANPDTGVLTVSWER			2	P11276	P11276 [1162-1196]		3808	35	4	952.758	2.25	0.00214
	DAVKEEDSLHWQRPGDVQK			5	Q61838	Q61838 [1185-1203]		2237.09	19	4	560.029	-0.61	-0.00034
	DAYISETSIAGSVLR			3	Q07968	Q07968 [620-634]		1581.81	15	2	791.411	2.35	0.00186
	DELADEIANSSGK			1	Q8VDD5	Q8VDD5 [1704-1716]		1348.62	13	2	674.814	-1.41	-0.00095
	DESHFEVVESGR			2	Q8CIZ8	Q8CIZ8 [949-960]		1390.62	12	2	695.815	-0.62	-0.00043
	DFANVYVDAVK			3	Q00623	Q00623 [36-46]		1240.62	11	2	620.814	0.05	3e-05
	DFDSVPPVVR			2	P01027	P01027 [1245-1254]		1130.58	10	2	565.796	0.2	0.00011
	DFETLPR			3	Q8CIZ8	Q8CIZ8 [1653-1659]		877.441	7	2	439.225	0.4	0.00018
	DFFHLDER			2	Q61247	Q61247 [253-260]		1078.5	8	3	360.169	-1.46	-0.00053
	DFLMEFSSR			2	P01029	P01029 [1726-1734]		1131.51	9	2	566.26	-1.8	-0.00102
	DFQLFSSPLGK			3	Q921I1	Q921I1 [300-310]		1238.64	11	2	619.823	-2.49	-0.00154
	DFQLFSSPLGKDLLFK			1	Q921I1	Q921I1 [300-315]		1855	16	3	619.002	-4.2	-0.0026
	DFSALESQLQDTQELLQEENR			1	Q8VDD5	Q8VDD5 [1302-1322]		2493.17	21	2	1247.1	3.59	0.00447
	DFSALESQLQDTQELLQEENRQK			3	Q8VDD5	Q8VDD5 [1302-1324]		2749.33	23	3	917.113	-0.61	-0.00056
	DFTPAAQAAFQK			3	P02088	P02088 [122-133]		1294.64	12	2	647.824	-1.23	-0.00079
	DFVAEPMGEKPVGSLAGIGDVLSK			1	O54962	O54962 [9-32]		2416.24	24	3	806.082	-4.37	-0.00352
	DFWDNLEK			2	Q00623	Q00623 [93-100]		1066.48	8	2	533.745	-1.78	-0.00095
	DFWDNLEKETDWVR			7	Q00623	Q00623 [93-106]		1852.85	14	3	618.287	-2.56	-0.00158
	DGFSGPAPR			3	P01872	P01872 [121-129]		903.432	9	2	452.218	-3.15	-0.00142
	DGGGDVAFVK			2	Q921I1	Q921I1 [216-225]		964.473	10	2	482.74	-1.01	-0.00049
	DGGQTAPASIR			1	P13020	P13020 [552-562]		1072.54	11	2	536.772	-0.82	-0.00044
	DGKLVESGFTTDPVTIENK			2	P01872	P01872 [152-170]		2050.03	19	2	1025.52	-0.55	-0.00056
	DGQERDAPIVNR			6	P11276	P11276 [1157-1168]		1369.68	12	3	457.231	-2.19	-0.001
	DGSYSAFGDQNGER			1	P28665	P28665 [1024-1037]		1502.61	14	2	751.81	-1.5	-0.00113
	DGTVTTDWK			2	Q8CIZ8	Q8CIZ8 [2100-2108]		1022.48	9	2	511.742	-1.48	-0.00076
	DGTVTTDWKR			2	Q8CIZ8	Q8CIZ8 [2100-2109]		1178.58	10	2	589.792	-2.09	-0.00123
	DHAVDLIQK			3	P01029	P01029 [1039-1047]		1038.56	9	2	519.782	-1.57	-0.00082
	DHVLGLAR			1	P01027	P01027 [741-748]		880.5	8	2	440.753	-1.66	-0.00073
	DLDVVNIPLAR			1	E9Q414	E9Q414 [2689-2699]		1224.69	11	2	612.851	-0.53	-0.00032
	DLEAHIDTANK			1	Q8VDD5	Q8VDD5 [1621-1631]		1226.6	11	2	613.803	-1.42	-0.00087
	DLEGLSQRLEEK			1	Q8VDD5	Q8VDD5 [1393-1404]		1416.73	12	3	472.915	-1.52	-0.00072
	DLELLASGVDR			2	P01027	P01027 [1417-1427]		1187.63	11	2	594.316	-1.24	-0.00074
	DLEVIASTPTSLLISWEPPAVSVR			25	P11276	P11276 [1543-1566]		2580.39	24	2	1290.7	-0.49	-0.00064
	DIFTGLIGPMK			2	Q61147	Q61147 [543-553]		1191.64	11	2	596.325	-1.22	-0.00073
	DLGEELEALKTELEDTLDSTAAQQELR			5	Q8VDD5	Q8VDD5 [1136-1162]		3017.48	27	3	1006.5	0.69	0.00069
	DLHVPIPAVAEMNPNVNVFVPPR			4	P01872	P01872 [98-120]		2525.33	23	3	842.452	2.67	0.00225
	DLLFKDSAFGLLR			3	Q921I1	Q921I1 [311-323]		1494.83	13	3	498.948	-1.31	-0.00065
	DLLFRDDTK			3	Q921I1	Q921I1 [646-654]		1122.58	9	2	561.793	-0.49	-0.00027
	DILSSNNQHGILPLSWNIPELVNMGQWK			2	P01027	P01027 [179-206]		3203.63	28	3	1068.55	2.24	0.00239
	DILTLDLSR			3	Q61508	Q61508 [427-435]		1045.59	9	2	523.297	-1.06	-0.00055
	DLNMDVSFHLPSR			1	P01027	P01027 [1291-1303]		1530.74	13	3	510.916	-2.73	-0.00139
	DLNTFLHTTFADVVR			1	O35292	O35292 [63-77]		1748.9	15	3	583.638	2.46	0.00143
	DLPIHPGEIFK			2	Q06194	Q06194 [519-529]		1265.69	11	3	422.567	-1.79	-0.00075
	DLPSPIER			1	P01867	P01867 [215-222]		926.494	8	2	463.75	-1.04	-0.00048
	DIPVDSPELK			2	O08677	O08677 [269-278]		1112.58	10	2	556.795	-0.4	-0.00022
	DIPVDSPELKEVLGHSIAQLNAENDHPFYYK			7	O08677	O08677 [269-299]		3538.75	31	5	708.556	0.44	0.00031
	DLQILAEFHEK			7	P07759; Q03734	P07759 [145-155]; Q03734 [144-154]		1342.7	11	2	671.853	-0.65	-0.00044
	DIQMTQTPSSLSASLGDR			2	P01648	P01648 [1-18]		1906.92	18	2	953.962	-0.55	-0.00053
	DIQMTQTTSSLSASLGDR			1	P01644	P01644 [1-18]		1910.91	18	2	955.96	0.39	0.00037
	DLSPQDQFNLIEFSGEANQWK			2	A6X935	A6X935 [303-323]		2466.16	21	3	822.724	0.4	0.00033
	DLSSSDLSTASK			3	Q61838	Q61838 [1240-1251]		1210.58	12	2	605.793	-1.2	-0.00073
	DLTFYYLIK			2	Q61838	Q61838 [491-499]		1175.63	9	2	588.32	-1.24	-0.00073
	DITPTLTLYVGK			3	Q61646	Q61646 [157-168]		1320.74	12	2	660.873	-1.61	-0.00106
	DIVLTQSPASLAVSLGQR			4	P01671	P01671 [1-18]		1855.03	18	2	928.015	-2.56	-0.00237
	DLVVLLFETALLSSGFSLEDPQTHSNR			2	P11499	P11499 [653-679]		2988.53	27	3	996.849	0.63	0.00063
	DIVWEPPVEPDNTKR			2	A6X935	A6X935 [893-907]		1794.9	15	2	897.951	-4.59	-0.00412
	DLYANTVLSGGTTMYPGIADR			2	P60710	P60710 [292-312]		2215.07	21	2	1108.03	-3.46	-0.00383
	DLYLENPEIK			1	P21981	P21981 [580-589]		1233.64	10	2	617.323	1.3	0.0008
	DNDGWVTTDPR			14	Q8K0E8	Q8K0E8 [401-411]		1275.56	11	2	638.283	-0.31	-0.0002
	DNDGWVTTDPRK			2	Q8K0E8	Q8K0E8 [401-412]		1403.65	12	3	468.556	-0.77	-0.00036
	DNHLAPGQQTTLR			5	P01027	P01027 [571-583]		1450.74	13	3	484.251	-1.05	-0.00051
	DNIQGITKPAIR			3	P62806	P62806 [25-36]		1325.75	12	3	442.589	-0.81	-0.00036
	DQFQAALDK			1	P01029	P01029 [315-323]		1035.51	9	2	518.259	0.7	0.00036
	DQPRPAFSAIR			5	P98086	P98086 [111-121]		1257.67	11	3	419.894	-1.44	-0.0006
	DQSPASHEIATNLGDFALR			2	Q00897	Q00897 [36-54]		2041.99	19	3	681.337	1.37	0.00093
	DQSPASHEIATNLGDFAISLYR			4	P07758; P22599; Q00898	P07758 [36-57]; P22599 [36-57]; Q00898 [36-57]		2405.17	22	3	802.396	0.03	2e-05
	DQYEQMAEK			1	Q9Z2K1	Q9Z2K1 [287-295]		1141.48	9	2	571.244	-2.4	-0.00137
	DRLEEVREHMEEVR			2	P08226	P08226 [237-250]		1826.88	14	4	457.475	-2.61	-0.00119
	DRQYLPALK			4	E9PV24	E9PV24 [218-226]		1103.62	9	2	552.313	-1.43	-0.00079
	DSAFGLLR			3	Q921I1	Q921I1 [316-323]		878.473	8	2	439.74	-1.43	-0.00063
	DSLEQAVGGVPVTLMAQTVDVNQETSDLETKR			1	P06684	P06684 [377-408]		3430.7	32	3	1144.24	-1.7	-0.00194
	DSLSFSNTNNK			6	P98086	P98086 [185-195]		1226.56	11	2	613.788	2.57	0.00157
	DSITTWEILAVSLSDKK			4	P01027	P01027 [797-813]		1906.02	17	3	636.009	-1.94	-0.00123
	DSPVLLDFFEDSELYR			1	Q9ESB3	Q9ESB3 [138-153]		1944.92	16	2	972.967	2.5	0.00243
	DSPVLLDFFEDSELYRK			3	Q9ESB3	Q9ESB3 [138-154]		2073.02	17	3	691.676	-1.57	-0.00109
	DSQEEEKTEALTSAK			2	P13020	P13020 [712-726]		1665.78	15	3	555.931	-2.25	-0.00125
	DSQEEEKTEALTSAKR			1	P13020	P13020 [712-727]		1821.88	16	4	456.228	4.22	0.00192
	DSSTWLTAFVLK			4	P01029	P01029 [1069-1080]		1367.72	12	2	684.362	-2.97	-0.00203
	DSTYSMSSTLTLTKDEYER			5	P01837	P01837 [63-81]		2227.01	19	3	743.006	-1.74	-0.00129
	DTLTSRPAQGVITTLENVSPPR			12	P11276	P11276 [1887-1908]		2352.25	22	3	784.755	-0.86	-0.00068
	DTLTSRPAQGVITTLENVSPPRR			16	P11276	P11276 [1887-1909]		2508.35	23	3	836.788	-1.77	-0.00148
	DTMASIGQTR			1	P01029	P01029 [1650-1659]		1079.51	10	2	540.261	-0.83	-0.00045
	DTSQSILYLQMNALR			1	P01791	P01791 [75-89]		1752.89	15	3	584.97	-0.47	-0.00027
	DTYDYDIAVLR			1	O88947	O88947 [314-324]		1343.65	11	2	672.328	0.99	0.00066
	DVDRIIGLDQVAGMSETALPGAFK			1	Q8VDD5	Q8VDD5 [614-637]		2503.29	24	3	835.102	2.05	0.00171
	DVFLGTFLYEYSR			30	P07724	P07724 [348-360]		1609.79	13	2	805.399	0.02	2e-05
	DVILFEK			2	P20918	P20918 [90-96]		863.487	7	2	432.246	-2.06	-0.00089
	DVILFEKR			1	P20918	P20918 [90-97]		1019.59	8	2	510.298	-0.58	-0.0003
	DVLLQVEDERR			1	Q8VDD5	Q8VDD5 [1846-1856]		1371.72	11	3	457.911	-2.39	-0.00109
	DVIPQGAINELTALVLVNTIYFK			1	P32261	P32261 [233-255]		2531.41	23	3	844.478	2.41	0.00204
	DVLTITLTPK			1	P01869	P01869 [126-135]		1100.66	10	2	550.833	1.8	0.00099
	DYLNVTAVHLFK			3	Q8BH61	Q8BH61 [44-55]		1419.76	12	3	473.924	-3.62	-0.00171
	DYQELMNTK			4	Q3TTY5	Q3TTY5 [483-491]		1141.52	9	2	571.262	-1.77	-0.00101
	EADVSLTAFVLIALQEAR			6	P01027	P01027 [1138-1155]		1946.06	18	2	973.534	0.34	0.00033
	EAFQEFFGR			1	P05366	P05366 [81-89]		1130.53	9	2	565.767	0.43	0.00025
	EAHKSEIAHR			2	P07724	P07724 [25-34]		1177.61	10	3	393.208	2.2	0.00086
	EALIQFLEQVHQGIK			3	Q9JJN5	Q9JJN5 [329-343]		1752.96	15	3	584.993	-0.26	-0.00015
	EAPKVVEEQESR			1	P01029	P01029 [1448-1459]		1400.7	12	2	700.854	-1.05	-0.00074
	EAQLPVIENK			2	P20918	P20918 [720-729]		1140.63	10	2	570.816	-0.76	-0.00043
	EATEGKIEDFLSELPDSTVLLLLNAIHFHGFWR			2	Q61247	Q61247 [210-242]		3797.95	33	5	760.397	0.69	0.00053
	EATIPGHLNSYTIK			22	P11276	P11276 [656-669]		1543.81	14	3	515.274	-2.05	-0.00105
	EAVEQFQK			1	P06728	P06728 [44-51]		978.489	8	2	489.748	0.29	0.00014
	EAVQGTWDLWR			1	P31532	P31532 [27-37]		1360.66	11	2	680.834	-2.92	-0.00199
	EAYAEYHFR			2	E9PV24	E9PV24 [658-666]		1185.53	9	2	593.27	0.97	0.00057
	EDALEDTRDSEMK			4	Q06890	Q06890 [81-93]		1538.66	13	2	769.834	-2.24	-0.00172
	EDGGGWWYNR			85	Q8K0E8	Q8K0E8 [417-426]		1239.52	10	2	620.263	0.09	5e-05
	EDLIWEILK			3	Q921I1	Q921I1 [279-287]		1158.64	9	2	579.824	0.88	0.00051
	EEDSLHWQRPGDVQK			1	Q61838	Q61838 [1189-1203]		1823.87	15	3	608.626	-2.14	-0.0013
	EEPPSLRPAPPPISGGGYR			19	Q8K0E8	Q8K0E8 [44-62]		1977.02	19	3	659.678	-0.1	-7e-05
	EESPPLIGQQATVSDIPR			18	P11276	P11276 [1525-1542]		1937	18	2	969.001	-1.87	-0.00181
	EESTSGSSHAVMDISLPTGIGANEEDLR			1	P06684	P06684 [1417-1444]		2902.34	28	3	968.119	1.68	0.00162
	EFGNTLEDK			1	P34928	P34928 [43-51]		1052.49	9	2	526.748	-0.98	-0.00051
	EFGSKTHSDSDILTNIEDPSSHVPEFSSSSK			3	E9PV24	E9PV24 [481-511]		3364.55	31	5	673.716	1.44	0.00097
	EFVEEVIQR			3	Q8CIZ8	Q8CIZ8 [1519-1527]		1148.59	9	2	574.8	-1.14	-0.00065
	EGASEEETNLSK			1	P23953	P23953 [470-481]		1293.58	12	2	647.294	0.86	0.00056
	EGFGHLSPTGTTEFWLGNEK			104	Q8VCM7	Q8VCM7 [238-257]		2207.04	20	2	1104.02	-3.01	-0.00332
	EGFGHLSPTGTTEFWLGNEKIHLISMQSTIPYALR			8	Q8VCM7	Q8VCM7 [238-272]		3930.98	35	5	787.005	2.46	0.00193
	EGFILEGAR			1	A2AVA0	A2AVA0 [2858-2866]		991.521	9	2	496.264	-0.35	-0.00017
	EGINILTHLPK			1	P06684	P06684 [999-1009]		1234.72	11	3	412.243	-1.19	-0.00049
	EGNTWLTAFVLK			3	P28665	P28665 [1038-1049]		1378.74	12	2	689.869	-4.18	-0.00288
	EKIEDNGNFR			1	P02762	P02762 [48-57]		1221.59	10	2	611.297	0.12	7e-05
	EKLFSSTYQNINIPVTQNMVPSAR			1	P06684	P06684 [516-539]		2737.4	24	3	913.136	-1.53	-0.0014
	EKTGPMKEINLSPDSSSVIVSGLMVATK			2	P11276	P11276 [1850-1877]		2918.52	28	4	730.385	-1.74	-0.00127
	EKVTSSGTSTTHR			9	E9PV24	E9PV24 [394-406]		1390.69	13	3	464.234	-2.47	-0.00114
	EIAQDFKTDLR			3	P84244; P68433; P84228	P84244 [74-84]; P68433 [74-84]; P84228 [74-84]		1335.69	11	3	445.9	-2.97	-0.00132
	EIDPPAQPQEEIVQK			3	Q61508	Q61508 [133-147]		1720.88	15	2	860.941	-0.23	-0.0002
	EIDPPAQPQEEIVQKEVKPHTLAGQLPPEPR			3	Q61508	Q61508 [133-163]		3470.83	31	4	868.463	0.13	0.00012
	ELDQDTVFALANYILFK			2	P22599	P22599 [193-209]		2000.04	17	2	1000.52	0.31	0.00031
	ELEDATETADAMNR			2	Q8VDD5	Q8VDD5 [1899-1912]		1565.67	14	2	783.341	-0.04	-3e-05
	ELEDATETADAMNREVSSLK			1	Q8VDD5	Q8VDD5 [1899-1918]		2209.03	20	3	737.018	4.29	0.00316
	ELEEQLGPVAEETRAR			1	P08226	P08226 [87-102]		1826.92	16	3	609.646	-0.16	-0.0001
	ELETQISELQEDLESER			1	Q8VDD5	Q8VDD5 [1108-1124]		2047.97	17	2	1024.49	-0.83	-0.00085
	ELETQISELQEDLESERASR			1	Q8VDD5	Q8VDD5 [1108-1127]		2362.14	20	3	788.051	0.55	0.00043
	EIFTSTSIFQDAFTIPDISEPGTWK			2	P01029	P01029 [188-212]		2830.38	25	3	944.131	-1.14	-0.00108
	ELHDPHYFSPIGFPHK			3	Q06890	Q06890 [198-213]		1920.94	16	3	640.983	-2.01	-0.00129
	EIIDLVLDR			1	P05213	P05213 [113-121]		1085.62	9	2	543.316	4.44	0.00241
	EILEDIR			1	P52843	P52843 [21-27]		887.483	7	2	444.245	-0.22	-0.0001
	ELLIGKEK			2	E9PV24	E9PV24 [388-395]		929.567	8	2	465.286	-2.66	-0.00124
	ELLPTKDR			6	E9PV24	E9PV24 [212-219]		971.552	8	2	486.279	-1.54	-0.00075
	ELLQSFQSK			3	Q06890	Q06890 [342-350]		1079.57	9	2	540.29	-0.55	-0.0003
	EIISEVQR			5	Q7SIG6	Q7SIG6 [425-432]		973.531	8	2	487.27	0.58	0.00028
	ELISQFLLNR			3	Q00897	Q00897 [288-297]		1232.7	10	2	616.854	1	0.00061
	ELLTTMGDR			1	Q3THE2	Q3THE2 [125-133]		1035.51	9	2	518.26	-1.85	-0.00096
	EINLQDYEGHQK			38	E9PV24	E9PV24 [192-203]		1473.7	12	2	737.351	-1.17	-0.00087
	EINLQDYEGHQKQLQQVIAK			10	E9PV24	E9PV24 [192-211]		2382.24	20	4	596.315	-1.88	-0.00112
	EINLQDYEGHQKQLQQVIAKELLPTK			1	E9PV24	E9PV24 [192-217]		3063.65	26	5	613.535	-0.91	-0.00056
	EINLSPDSSSVIVSGLMVATK			64	P11276	P11276 [1857-1877]		2147.13	21	2	1074.07	1.07	0.00115
	EINLSPDSSSVIVSGLMVATKYEVSVYALK			3	P11276	P11276 [1857-1886]		3199.68	30	3	1067.23	-1.42	-0.00151
	ELPTPELMEAWGDAVK			1	Q8BH35	Q8BH35 [441-456]		1785.87	16	2	893.444	4.08	0.00364
	ELQELVQYPVEHPDKFLK			1	Q01853	Q01853 [488-505]		2212.16	18	4	553.796	-1.06	-0.00059
	EIQNAVQGVK			3	Q06890	Q06890 [44-53]		1085.59	10	2	543.301	-1.06	-0.00058
	EITALAPSTMK			1	P60710	P60710 [316-326]		1161.62	11	2	581.313	-0.05	-3e-05
	EIVLTQSPAITAASLGQK			2	P01679	P01679 [1-18]		1827.02	18	2	914.013	-1.64	-0.0015
	EMEAELEDER			1	Q8VDD5	Q8VDD5 [1593-1602]		1250.52	10	2	625.764	-0.27	-0.00017
	EMEAELEDERK			2	Q8VDD5	Q8VDD5 [1593-1603]		1378.62	11	2	689.809	-3.87	-0.00267
	EMEAELEDERKQR			1	Q8VDD5	Q8VDD5 [1593-1605]		1662.78	13	3	554.931	2.24	0.00124
	ENENVINEYSSILEDQR			30	Q8K0E8	Q8K0E8 [154-170]		2051.95	17	2	1026.48	-1.5	-0.00154
	ENENVINEYSSILEDQRLYIDETVNDNIPLNLR			7	Q8K0E8	Q8K0E8 [154-186]		3934.93	33	3	1312.32	3.85	0.00505
	ENIIDLSNANR			3	P02762	P02762 [164-174]		1258.64	11	2	629.824	1.16	0.00073
	ENPTTFMGHYLHEVAR			17	P07724	P07724 [153-168]		1901.9	16	4	476.229	-0.91	-0.00044
	ENVDNLHTSMMPLATNLK			1	P06728	P06728 [170-187]		2027.99	18	3	676.666	-2.29	-0.00155
	EPGLQIWR			1	P13020	P13020 [63-70]		998.542	8	2	499.774	-0.3	-0.00015
	EPGQDLVVLSLPITPEFIPSFR			5	P01027	P01027 [509-530]		2454.33	22	2	1227.67	1.51	0.00185
	EPITVSSEQMSHFR			1	P00920	P00920 [213-226]		1647.78	14	3	549.931	-0.71	-0.00039
	EPQFISR			4	P29788	P29788 [330-336]		876.457	7	2	438.731	-3.56	-0.00156
	EPYFGSWGALK			1	Q9DBD0	Q9DBD0 [202-212]		1254.62	11	2	627.811	-0.05	-3e-05
	EQEERDAETEQGPTHGHGWLHEK			4	O08677	O08677 [409-431]		2700.2	23	4	675.807	0.35	0.00023
	EQGETQNILQK			3	P26262	P26262 [527-537]		1287.65	11	2	644.329	-2.04	-0.00131
	EQLQDMGLIDLFSPEK			2	P32261	P32261 [366-381]		1862.92	16	2	931.957	-7.26	-0.00677
	EQPPPQVHIEQK			4	Q61508	Q61508 [121-132]		1429.74	12	3	477.252	-2.3	-0.0011
	EQPPPQVHIEQKEIDPPAQPQEEIVQK			1	Q61508	Q61508 [121-147]		3131.6	27	4	783.654	-1.96	-0.00154
	ESATEQYNTNALQR			1	O08538	O08538 [56-69]		1624.76	14	2	812.881	-0.45	-0.00037
	ESFQEFFGR			1	P05367	P05367 [81-89]		1146.52	9	2	573.764	-0.14	-8e-05
	ESGEKEEHSFTVMEFVLPR			5	P28665	P28665 [210-228]		2251.07	19	3	751.027	-1.02	-0.00077
	ESGLYFIRPLK			43	Q8VCM7	Q8VCM7 [188-198]		1322.75	11	2	661.877	0.59	0.00039
	ESGLYFIRPLKAK			1	Q8VCM7	Q8VCM7 [188-200]		1521.88	13	3	507.964	-1.25	-0.00064
	ESITGTLPR			2	P26262	P26262 [81-89]		973.531	9	2	487.269	-0.61	-0.0003
	ESNPLTAQQTTK			12	P11276	P11276 [984-995]		1317.66	12	2	659.335	-1.58	-0.00104
	ESVVFVQTDKPVYKPGQSVK			4	P28665	P28665 [126-145]		2235.2	20	4	559.555	-0.83	-0.00047
	ESYAGVILDPK			1	P06684	P06684 [941-951]		1191.63	11	2	596.316	-0.24	-0.00014
	ESYSVYVYK			2	Q64475	Q64475 [36-44]		1137.55	9	2	569.274	-5.43	-0.00309
	ETLQNVWIHLDGPGVMRPK			2	Q8BH61	Q8BH61 [659-677]		2190.15	19	4	548.291	-2.78	-0.00152
	ETVLTFIDPEGSEVDIVEENDYTGIISFPDFK			2	P06684	P06684 [158-189]		3618.73	32	3	1206.92	1.32	0.00159
	EVAFDVEIPK			2	Q61702	Q61702 [81-90]		1146.6	10	2	573.804	-2.29	-0.00131
	EVALNTIIFMGR			1	P32261	P32261 [447-458]		1363.74	12	2	682.369	-6.77	-0.00461
	EVATNSELVQSGK			2	Q61781; Q9QWL7	Q61781 [322-334]; Q9QWL7 [285-297]		1361.69	13	2	681.348	-0.88	-0.0006
	EVATNTEALQSSR			1	Q6IFX2	Q6IFX2 [295-307]		1405.69	13	2	703.348	-1.7	-0.00119
	EVAVGDSTGMAR			2	P97873	P97873 [130-141]		1192.56	12	2	596.784	-2.04	-0.00122
	EVKLEESGGGLVQPGGSMK			2	P01797	P01797 [1-19]		1901.96	19	3	634.659	-1.15	-0.00073
	EVKPHTLAGQLPPEPR			6	Q61508	Q61508 [148-163]		1768.97	16	3	590.328	-1.08	-0.00063
	EVLGHSIAQLNAENDHPFYYK			5	O08677	O08677 [279-299]		2445.18	21	3	815.732	-0.48	-0.0004
	EVLVTIESSGTFSK			33	Q61838	Q61838 [1293-1306]		1496.78	14	2	748.895	-0.51	-0.00039
	EVQGFESSTFSGYFK			3	P13020	P13020 [146-160]		1712.78	15	2	856.893	-0.67	-0.00057
	EVQLQQSGPELVKPGASVK			4	P06330	P06330 [1-19]		1994.09	19	3	665.368	-0.41	-0.00028
	EVQLVESGGGLVKPGGSLK			5	P18528	P18528 [1-19]		1854.03	19	2	927.519	-0.91	-0.00084
	EVQPPSSPEDIPVYEEDWPTFLNPNVDK			1	Q61508	Q61508 [79-106]		3241.52	28	3	1081.18	0.46	0.0005
	EVTSDSGSIVVSGLTPGVEYTYTIQVLR			64	P11276	P11276 [1129-1156]		2970.53	28	3	990.847	-1.36	-0.00135
	EVTSDSGSIVVSGLTPGVEYTYTIQVLRDGQER			16	P11276	P11276 [1129-1161]		3555.78	33	3	1185.94	5.61	0.00664
	EVVPRPRPGVTEATITGLEPGTEYTIYVIALK			48	P11276	P11276 [2036-2067]		3469.89	32	4	868.23	1.15	0.001
	EVVVTGIQTQGAK			1	O88783	O88783 [1929-1941]		1329.74	13	2	665.37	-2.96	-0.00197
	EYQELMNTK			3	Q922U2	Q922U2 [446-454]		1155.54	9	2	578.271	-0.82	-0.00047
	EYTDGSFTNR			1	Q61147	Q61147 [426-435]		1189.51	10	2	595.259	-0.61	-0.00036
	EYVLPSFEVR			4	P01027	P01027 [227-236]		1238.64	10	2	619.824	-1.41	-0.00087
	EYWQNLR			1	O35490	O35490 [350-356]		1008.49	7	2	504.748	-1.66	-0.00084
	FAFNLYR			1	P49182	P49182 [112-118]		930.483	7	2	465.745	-0.8	-0.00037
	FAHYVITSQVVNNADK			1	Q61702	Q61702 [63-78]		1805.92	16	3	602.645	1.45	0.00087
	FALEIPVEFSMVPMAK			4	P28665	P28665 [516-531]		1808.93	16	2	904.97	-0.06	-5e-05
	FALMDEQGK			1	P01029	P01029 [282-290]		1038.49	9	2	519.749	-2.57	-0.00133
	FALMDEQGKR			3	P01029	P01029 [282-291]		1194.59	10	2	597.801	1.72	0.00103
	FAPPQPAEPWSFVK			2	P23953	P23953 [65-78]		1600.82	14	2	800.909	-2.67	-0.00213
	FASFIDK			4	Q3TTY5; Q6NXH9; P50446; P04104; Q6IME9; Q8BGZ7; Q8VED5; P07744; Q3UV17; Q922U2	Q3TTY5 [210-216]; Q6NXH9 [142-148]; P50446 [163-169]; P04104 [199-205]; Q6IME9 [145-151]; Q8BGZ7 [161-167]; Q8VED5 [150-156]; P07744 [157-163]; Q3UV17 [176-182]; Q922U2 [173-179]		827.43	7	2	414.217	-2.49	-0.00103
	FASFIDKVR			3	Q3TTY5; Q6NXH9; P50446; P04104; Q6IME9; Q8BGZ7; Q8VED5; P07744; Q3UV17; Q922U2	Q3TTY5 [210-218]; Q6NXH9 [142-150]; P50446 [163-171]; P04104 [199-207]; Q6IME9 [145-153]; Q8BGZ7 [161-169]; Q8VED5 [150-158]; P07744 [157-165]; Q3UV17 [176-184]; Q922U2 [173-181]		1082.6	9	3	361.538	0.11	4e-05
	FATNFYQHLADSK			3	P32261	P32261 [91-103]		1541.74	13	2	771.371	-2.37	-0.00183
	FATNFYQHLADSKNDNDNIFLSPLSISTAFAMTK			1	P32261	P32261 [91-124]		3821.85	34	4	956.217	-0.3	-0.00028
	FDHPFLFIIFEEHTQSPIFLGK			1	P07758	P07758 [385-406]		2662.37	22	4	666.35	2.87	0.00191
	FDHPFLFIIFEEHTQSPIFVGK			16	P22599; Q00897	P22599 [385-406]; Q00897 [385-406]		2648.35	22	4	662.846	2.16	0.00143
	FDQLLAEEK			1	Q8VDD5	Q8VDD5 [1446-1454]		1092.56	9	2	546.781	-1.55	-0.00085
	FEALKEPLAIR			1	P08032	P08032 [773-783]		1286.75	11	3	429.587	-1.11	-0.00047
	FEDGVLDPGYPR			1	P29788	P29788 [229-240]		1364.65	12	2	682.826	-1.78	-0.00121
	FFHENELWFR			1	Q80YC5	Q80YC5 [143-152]		1424.67	10	3	475.564	1.16	0.00055
	FGSSLVSVR			1	O70362	O70362 [797-805]		951.526	9	2	476.267	0	0
	FGSVLHLTDLDDDGLDEIIMAAPLR			1	O70362	O70362 [715-739]		2726.37	25	3	909.462	-0.17	-0.00016
	FKPTLSQQQK			2	A6X935	A6X935 [215-224]		1204.67	10	2	602.838	0.05	3e-05
	FLASVSTVLTSK			4	P01942	P01942 [129-140]		1252.71	12	2	626.859	-3.18	-0.00199
	FIAYTDETFK			1	Q06194	Q06194 [447-456]		1234.6	10	2	617.802	-1.57	-0.00097
	FLDLLEPLGR			1	P15508	P15508 [1452-1461]		1172.67	10	2	586.838	1.68	0.00099
	FLDQNLQK			1	E9Q557	E9Q557 [1069-1076]		1005.54	8	2	503.271	-2.25	-0.00113
	FLEQQNQVLETK			1	Q6IME9	Q6IME9 [154-165]		1476.77	12	2	738.887	-1.62	-0.0012
	FLEQQNQVLQTK			6	Q6NXH9; P04104	Q6NXH9 [151-162]; P04104 [208-219]		1475.79	12	2	738.395	-2.19	-0.00162
	FLHVPDTFEGHFQGVPVISK			1	Q61703	Q61703 [223-242]		2254.17	20	4	564.296	-1.12	-0.00063
	FLLYNR			1	Q9Z1R3	Q9Z1R3 [146-151]		825.462	6	2	413.234	-1.22	-0.0005
	FLSNGHVTIPGQQDK			1	Q8VDD5	Q8VDD5 [302-316]		1640.84	15	3	547.617	-1.83	-0.001
	FLSNGHVTIPGQQDKDMFQETMEAMR			1	Q8VDD5	Q8VDD5 [302-327]		3010.39	26	4	753.353	1.73	0.0013
	FLTTTPNSLLVSWQAPR			41	P11276	P11276 [2001-2017]		1931.04	17	2	966.021	-1.59	-0.00154
	FLVGPDGIPVMR			2	P46412	P46412 [186-197]		1300.71	12	2	650.858	-0.3	-0.0002
	FMDTVAEK			3	Q06890	Q06890 [429-436]		940.444	8	2	470.725	-2.14	-0.00101
	FMSTSVGDR			1	P01633	P01633 [51-59]		999.456	9	2	500.231	-1.04	-0.00052
	FNFNSDLRPR			2	O88968	O88968 [212-221]		1265.64	10	3	422.549	-4	-0.00169
	FNPVTGEVPPR			4	Q91X72	Q91X72 [208-218]		1212.64	11	2	606.82	-3.03	-0.00184
	FNPVTGEVPPRYPLDAR			3	Q91X72	Q91X72 [208-224]		1928	17	3	643.338	-1.36	-0.00087
	FNSANEDNVTQVR			1	P24270	P24270 [432-444]		1493.7	13	2	747.352	-0.97	-0.00073
	FNSVVTNPQGHYNPSTGK			5	Q02105	Q02105 [141-158]		1946.94	18	3	649.649	-1.6	-0.00104
	FQEGQEEERLALETALMYGAK			1	Q8BH61	Q8BH61 [484-504]		2413.17	21	3	805.06	-2.59	-0.00208
	FQNAALLTLQPNQVPR			3	P06684	P06684 [79-94]		1810	16	2	905.502	-0.27	-0.00024
	FRTEDGFSLK			2	P32261	P32261 [356-365]		1199.61	10	3	400.539	-3.54	-0.00142
	FSGLWYAIAK			1	Q00724	Q00724 [38-47]		1155.62	10	2	578.313	-1.29	-0.00075
	FSGSGSGTAFTLR			1	P01630	P01630 [67-79]		1287.63	13	2	644.323	4.23	0.00272
	FSGSGSGTDFTLK			3	P01631	P01631 [67-79]		1303.62	13	2	652.312	-0.54	-0.00035
	FSGSGSGTQYSLK			1	P01635	P01635 [82-94]		1318.63	13	2	659.816	-2.22	-0.00147
	FSGSLIGDK			2	P01723	P01723 [84-92]		923.483	9	2	462.244	-1.8	-0.00083
	FSGVPDR			2	P01631	P01631 [60-66]		777.389	7	2	389.197	-2.85	-0.00111
	FSGVPDRFSGSGSGTDFTLK			1	P01631	P01631 [60-79]		2061.99	20	3	688.001	0.55	0.00038
	FSLAGATNLNGGLLR			1	Q61702	Q61702 [359-373]		1503.83	15	2	752.417	-0.57	-0.00043
	FSQVTPTSFTAQWIAPSVQLTGYR			33	P11276	P11276 [1820-1843]		2685.37	24	2	1343.19	3.59	0.00481
	FSSQEAASSFGDDR			1	Q91ZA3	Q91ZA3 [240-253]		1503.63	14	2	752.32	-1.18	-0.00089
	FSTSQSLPASQTR			2	P28665	P28665 [564-576]		1409.7	13	2	705.354	-1.03	-0.00072
	FTDEEVDELYR			2	Q3THE2	Q3THE2 [134-144]		1415.63	11	2	708.321	0.93	0.00066
	FTHLGHILTYTPQNNEFQLQLSPK			3	Q8CIZ8	Q8CIZ8 [2052-2075]		2826.46	24	4	707.369	-1.61	-0.00114
	FTNIGPDTMR			19	P11276	P11276 [1365-1374]		1151.55	10	2	576.279	-0.89	-0.00051
	FTNIGPDTMRVTWAPPPSIELTNLLVR			2	P11276	P11276 [1365-1391]		3038.61	27	3	1013.54	-2.99	-0.00303
	FVDWIER			3	P20918	P20918 [801-807]		964.489	7	2	482.747	-1.39	-0.00067
	FVDWIEREMR			1	P20918	P20918 [801-810]		1380.67	10	3	460.895	-1.46	-0.00067
	FVFGTTPEDILR			2	P35441	P35441 [217-228]		1394.73	12	2	697.869	-0.05	-4e-05
	FVNVVPTFGK			2	P62862	P62862 [116-125]		1107.62	10	2	554.314	0.63	0.00035
	FVSSAFSLDLSR			3	P01029	P01029 [360-371]		1328.68	12	2	664.845	-1.47	-0.00097
	FWANFAR			2	P23953	P23953 [486-492]		911.452	7	2	456.23	-0.39	-0.00018
	FWDYLR			1	P08226	P08226 [43-48]		899.441	6	2	450.224	-0.46	-0.00021
	FYHPEKDDGMLSK			3	P01027	P01027 [1492-1504]		1566.73	13	3	522.914	0.88	0.00046
	FYNQVSTPLLR			2	Q61703	Q61703 [489-499]		1337.72	11	2	669.362	-2.72	-0.00182
	GAAQNIIPASTGAAK			2	P16858	P16858 [199-213]		1369.74	15	2	685.375	-0.85	-0.00058
	GASYQPPASEQR			2	Q9QWK4	Q9QWK4 [79-90]		1290.61	12	2	645.806	-1.67	-0.00108
	GATYAFTGSHYWR			4	Q91X72	Q91X72 [270-282]		1516.7	13	3	506.236	-1.67	-0.00085
	GDEVWIEKDPAK			1	P98086	P98086 [212-223]		1386.69	12	3	462.9	-3.87	-0.00179
	GDEVWIEKDPAKGR			1	P98086	P98086 [212-225]		1599.81	14	3	533.941	-2.03	-0.00108
	GDFANANNFDNTYGQVSEDLR			32	E9PV24	E9PV24 [116-136]		2347.02	21	2	1174.01	-2.55	-0.003
	GDFANANNFDNTYGQVSEDLRR			40	E9PV24	E9PV24 [116-137]		2503.12	22	3	835.044	-1.73	-0.00145
	GDFANANNFDNTYGQVSEDLRRR			4	E9PV24	E9PV24 [116-138]		2659.22	23	4	665.562	-0.04	-3e-05
	GDKELLIGK			13	E9PV24	E9PV24 [385-393]		972.572	9	2	486.789	-1.05	-0.00051
	GDKELLIGKEK			11	E9PV24	E9PV24 [385-395]		1229.71	11	2	615.358	-0.77	-0.00047
	GDSGDTLAATQSLLK			1	P08032	P08032 [1843-1857]		1476.75	15	2	738.882	1.44	0.00106
	GDSPASSKPVSINYK			28	P11276	P11276 [1615-1629]		1549.79	15	2	775.395	-1.63	-0.00127
	GDVNDNFQGVLQNVR			1	P35441	P35441 [202-216]		1674.82	15	2	837.912	-2.06	-0.00173
	GEAFMLK			2	P28665	P28665 [807-813]		795.407	7	2	398.207	-0.19	-8e-05
	GEFLSEGGGVR			2	E9PV24	E9PV24 [26-36]		1107.54	11	2	554.274	-1.45	-0.0008
	GEFLSEGGGVRGPR			4	E9PV24	E9PV24 [26-39]		1417.72	14	3	473.244	-0.66	-0.00031
	GEFVWR			1	Q91X72	Q91X72 [72-77]		793.399	6	2	397.202	-2.38	-0.00094
	GEGEFWLGNDYLHLLTLR			3	E9PV24	E9PV24 [626-643]		2133.08	18	3	711.697	-0.27	-0.0002
	GELALKDAR			1	Q8BGZ7; Q922U2	Q8BGZ7 [403-411]; Q922U2 [415-423]		972.547	9	2	486.776	-2.18	-0.00106
	GELGQFYR			3	A6X935	A6X935 [885-892]		969.479	8	2	485.243	-0.93	-0.00045
	GEYIWEKR			1	Q8CIZ8	Q8CIZ8 [2682-2689]		1080.55	8	3	360.854	-0.93	-0.00033
	GFADQFLYEYSSNYGQAPLPLLVAYTK			3	P21614	P21614 [154-180]		3055.51	27	3	1019.18	2.4	0.00244
	GFGNIATNEDAK			24	Q8K0E8	Q8K0E8 [292-303]		1236.59	12	2	618.795	-1.69	-0.00104
	GFGNIATNEDAKK			24	Q8K0E8	Q8K0E8 [292-304]		1364.68	13	2	682.842	-2.33	-0.00159
	GFGSLNDKGEGEFWLGNDYLHLLTLR			4	E9PV24	E9PV24 [618-643]		2951.47	26	3	984.496	1.35	0.00133
	GFPIKDDFLEQSER			3	Q61247	Q61247 [171-184]		1680.82	14	2	840.913	-2.38	-0.002
	GFSPADISVQWLQR			5	P01872	P01872 [356-369]		1603.82	14	2	802.417	2.87	0.0023
	GFSSGSAVVSGGSR			4	Q3TTY5	Q3TTY5 [23-36]		1254.61	14	2	627.806	-2.11	-0.00132
	GFSSGSAVVSGGSRR			2	Q3TTY5	Q3TTY5 [23-37]		1410.71	15	3	470.907	-2.15	-0.00101
	GGETSEMYLIQPDTSIKPYR			29	Q8K0E8	Q8K0E8 [238-257]		2285.11	20	2	1143.06	-2.87	-0.00328
	GGNNLVSGYPK			3	Q91X72	Q91X72 [331-341]		1105.56	11	2	553.286	0.99	0.00055
	GGSWVVIDPTINPR			1	Q5SWU9	Q5SWU9 [2089-2102]		1510.8	14	2	755.903	-2.06	-0.00155
	GGVDDEMTLSAYITMALLESSLPATHPVVSK			4	P28665	P28665 [1095-1125]		3232.61	31	3	1078.21	2.63	0.00283
	GGVDDEVTLSAYITIALLEMPLPVTHSAVR			14	Q61838	Q61838 [1106-1135]		3167.67	30	3	1056.56	-0.25	-0.00026
	GHEDTIADQEANR			1	P05366	P05366 [90-102]		1455.65	13	3	485.889	5.22	0.00253
	GHIFVQTDQPIYNPGQR			1	P01029	P01029 [137-153]		1969.99	17	3	657.333	-2.01	-0.00132
	GHTGEIGLDDVSLKR			1	Q91V88	Q91V88 [544-558]		1596.83	15	3	532.949	-0.8	-0.00042
	GHVSFKPSLDQQR			1	Q61704	Q61704 [222-234]		1498.78	13	3	500.262	-2.94	-0.00147
	GLAFTDVDVDSIK			2	P11276	P11276 [1727-1739]		1379.71	13	2	690.356	-0.56	-0.00039
	GIAPWQVMLFR			2	P19221	P19221 [370-380]		1317.71	11	2	659.36	-0.61	-0.0004
	GLDVQEISVAK			3	P20918	P20918 [648-658]		1158.64	11	2	579.822	-0.17	-0.0001
	GIETGAEDLEILPNGLTFFSTGLK			3	P52430	P52430 [47-70]		2522.3	24	3	841.441	1.84	0.00155
	GLEWVAEIR			1	P01797	P01797 [44-52]		1072.58	9	2	536.791	-3.1	-0.00166
	GLFQVLAGGTVLQLR			6	P98086	P98086 [196-210]		1571.93	15	2	786.466	-1.54	-0.00121
	GLIDEANQDFTNR			35	E9PV24	E9PV24 [73-85]		1492.7	13	2	746.855	-0.15	-0.00011
	GLIDEANQDFTNRINK			20	E9PV24	E9PV24 [73-88]		1847.92	16	2	924.465	-1.26	-0.00116
	GLIDEANQDFTNRINKLK			2	E9PV24	E9PV24 [73-90]		2089.1	18	3	697.039	-0.13	-9e-05
	GLLIEPAANSYLLAER			1	P21981	P21981 [564-579]		1729.95	16	2	865.473	-5.45	-0.00471
	GLLVGEFLSTVLSK			2	P06684	P06684 [985-998]		1462.85	14	2	731.928	-2.05	-0.0015
	GLPDLVPDPNYVQASTYVQR			2	P97873	P97873 [401-420]		2232.13	20	3	744.713	-2.67	-0.00198
	GLTDEDGLEPTIDKPLEDSQPLEMVGPR			1	Q61702	Q61702 [610-637]		3051.48	28	3	1017.83	-1.04	-0.00105
	GLTPGVIYEGQLISIQQYGHR			102	P11276	P11276 [670-690]		2329.23	21	3	777.078	-3.94	-0.00306
	GLVLIAFSQYLQK			13	P07724	P07724 [45-57]		1479.86	13	2	740.432	0	0
	GNLFMDINNK			3	O08677	O08677 [230-239]		1165.57	10	2	583.286	-1.85	-0.00108
	GNYDAAQRGPGGVWAAEK			1	P05366; P05367	P05366 [58-75]; P05367 [58-75]		1846.88	18	3	616.298	-1.42	-0.00087
	GPDSVFLIK			3	Q91X72	Q91X72 [103-111]		975.551	9	2	488.278	-3.2	-0.00156
	GPDSVFLIKEDK			2	Q91X72	Q91X72 [103-114]		1347.72	12	3	449.909	-2.24	-0.00101
	GPGGVWAAEK			1	P05366; P05367	P05366 [66-75]; P05367 [66-75]		971.495	10	2	486.251	-0.08	-4e-05
	GPGSKAENPTNPGPGGSGYWRPGNSGSGSDGNR			2	E9PV24	E9PV24 [291-323]		3171.42	33	4	793.611	0.53	0.00042
	GPVRAPQVYVLPPPAEEMTK			1	P01864	P01864 [229-248]		2179.16	20	3	727.056	-2.46	-0.00179
	GQDLSSPAFR			2	P35441	P35441 [51-60]		1077.53	10	2	539.269	-0.64	-0.00034
	GQLLPQEK			2	P01872	P01872 [370-377]		912.515	8	2	456.76	-1.37	-0.00062
	GQTGGDVNVEMDAAPGVDLSR			1	Q9Z2K1	Q9Z2K1 [260-280]		2087.97	21	2	1044.49	-1.46	-0.00152
	GQVGGDVNVEMDAAPGVDLSR			2	Q6IFX2; Q61781	Q6IFX2 [241-261]; Q61781 [268-288]		2085.99	21	2	1043.5	0.42	0.00044
	GSELGGAAGQGGHPPGYTSLASR			1	Q99K41	Q99K41 [385-407]		2127.02	23	3	709.678	-0.59	-0.00042
	GSIFNLGSHVLSLEQGNMK			4	Q61838	Q61838 [502-520]		2031.03	19	2	1016.02	-0.67	-0.00068
	GSLVPASNANLQAAQDFVR			2	Q61702	Q61702 [339-357]		1958.01	19	2	979.507	-0.96	-0.00094
	GSPAVDVAVK			3	P07309	P07309 [42-51]		942.525	10	2	471.766	-1.01	-0.00047
	GSPDQPQALPLPEQAQEQAQEQAQEQVQPKPLES			1	P06728	P06728 [362-395]		3723.81	34	3	1241.94	-2.06	-0.00256
	GSVLEPEGTVEIK			1	Q5SWU9	Q5SWU9 [2114-2126]		1357.72	13	2	679.364	-0.32	-0.00022
	GSWYSMR			18	Q8K0E8	Q8K0E8 [462-468]		886.388	7	2	443.697	-2.04	-0.0009
	GTAGDALVQGSVEEGTEYTSHSNMQFSTFDR			1	E9PV24	E9PV24 [683-713]		3321.46	31	3	1107.83	3.49	0.00387
	GTAGNALMDGASQLVGENR			1	Q8K0E8	Q8K0E8 [367-385]		1860.89	19	2	930.948	1.27	0.00118
	GTDFQLNQLEGK			3	Q921I1	Q921I1 [123-134]		1349.67	12	2	675.338	-0.25	-0.00017
	GTDFQLNQLEGKK			4	Q921I1	Q921I1 [123-135]		1477.76	13	2	739.385	-1.79	-0.00132
	GTLSVVAVYHAK			1	P01027	P01027 [1340-1351]		1244.7	12	3	415.571	-2.19	-0.00091
	GTSGLPGDPGPR			1	Q02105	Q02105 [92-103]		1110.55	12	2	555.78	-0.38	-0.00021
	GTVSVTVSGK			5	P20918	P20918 [285-294]		934.52	10	2	467.763	-2.17	-0.00101
	GTVYNYMTSGTK			1	P06684	P06684 [847-858]		1321.61	12	2	661.307	-2.38	-0.00158
	GTYIPVPVVK			1	Q8BH61	Q8BH61 [115-124]		1072.64	10	2	536.823	-1.52	-0.00082
	GVDEVTIVNILTNR			1	P07356	P07356 [50-63]		1542.85	14	2	771.929	1.24	0.00096
	GVFDLGDAVSK			2	P01029	P01029 [915-925]		1107.57	11	2	554.288	0.64	0.00035
	GVINDILDWK			2	Q5SWU9	Q5SWU9 [2199-2208]		1172.63	10	2	586.818	-1.64	-0.00096
	GVNLKDYLNVTAVHLFK			2	Q8BH61	Q8BH61 [39-55]		1931.07	17	4	483.524	-1.04	-0.0005
	GVTSVSQIFHSPDLAIR			1	P97290	P97290 [222-238]		1826.98	17	3	609.663	-1.07	-0.00065
	GVTYNIIVEALQNQR			70	P11276	P11276 [2255-2269]		1717.92	15	2	859.465	-0.22	-0.00019
	GVTYNIIVEALQNQRR			2	P11276	P11276 [2255-2270]		1874.02	16	3	625.345	-2.09	-0.0013
	GVVDSEDLPLNISR			1	P11499	P11499 [379-392]		1513.79	14	2	757.396	-0.3	-0.00023
	GWFEPIVEDMHR			2	P08226	P08226 [273-284]		1515.7	12	3	505.906	-1.62	-0.00082
	GYFPEPVTVK			2	P03987	P03987 [30-39]		1136.6	10	2	568.803	0.25	0.00014
	GYLQYAYDGR			1	P01898	P01898 [136-145]		1205.56	10	2	603.282	-1.25	-0.00075
	GYSFTTTAER			2	P60710	P60710 [197-206]		1132.53	10	2	566.767	-0.35	-0.0002
	GYTQQLAFK			2	P01027	P01027 [1052-1060]		1055.55	9	2	528.279	-1.13	-0.0006
	GYYAVAVVK			3	Q921I1	Q921I1 [447-455]		969.54	9	2	485.274	-0.57	-0.00028
	HAFSPVASVESASGETLHSPK			2	P29699	P29699 [302-322]		2138.05	21	3	713.353	-3.41	-0.00243
	HALQSASAGSGSFTDVR			69	P11276	P11276 [274-290]		1690.81	17	2	845.91	-1.06	-0.00089
	HFEIDAHIFEPQGISMLDAEASFITNDLLGSALTK			1	Q61704	Q61704 [181-215]		3830.89	35	4	958.487	7.74	0.00741
	HGIPFFVK			3	P28665	P28665 [351-358]		944.535	8	2	472.77	-1.99	-0.00094
	HGLTTGATLISDQWLLTTAK			5	Q61646	Q61646 [124-143]		2127.14	20	3	709.718	-2.76	-0.00195
	HGTDDGVVWMNWK			96	Q8K0E8	Q8K0E8 [449-461]		1544.7	13	2	772.85	-1.24	-0.00096
	HHAEHSVGRPR			15	P11276	P11276 [1482-1492]		1282.65	11	3	428.222	-0.32	-0.00014
	HKQYYDGSEIVVAGR			1	Q61702	Q61702 [497-511]		1721.86	15	3	574.624	-1.77	-0.00101
	HLQLAIR			1	Q64523; Q8BFU2	Q64523 [83-89]; Q8BFU2 [83-89]		850.526	7	2	425.765	-3.31	-0.00141
	HLSLLTTMSNR			1	P21614	P21614 [208-218]		1272.67	11	2	636.839	-1.23	-0.00078
	HITSLEVIK			2	Q9Z126	Q9Z126 [58-66]		1039.61	9	2	520.31	-2.42	-0.00126
	HLTVFEAMPTK			1	Q9DBD0	Q9DBD0 [226-236]		1273.66	11	2	637.333	-1.04	-0.00066
	HIVTFDGQNFK			1	Q8CIZ8	Q8CIZ8 [1957-1967]		1305.66	11	2	653.332	-0.74	-0.00049
	HNLEHAFDVAER			1	P15508	P15508 [232-243]		1437.69	12	3	479.899	-3.1	-0.00148
	HPDLSGFFDNHFGLISPNFK			53	E9PV24	E9PV24 [461-480]		2289.11	20	2	1145.06	-1.72	-0.00197
	HPDLSGFFDNHFGLISPNFKEFGSK			19	E9PV24	E9PV24 [461-485]		2837.37	25	4	710.097	-0.82	-0.00058
	HPDYSVSLLLR			3	P07724	P07724 [362-372]		1299.71	11	2	650.356	-0.71	-0.00046
	HPPAVYLLPPAR			6	P01872	P01872 [328-339]		1330.76	12	2	665.884	-1.77	-0.00117
	HQSVFTVTR			3	Q02105	Q02105 [119-127]		1074.57	9	2	537.787	-2.32	-0.00125
	HQTVLDNTEGKNPAEWAK			4	Q921I1	Q921I1 [555-572]		2038	18	3	680.004	-0.37	-0.00025
	HSDAVFTDNYTR			2	P32648	P32648 [125-136]		1425.64	12	2	713.322	-2.4	-0.00171
	HSIFTPQTNPR			4	P20918	P20918 [513-523]		1297.66	11	2	649.334	-3.04	-0.00197
	HSLGDNDAHSIFQSVGINIFTNSK			13	Q61838	Q61838 [659-682]		2601.27	24	3	867.765	4.13	0.00358
	HSLMPMLETLK			3	Q00623	Q00623 [237-247]		1299.68	11	2	650.344	-0.16	-0.0001
	HSQAVEELADQLEQTKR			3	Q8VDD5	Q8VDD5 [1194-1210]		1981.99	17	3	661.335	-1.91	-0.00126
	HTNLVPHGTEKDVYR			2	P28665	P28665 [645-659]		1765.9	15	3	589.303	-1.64	-0.00096
	HTSSWLVTPK			3	P28665	P28665 [856-865]		1155.62	10	2	578.31	-1.72	-0.00099
	HTTIFEVLPEK			1	Q921I1	Q921I1 [226-236]		1313.71	11	2	657.357	-2.02	-0.00133
	HTTIFEVLPEKADR			1	Q921I1	Q921I1 [226-239]		1655.88	14	3	552.629	-1.8	-0.00099
	HVAAGTQQPYTDGVR			2	Q02257	Q02257 [541-555]		1599.79	15	3	533.938	6.6	0.00352
	HVAYAVYSLSK			1	P28665	P28665 [436-446]		1237.66	11	2	619.332	-0.81	-0.0005
	HVPLIQPVEK			1	Q9QXC1	Q9QXC1 [248-257]		1159.68	10	2	580.344	-1.87	-0.00108
	HVVPNEVVVQR			2	P13020	P13020 [176-186]		1275.72	11	3	425.91	-0.55	-0.00023
	HYQINQQWER			26	P11276	P11276 [59-68]		1401.67	10	2	701.337	0.17	0.00012
	HYTIAALLSPYSYSTTAVVSNPQN			2	P07309	P07309 [124-147]		2597.29	24	3	866.434	-0.55	-0.00048
	KAEGIPEFYDYDVALVK			1	P04186	P04186 [562-578]		1957	17	3	653.003	-1.02	-0.00067
	KANLQIDQINTDLNLER			3	Q8VDD5	Q8VDD5 [1754-1770]		1998.06	17	2	999.532	-2.56	-0.00256
	KDPSSNDPLTETIRK			1	P28665	P28665 [721-735]		1700.88	15	3	567.631	-2.06	-0.00117
	KEDALEDTRDSEMK			2	Q06890	Q06890 [80-93]		1666.76	14	3	556.257	-1.41	-0.00078
	KEEELQAALAR			2	Q8VDD5	Q8VDD5 [1081-1091]		1257.68	11	2	629.342	-3.11	-0.00196
	KEEPEALDIKYIEVTSTR			3	Q8BZ33	Q8BZ33 [136-153]		2121.11	18	3	707.707	-0.49	-0.00034
	KEEPPSLRPAPPPISGGGYR			26	Q8K0E8	Q8K0E8 [43-62]		2105.11	20	3	702.376	-0.56	-0.00039
	KESYSVYVYK			1	Q64475	Q64475 [35-44]		1265.64	10	2	633.326	3.13	0.00198
	KFDQLLAEEK			4	Q8VDD5	Q8VDD5 [1445-1454]		1220.65	10	2	610.829	-1.89	-0.00115
	KFSSSTFEQVNQLVK			4	P21614	P21614 [51-65]		1741.91	15	2	871.458	-2.39	-0.00208
	KGFGNIATNEDAK			5	Q8K0E8	Q8K0E8 [291-303]		1364.68	13	2	682.842	-3.04	-0.00208
	KGFGNIATNEDAKK			5	Q8K0E8	Q8K0E8 [291-304]		1492.78	14	2	746.892	0.49	0.00037
	KGGETSEMYLIQPDTSIKPYR			57	Q8K0E8	Q8K0E8 [237-257]		2413.21	21	4	604.056	-2.07	-0.00125
	KGSPDQPQALPLPEQAQEQAQEQAQEQVQPKPLES			1	P06728	P06728 [361-395]		3851.9	35	4	963.73	-1.31	-0.00126
	KGTDFQLNQLEGKK			2	Q921I1	Q921I1 [122-135]		1605.86	14	3	535.958	-0.24	-0.00013
	KGYTQQLAFK			2	P01027	P01027 [1051-1060]		1183.65	10	2	592.327	-0.69	-0.00041
	KHEAIETDTAAYEER			1	P15508	P15508 [455-469]		1762.82	15	3	588.278	-3.31	-0.00195
	KKTDELPQLVTLPHPNLHGPEILDVPSTVQK			31	P11276	P11276 [2079-2109]		3443.89	31	4	861.726	-2.24	-0.00193
	KKVEAQLQELQVK			2	Q8VDD5	Q8VDD5 [1248-1260]		1540.91	13	3	514.306	-1.3	-0.00067
	KIATQEVLLK			7	Q6ZQ06	Q6ZQ06 [1252-1261]		1142.71	10	2	571.86	-1.33	-0.00076
	KLDQDTVFALANYILFK			9	P07758; Q00897	P07758 [193-209]; Q00897 [193-209]		1999.09	17	3	667.035	0.15	0.0001
	KIEEIKDFLLTAR			1	Q9JJI8	Q9JJI8 [4-16]		1575.91	13	3	525.975	-0.29	-0.00015
	KLEGDSTDLSDQIAELQAQIAELK			3	Q8VDD5	Q8VDD5 [1052-1075]		2615.34	24	3	872.453	1.59	0.00139
	KLEQDTVFVLANYILFK			13	Q00898	Q00898 [193-209]		2041.14	17	3	681.049	-1.87	-0.00127
	KLIASMTSDSLR			4	Q8BH61	Q8BH61 [705-716]		1321.71	12	2	661.361	-0.28	-0.00019
	KLLVDSQLLQQLYQDSDDLK			1	P08032	P08032 [574-593]		2362.25	20	3	788.089	0.62	0.00049
	KLQDQPNIQR			6	Q61838	Q61838 [1417-1426]		1239.68	10	2	620.343	-1.82	-0.00113
	KLSVSQVVHK			2	P07759	P07759 [351-360]		1124.68	10	2	562.843	-0.64	-0.00036
	KLVWVPSSK			1	Q8VDD5	Q8VDD5 [30-38]		1043.62	9	2	522.315	-2.56	-0.00134
	KMQQNIQELEEQLEEEESAR			1	Q8VDD5	Q8VDD5 [940-959]		2461.15	20	3	821.056	0.61	0.0005
	KMVEEIVK			6	Q8VCM7	Q8VCM7 [113-120]		975.554	8	2	488.281	-0.52	-0.00025
	KMVEEIVKYEALLLTHETSIR			123	Q8VCM7	Q8VCM7 [113-133]		2502.36	21	3	834.79	-3.15	-0.00262
	KNDGSFGAWLHR			1	P01029	P01029 [1057-1068]		1387.69	12	3	463.233	-2.24	-0.00104
	KNHEEEMLALR			1	Q9Z2K1	Q9Z2K1 [249-259]		1369.69	11	3	457.233	-2.51	-0.00114
	KNNGKEDLIWEILK			3	Q921I1	Q921I1 [274-287]		1699.94	14	3	567.317	-0.63	-0.00036
	KNWIQYK			3	Q8VCM7	Q8VCM7 [231-237]		979.536	7	2	490.271	-1.35	-0.00066
	KPFDPENTEEAEFHVDESTTVK			2	P07758	P07758 [214-235]		2549.17	22	4	638.046	-2.76	-0.00176
	KPFDPENTEEAEFHVDK			5	P22599	P22599 [214-230]		2031.93	17	3	677.981	-0.64	-0.00043
	KPFDPENTEEAEFHVDKSTTVK			2	P22599	P22599 [214-235]		2548.22	22	4	637.81	-1.18	-0.00075
	KQAQVKENENVINEYSSILEDQR			14	Q8K0E8	Q8K0E8 [148-170]		2734.36	23	3	912.129	3.1	0.00283
	KQTALAELVK			9	P07724	P07724 [549-558]		1100.67	10	2	550.836	-1.53	-0.00084
	KSEHHLYKPQASSAEVEMNAYVVLAR			58	P28665	P28665 [1193-1218]		2957.49	26	5	592.304	-1.37	-0.00081
	KSELILDMFGDIFFGIPAVLLSR			2	P23953	P23953 [400-422]		2581.41	23	3	861.14	-1.97	-0.0017
	KSLLNSLEEAK			1	Q06890	Q06890 [67-77]		1231.69	11	2	616.347	-1.38	-0.00085
	KSLLNSLEEAKK			1	Q06890	Q06890 [67-78]		1359.78	12	3	453.932	-1.14	-0.00052
	KTDELPQLVTLPHPNLHGPEILDVPSTVQK			11	P11276	P11276 [2080-2109]		3315.79	30	4	829.702	-2.1	-0.00174
	KTLNTEGVVK			1	Q8BH61	Q8BH61 [505-514]		1088.63	10	2	544.818	-1.54	-0.00084
	KTSEGSWEPFASGK			1	P07309	P07309 [55-68]		1510.72	14	3	504.242	-3.47	-0.00175
	KTVSWAVTPK			5	Q61838	Q61838 [866-875]		1116.64	10	2	558.823	-1.32	-0.00074
	KVLMEGVRPSNADALVGK			1	P01027	P01027 [306-323]		1884.04	18	3	628.683	-1.65	-0.00104
	KVINDFVEK			3	P07758; P22599; Q00898; Q00897	P07758 [173-181]; P22599 [173-181]; Q00898 [173-181]; Q00897 [173-181]		1091.61	9	2	546.306	-3.68	-0.00201
	KVINDFVEKGTQGK			1	P07758; P22599; Q00898; Q00897	P07758 [173-186]; P22599 [173-186]; Q00898 [173-186]; Q00897 [173-186]		1562.85	14	3	521.622	-1.18	-0.00061
	KVITAFNDGLNHLDSLK			5	P02088	P02088 [67-83]		1885.02	17	3	629.01	-1.71	-0.00108
	KVIVIPVGIGPHASLK			2	Q8CIZ8	Q8CIZ8 [1408-1423]		1628.03	16	3	543.345	-2.65	-0.00144
	KWDPYK			7	Q8K0E8	Q8K0E8 [285-290]		836.43	6	2	418.718	-2.28	-0.00095
	KWDPYKK			3	Q8K0E8	Q8K0E8 [285-291]		964.525	7	2	482.765	-2.66	-0.00128
	KYEDEINKR			2	Q3TTY5	Q3TTY5 [288-296]		1194.61	9	3	398.876	0.87	0.00035
	KYFPETWIWDLVPLDVSGDGELAVK			5	Q61838	Q61838 [745-769]		2877.47	25	3	959.832	3.88	0.00372
	KYFPETWIWDLVPLDVSGDGELAVKVPDTITEWK			3	Q61838	Q61838 [745-778]		3947.02	34	4	987.512	2.4	0.00237
	KYIVNVYQISEEGK			10	P11276	P11276 [784-797]		1669.88	14	2	835.442	-1.75	-0.00146
	KYSVWIGGSILASLSTFQQMWISK			2	P60710	P60710 [336-359]		2730.43	24	3	910.819	3.52	0.00321
	KYVLPNFEVK			2	P01029	P01029 [233-242]		1236.7	10	3	412.904	-1.24	-0.00051
	LAADDFR			4	Q9Z2K1; Q6IFX2; Q497I4; P05784; Q61414; P02535; P19001; Q61781; Q9QWL7	Q9Z2K1 [193-199]; Q6IFX2 [174-180]; Q497I4 [177-183]; P05784 [152-158]; Q61414 [179-185]; P02535 [227-233]; P19001 [163-169]; Q61781 [201-207]; Q9QWL7 [164-170]		807.4	7	2	404.203	-1.31	-0.00053
	LAEKEETGVAMR			2	P21981	P21981 [465-476]		1333.68	12	3	445.23	-1.09	-0.00048
	LAELKSNPTLNEYHTR			2	Q00623	Q00623 [201-216]		1885.98	16	3	629.33	-0.03	-2e-05
	LAEQLSQQER			1	B2RPV6	B2RPV6 [308-317]		1201.62	10	2	601.312	-0.84	-0.0005
	LAGESESNLR			2	Q01853	Q01853 [278-287]		1075.54	10	2	538.271	-3.12	-0.00168
	IAGYRLTAGLTR			1	P11276	P11276 [1023-1034]		1291.75	12	3	431.254	-1.07	-0.00046
	LALDIEIATYR			16	Q6NXH9	Q6NXH9 [424-434]		1277.71	11	2	639.358	-1.31	-0.00084
	IAIDLFK			1	P49182	P49182 [411-417]		819.497	7	2	410.252	-1.32	-0.00054
	LALDVEIATYR			6	P50446; Q8BGZ7; P07744; Q3UV17; Q922U2	P50446 [445-455]; Q8BGZ7 [443-453]; P07744 [439-449]; Q3UV17 [460-470]; Q922U2 [455-465]		1263.69	11	2	632.35	-1.6	-0.00101
	LALETALMYGAK			1	Q8BH61	Q8BH61 [493-504]		1280.69	12	2	640.848	-2.53	-0.00162
	LANMEAEIR			1	P39039	P39039 [96-104]		1046.53	9	2	523.769	1.1	0.00057
	IAPSKAPILK			1	O08677	O08677 [127-136]		1037.67	10	2	519.34	0.41	0.00021
	LAQDGGGFTYGTQASLSGPYLTSVLGK			2	O88968	O88968 [364-390]		2688.35	27	3	896.786	-3.47	-0.00311
	LAQKVPTANLENVLPLAEDFTEILSR			1	P21614	P21614 [239-264]		2881.57	26	3	961.198	4.84	0.00465
	IAQLEEELEEEQGNTELINDR			1	Q8VDD5	Q8VDD5 [1731-1751]		2472.17	21	2	1236.59	-2.77	-0.00342
	IAQLEEELEEEQGNTELINDRLK			1	Q8VDD5	Q8VDD5 [1731-1753]		2713.35	23	3	905.124	1.59	0.00144
	IAQLEEQLDNETK			3	Q8VDD5	Q8VDD5 [1816-1828]		1530.76	13	2	765.885	-1.85	-0.00141
	IAQLEEQLDNETKER			2	Q8VDD5	Q8VDD5 [1816-1830]		1815.91	15	3	605.974	-1.18	-0.00071
	LAQIHIPR			1	Q00898	Q00898 [301-308]		947.579	8	2	474.292	-1.65	-0.00078
	IAQYYYTFK			2	Q07968	Q07968 [36-44]		1196.6	9	2	598.803	-0.58	-0.00034
	LASGINLFTNTFEGPVLDHR			2	Q8BH35	Q8BH35 [174-193]		2201.13	20	3	734.382	-0.98	-0.00072
	LASYLDK			4	P05784; Q61414; P19001; Q9QWL7	P05784 [83-89]; Q61414 [109-115]; P19001 [94-100]; Q9QWL7 [95-101]		809.44	7	2	405.223	-1.42	-0.00058
	LASYLDKVR			6	Q61414; P19001; Q9QWL7	Q61414 [109-117]; P19001 [94-102]; Q9QWL7 [95-103]		1064.61	9	2	532.807	-2.37	-0.00126
	LATDLTK			1	P07724	P07724 [258-264]		761.44	7	2	381.223	-2.15	-0.00082
	LATDLTKVNK			1	P07724	P07724 [258-267]		1102.65	10	3	368.219	-2.91	-0.00107
	LAVNMVPFPR			1	A2AQ07	A2AQ07 [253-262]		1143.63	10	2	572.32	-0.74	-0.00042
	LDGFPPGRPSPDNLK			14	Q61508	Q61508 [183-197]		1609.83	15	3	537.282	-1.06	-0.00057
	IDGSLDFK			18	Q8VCM7	Q8VCM7 [223-230]		894.457	8	2	447.731	-1.38	-0.00062
	IDGSLDFKK			10	Q8VCM7	Q8VCM7 [223-231]		1022.55	9	2	511.779	-0.72	-0.00037
	IDGSLDFKKNWIQYK			2	Q8VCM7	Q8VCM7 [223-237]		1854.97	15	4	464.498	-1.64	-0.00076
	LDNQDFGDHATLK			3	Q61247	Q61247 [52-64]		1473.7	13	3	491.905	1.82	0.00089
	LDNQDFGDHATLKR			5	Q61247	Q61247 [52-65]		1629.8	14	4	408.205	-0.8	-0.00033
	LDPHLVLDQLR			3	Q8VDD5	Q8VDD5 [683-693]		1318.75	11	3	440.253	-1.84	-0.00081
	LDQDTVFALANYILFK			1	P07758; Q00897	P07758 [194-209]; Q00897 [194-209]		1870.99	16	3	624.337	0.19	0.00012
	LDQLIYIPLPDEK			1	Q01853	Q01853 [639-651]		1556.86	13	2	778.931	-0.98	-0.00076
	IDRPEASHITLLLTASQEPPR			4	Q8CIZ8	Q8CIZ8 [1372-1392]		2344.26	21	4	586.818	-5.03	-0.00295
	IDSLLESDRQQSQVLDAMQDSFAR			2	Q06890	Q06890 [158-181]		2752.32	24	3	918.113	1.35	0.00124
	IDTQDIEASSHFR			3	P06684	P06684 [1385-1397]		1518.72	13	3	506.911	-0.85	-0.00043
	LEDLRSK			2	Q61083	Q61083 [65-71]		860.484	7	2	430.745	-0.4	-0.00017
	LEDTLWAGLTDQHVK			1	Q8BWT1	Q8BWT1 [144-158]		1725.88	15	3	575.965	-0.16	-9e-05
	IEEELAALQK			3	Q8BYC6	Q8BYC6 [846-855]		1143.63	10	2	572.316	-0.68	-0.00039
	LEEPYLGK			2	P01027	P01027 [1202-1209]		948.504	8	2	474.755	-0.35	-0.00017
	LEESGGGLVQPGGSMK			2	P01797	P01797 [4-19]		1545.76	16	2	773.384	1.42	0.0011
	IEHVVSDLDSSATLILINYIFLK			1	Q06770	Q06770 [175-197]		2603.43	23	3	868.482	-0.42	-0.00037
	IENANLIPAVPDDKFQDLLDAVWADK			1	P35441	P35441 [61-86]		2910.49	26	3	970.833	-1.59	-0.00154
	LENEIQTYR			3	P02535	P02535 [440-448]		1165.58	9	2	583.294	-2.94	-0.00172
	LEQDTVFVLANYILFK			2	Q00898	Q00898 [194-209]		1913.04	16	3	638.352	-0.24	-0.00015
	LEQEEVVHLQATDK			3	P14106	P14106 [216-229]		1638.83	14	2	819.919	-1.22	-0.001
	LEQEIATYR			2	Q9Z2K1; Q6IFX2; Q61414; P19001; Q61781; Q9QWL7	Q9Z2K1 [406-414]; Q6IFX2 [387-395]; Q61414 [392-400]; P19001 [376-384]; Q61781 [414-422]; Q9QWL7 [377-385]		1122.58	9	2	561.792	-1.68	-0.00095
	LEQEIATYRR			1	Q9Z2K1; Q6IFX2; Q61781; Q9QWL7	Q9Z2K1 [406-415]; Q6IFX2 [387-396]; Q61781 [414-423]; Q9QWL7 [377-386]		1278.68	10	3	426.897	-2.11	-0.0009
	LETEFQR			3	Q61508	Q61508 [360-366]		922.463	7	2	461.735	-1.05	-0.00049
	LEVDIDIK			36	E9PV24	E9PV24 [170-177]		944.53	8	2	472.768	-2.13	-0.001
	IEVLEEELR			1	E9Q557	E9Q557 [1046-1054]		1129.61	9	2	565.308	-1.85	-0.00105
	LEVNLQAMK			2	Q8VDD5	Q8VDD5 [1558-1566]		1045.57	9	2	523.287	-3.22	-0.00168
	LFDSDPITVVLPEEVSK			2	Q06890	Q06890 [408-424]		1887.99	17	2	944.502	1.13	0.00107
	LFDSDPITVVLPEEVSKDNPK			6	Q06890	Q06890 [408-428]		2342.21	21	3	781.41	0.8	0.00062
	LFDSDPITVVLPEEVSKDNPKFMDTVAEK			1	Q06890	Q06890 [408-436]		3263.64	29	4	816.664	-1.39	-0.00113
	IFFYDAENPPGSEVLR			4	P52430	P52430 [291-306]		1853.91	16	2	927.46	3.2	0.00296
	LFLEQIHVLENSLVLK			2	P02762	P02762 [58-73]		1895.1	16	3	632.373	1.81	0.00114
	IFNNGADLSGITEENAPLK			6	P07758; P22599; Q00897	P07758 [329-347]; P22599 [329-347]; Q00897 [329-347]		2003.01	19	2	1002	-3	-0.003
	IFNNGADLSGITEENAPLKLSK			3	P22599; Q00897	P22599 [329-350]; Q00897 [329-350]		2331.22	22	3	777.741	-4.6	-0.00357
	IFNNGADLSGITEENAPLKLSQAVHK			4	P07758	P07758 [329-354]		2766.44	26	4	692.366	0.16	0.00011
	IFNSGADLSGITEENAPLK			4	Q00898	Q00898 [329-347]		1976	19	3	659.337	-0.19	-0.00012
	IFNSGADLSGITEENAPLKLSQAVHK			6	Q00898	Q00898 [329-354]		2739.43	26	3	913.815	-0.2	-0.00018
	IFQWQNIHLAGGLHQLSFPLSVEPALGIYK			3	Q61838	Q61838 [173-202]		3376.82	30	4	844.964	4.48	0.00378
	IFTVDNNLLPVGK			3	P01027	P01027 [150-162]		1429.8	13	2	715.407	1.14	0.00081
	LFVDPSQGLEVTGK			2	A6X935	A6X935 [773-786]		1489.79	14	2	745.397	-2.35	-0.00175
	LFWEPMK			1	P46412	P46412 [169-175]		950.48	7	2	475.743	-1.59	-0.00075
	IFYNQQNHYDGSTGK			1	Q60994	Q60994 [138-152]		1771.8	15	3	591.271	-3.55	-0.00209
	LGADMEDLR			2	P08226	P08226 [114-122]		1019.48	9	2	510.244	-2.6	-0.00133
	LGADMEDLRNR			1	P08226	P08226 [114-124]		1289.63	11	3	430.546	-2.8	-0.0012
	LGDASTYADGVHNK			2	P06728	P06728 [66-79]		1447.68	14	3	483.232	-0.09	-4e-05
	IGDQWDK			3	P11276	P11276 [480-486]		861.41	7	2	431.208	-2.58	-0.00111
	IGDQWDKQHDLGHMMR			61	P11276	P11276 [480-495]		1966.9	16	3	656.305	-0.42	-0.00027
	LGEHNINVLEGNEQFVDSAK			3	P07146	P07146 [73-92]		2213.08	20	2	1107.05	4.63	0.00513
	LGEHNINVLEGNEQFVNSAK			7	Q9QUK9	Q9QUK9 [73-92]		2212.1	20	2	1106.55	-3.58	-0.00396
	IGEKWDR			2	P11276	P11276 [2350-2356]		903.468	7	2	452.238	0.22	0.0001
	LGEYGFQNAILVR			71	P07724	P07724 [422-434]		1479.8	13	2	740.402	0.34	0.00025
	IGGHGAEYGAEALER			7	P01942	P01942 [18-32]		1529.73	15	3	510.583	-0.66	-0.00034
	LGGIPVGVVAVETR			1	Q5SWU9	Q5SWU9 [1977-1990]		1366.81	14	2	683.907	0.94	0.00065
	LGHLQSSWDTLR			1	P15508	P15508 [1551-1562]		1412.73	12	3	471.579	-4.88	-0.0023
	IGLAEEIR			1	Q5SWU9	Q5SWU9 [1723-1730]		900.515	8	2	450.762	1.26	0.00057
	LGLALNFSVFYYEILNSPEK			1	Q9CQV8	Q9CQV8 [170-189]		2317.21	20	2	1159.11	-1.05	-0.00121
	LGLSGMAIADITLLSGFHALR			1	P01029	P01029 [1472-1492]		2156.19	21	3	719.404	3.87	0.00278
	LGMYELLLK			3	A6X935	A6X935 [154-162]		1079.62	9	2	540.312	-1.07	-0.00058
	LGPLVEQGR			1	P08226	P08226 [191-199]		968.552	9	2	484.779	-1.7	-0.00082
	LGQGGVQKVDVPAADLSDQVPDTDSETR			1	P01027	P01027 [952-979]		2897.41	28	3	966.48	4.52	0.00436
	IGQQEVEVK			1	P01027	P01027 [905-913]		1029.56	9	2	515.282	-1.26	-0.00065
	LGQYRNEVHTMLGQSTEEIR			1	P08226	P08226 [125-144]		2361.16	20	4	591.045	-1.57	-0.00093
	LGQYSSPDAK			1	P01029	P01029 [689-698]		1065.52	10	2	533.264	-1.21	-0.00065
	IGSFGPQEDLLFLR			1	Q5SWU9	Q5SWU9 [1687-1700]		1591.85	14	2	796.427	-0.26	-0.0002
	LGVRPSQGGEAPR			23	P11276	P11276 [1116-1128]		1323.71	13	3	441.909	-1.15	-0.00051
	IHLISMQSTIPYALR			46	Q8VCM7	Q8VCM7 [258-272]		1742.96	15	2	871.984	-0.41	-0.00036
	LHLQQQLDLVATLSQLGLQELFQGPDLR			1	Q61247	Q61247 [339-366]		3173.73	28	3	1058.58	2.02	0.00214
	IHLYTLNDNAR			15	P11276	P11276 [1971-1981]		1329.69	11	2	665.348	-1.38	-0.00092
	LHVDPENFR			1	P02088	P02088 [97-105]		1126.56	9	2	563.786	-0.19	-0.00011
	IHYLLNEDIMK			5	Q61838	Q61838 [477-487]		1388.72	11	2	694.863	-3.31	-0.0023
	IHYLLNEDIMKNEK			4	Q61838	Q61838 [477-490]		1759.9	14	3	587.307	1.4	0.00082
	LKAEEVAFWTELLAK			1	P23953	P23953 [526-540]		1747.96	15	3	583.324	-2.85	-0.00166
	LKDMNYANPIIK			1	P06684	P06684 [1265-1276]		1419.77	12	3	473.927	-1.03	-0.00049
	LKDVLLQVEDERR			1	Q8VDD5	Q8VDD5 [1844-1856]		1612.9	13	3	538.304	-2.49	-0.00134
	IKDVIPQGAINELTALVLVNTIYFK			4	P32261	P32261 [231-255]		2772.59	25	3	924.867	-1.17	-0.00108
	LKEAQLPVIENK			5	P20918	P20918 [718-729]		1381.8	12	2	691.406	-0.59	-0.00041
	IKELIIHQEYK			1	P26262	P26262 [466-476]		1413.81	11	4	354.207	-2.12	-0.00075
	LKGWFEPIVEDMHR			2	P08226	P08226 [271-284]		1756.88	14	4	439.976	-1.53	-0.00067
	LKNSLFDFQR			12	E9PV24	E9PV24 [89-98]		1267.68	10	2	634.342	-1.72	-0.00109
	LKQMEDEKNSFR			1	Q8VDD5	Q8VDD5 [1331-1342]		1524.75	12	4	381.942	-1.79	-0.00068
	ILAGPGASSNVVK			3	Q8CIZ8	Q8CIZ8 [1838-1850]		1212.69	13	2	606.85	-1.04	-0.00063
	LIALLEVLSQK			1	Q8BTM8	Q8BTM8 [77-87]		1226.77	11	2	613.889	-1.06	-0.00065
	LIASMTSDSLR			1	Q8BH61	Q8BH61 [706-716]		1193.62	11	2	597.312	-1.45	-0.00086
	LLDLVFLLDGSSMLSEAEFEVLK			2	Q8CIZ8	Q8CIZ8 [1275-1297]		2568.35	23	3	856.789	0.71	0.00061
	ILEDMRPVDNFDLVLFGSK			2	Q61702	Q61702 [315-333]		2208.14	19	3	736.717	-0.74	-0.00054
	LIENGYFHPVK			3	Q07968	Q07968 [219-229]		1316.7	11	2	658.852	-2.68	-0.00177
	IIGGSMDAK			1	Q61646	Q61646 [103-111]		891.46	9	2	446.233	-1.57	-0.0007
	IIGLDQVAGMSETALPGAFK			6	Q8VDD5	Q8VDD5 [618-637]		2018.06	20	2	1009.54	5.74	0.00579
	LLGNMIVIVLGHHLGK			2	P02088	P02088 [106-121]		1714.02	16	4	429.259	-2.12	-0.00091
	ILKDLSPQDQFNLIEFSGEANQWK			1	A6X935	A6X935 [300-323]		2820.42	24	3	940.811	-0.81	-0.00076
	LILEPNNRDIALLK			3	P20918	P20918 [659-672]		1621.96	14	3	541.325	-2.35	-0.00127
	LLLFSPSVVNLGTPLSVGVQLLDAPPGQEVK			2	P01029	P01029 [23-53]		3187.8	31	3	1063.27	2.77	0.00294
	LLLPGELAK			2	Q64475	Q64475 [101-109]		953.603	9	2	477.304	-1.77	-0.00084
	LLLPGTYSVTAK			2	Q9JJN5	Q9JJN5 [379-390]		1262.74	12	2	631.871	0.04	3e-05
	LILPLIFR			1	P04919	P04919 [890-897]		984.66	8	2	492.835	1.98	0.00098
	LLLQEVR			5	Q61838	Q61838 [1316-1322]		870.541	7	2	435.773	-1.93	-0.00084
	IILQGSPVVQMAEDAVDGER			5	P01027	P01027 [980-999]		2127.08	20	2	1064.04	-1.05	-0.00112
	LLIYSASYR			1	P01633	P01633 [87-95]		1085.6	9	2	543.303	-0.94	-0.00051
	ILNEMRDQYEK			1	Q6IFX2; Q61781	Q6IFX2 [262-272]; Q61781 [289-299]		1438.7	11	3	480.238	-0.08	-4e-05
	ILNEMRDQYEQMAEK			1	Q9Z2K1	Q9Z2K1 [281-295]		1897.88	15	3	633.294	-5.59	-0.00354
	IIPFNR			3	Q8VCM7	Q8VCM7 [411-416]		759.451	6	2	380.229	-0.84	-0.00032
	IIPFNRLSIGEGQQHHMGGSK			1	Q8VCM7	Q8VCM7 [411-431]		2306.18	21	5	462.042	-1	-0.00046
	IIPSTEDPNEDIVER			3	P01592	P01592 [43-57]		1726.85	15	2	863.928	-0.83	-0.00072
	IIPSTEDPNEDIVERNIR			1	P01592	P01592 [43-60]		2110.08	18	3	704.03	-1.27	-0.00089
	LLPWMDR			1	O88968	O88968 [38-44]		930.487	7	2	465.746	-1.86	-0.00087
	LLQDFFNGK			1	P63017	P63017 [349-357]		1081.57	9	2	541.287	-0.34	-0.00018
	LIQDVWGIEGPIDAAFTR			10	P29788	P29788 [194-211]		2001.04	18	3	667.687	0.69	0.00046
	LLRDYQELMNTK			6	Q3TTY5	Q3TTY5 [480-491]		1523.79	12	2	762.396	-3.06	-0.00233
	LISDFPEATSPK			3	O08677	O08677 [619-630]		1304.67	12	2	652.84	-0.74	-0.00048
	ILSDMFSTEK			2	P23953	P23953 [96-105]		1170.57	10	2	585.79	1.35	0.00079
	ILSDMFSTEKEILPLK			3	P23953	P23953 [96-111]		1864.01	16	3	622.01	0.51	0.00032
	LLSGEDVGQDEGATR			1	P15508	P15508 [757-771]		1546.73	15	2	773.87	-1.53	-0.00119
	ILSLAQEQVGNSPEK			5	P01029	P01029 [1081-1095]		1612.85	15	2	806.931	-0.02	-1e-05
	LISQIVSSITASLR			3	P05213	P05213 [230-243]		1487.88	14	2	744.446	3.47	0.00258
	LISWYDNEYGYSNR			1	P16858	P16858 [308-321]		1779.8	14	2	890.398	-4.39	-0.00391
	LITPAVVSER			3	P62852	P62852 [67-76]		1084.64	10	2	542.82	-3.87	-0.0021
	LLTSPDVSYDEAR			1	P15508	P15508 [1286-1298]		1465.72	13	2	733.364	1.95	0.00143
	LLTVWLPDSMTTWEIHGVSLSK			2	P01029	P01029 [792-813]		2513.31	22	3	838.442	0.4	0.00034
	LIVDEAINEDNSVVSLSQPK			1	Q01853	Q01853 [26-45]		2170.12	20	2	1085.57	0.48	0.00052
	LLVSAGSLYPAIAR			3	P01029	P01029 [443-456]		1430.84	14	2	715.924	2.57	0.00184
	LIVSALR			1	P06684	P06684 [1211-1217]		771.509	7	2	386.258	-0.53	-0.00021
	LLVVYPWTQR			5	P02088	P02088 [32-41]		1274.73	10	2	637.866	-1.1	-0.0007
	LLVYYIVTGEQTAELVADAVWINIEEK			1	P06684	P06684 [540-566]		3079.62	27	4	770.663	2.1	0.00162
	LLWENGNLLR			3	P01027	P01027 [1311-1320]		1227.68	10	2	614.345	-1.24	-0.00076
	LIYATSSLDSGVPKR			2	P01639	P01639 [69-83]		1606.88	15	3	536.296	-4.09	-0.00219
	IMGIPEDEQMGLLR			1	Q8VDD5	Q8VDD5 [328-341]		1601.8	14	2	801.404	-1.32	-0.00106
	LMKEGLEAAR			1	O35490	O35490 [230-239]		1117.6	10	3	373.205	-1.45	-0.00054
	LMQYDITIK			1	Q61702	Q61702 [169-177]		1124.6	9	2	562.805	-0.03	-2e-05
	INGEWHTIILASDKR			1	P02762	P02762 [33-47]		1752.94	15	3	584.987	3.33	0.00195
	LNGTDPEDVIR			1	Q3THE2	Q3THE2 [94-104]		1228.62	11	2	614.811	-1.04	-0.00064
	INIDIPLPLGGK			1	E9Q414	E9Q414 [1294-1305]		1249.75	12	2	625.379	-0.34	-0.00021
	INLNVR			2	P01027	P01027 [1527-1532]		728.441	6	2	364.724	-2.03	-0.00074
	LNNAGSYNAWSIEK			1	O88783	O88783 [1898-1911]		1566.75	14	2	783.882	0.93	0.00073
	LNNLVLFDK			2	P62852	P62852 [44-52]		1075.61	9	2	538.31	-2.56	-0.00138
	LNQISYEDHK			1	P04186	P04186 [336-345]		1246.61	10	3	416.207	-1.01	-0.00042
	LNSLDSKILNSLK			1	Q8BGA3	Q8BGA3 [289-301]		1444.84	13	3	482.282	-3.67	-0.00177
	LNYGIPAIVK			2	Q02257	Q02257 [478-487]		1087.65	10	2	544.329	-0.41	-0.00022
	LPDLPGNYVTK			3	Q61838	Q61838 [1323-1333]		1216.66	11	2	608.831	-1.56	-0.00095
	LPEGTTPEK			1	Q921I1	Q921I1 [659-667]		971.504	9	2	486.255	-1.66	-0.0008
	LPGDIQVVPIGVGPHANMQELER			2	Q8CIZ8	Q8CIZ8 [1619-1641]		2469.29	23	3	823.769	-0.23	-0.00019
	LPGGNEIGMVAWK			1	Q5SWU9	Q5SWU9 [1650-1662]		1371.71	13	2	686.357	-1.44	-0.00099
	LPLAAQAHPFRPPVR			2	A6X935	A6X935 [618-632]		1669.96	15	4	418.246	-2.58	-0.00108
	IPLDLVPK			2	P06684	P06684 [967-974]		894.566	8	2	447.786	-0.72	-0.00032
	IPLENLQIIR			2	Q01279	Q01279 [99-108]		1208.74	10	2	604.871	-1.31	-0.00079
	IPLNVEK			1	Q5SWU9	Q5SWU9 [909-915]		812.488	7	2	406.747	-1.54	-0.00063
	LPLPALFK			3	Q61247	Q61247 [44-51]		898.576	8	2	449.791	-1.04	-0.00047
	IPPDSETTLVLVGR			1	P04919	P04919 [233-246]		1496.83	14	2	748.92	1.03	0.00077
	LPVEEAYKR			1	E9Q557	E9Q557 [2322-2330]		1104.6	9	3	368.873	-1.34	-0.00049
	LPVQLQR			1	P54116	P54116 [199-205]		853.525	7	2	427.266	-1.26	-0.00054
	LPYSVVR			3	P01027	P01027 [835-841]		833.488	7	2	417.247	-1.76	-0.00073
	IQASVATNPIITPVAQENQ			4	P08226	P08226 [293-311]		1994.06	19	3	665.355	-2.19	-0.00145
	LQDQGPDVLLAK			1	A6X935	A6X935 [497-508]		1296.72	12	2	648.86	-1.64	-0.00106
	LQDQPNIQR			3	Q61838	Q61838 [1418-1426]		1111.59	9	2	556.296	-0.83	-0.00046
	LQEHLKPYAVDLQDQINTQTQEMK			2	P06728	P06728 [131-154]		2870.44	24	4	718.363	-1.47	-0.00106
	LQEMESAVK			1	Q8VDD5	Q8VDD5 [1794-1802]		1034.52	9	2	517.762	-2.31	-0.00119
	LQGTLPAEAQEK			1	P06684	P06684 [1133-1144]		1284.68	12	2	642.843	-0.79	-0.00051
	LQLETEIEALKEELLFMK			1	P05784	P05784 [190-207]		2177.18	18	3	726.397	-0.97	-0.00071
	IQLKDWNGR			10	Q8VCM7	Q8VCM7 [273-281]		1129.61	9	3	377.208	-0.38	-0.00014
	IQLKDWNGRTSTADYAMFR			1	Q8VCM7	Q8VCM7 [273-291]		2273.11	19	4	569.034	-0.31	-0.00018
	LQLTPYIQR			1	P06728	P06728 [155-163]		1131.65	9	2	566.329	-0.69	-0.00039
	LQLVGSGLHEAEAAGEAQQAVLEGLQGLLSR			2	Q99K41	Q99K41 [512-542]		3144.66	31	3	1048.9	3.69	0.00387
	IQNILSEDPK			1	P52430	P52430 [307-316]		1156.62	10	2	578.813	-1.63	-0.00094
	LQPLDFKENPEQSR			2	P32261	P32261 [203-216]		1700.86	14	3	567.625	0.24	0.00014
	IQPSGGTNINEALLR			1	Q61703	Q61703 [380-394]		1582.85	15	2	791.928	-3.52	-0.00279
	LQQEATEHVTESEER			1	Q99K41	Q99K41 [693-707]		1785.82	15	3	595.946	-0.87	-0.00052
	LQQELDDLLVDLDHQR			4	Q8VDD5	Q8VDD5 [1418-1433]		1949.99	16	3	650.669	-0.31	-0.0002
	LQQLDAQLR			1	Q8R0Z6	Q8R0Z6 [145-153]		1084.61	9	2	542.809	-0.94	-0.00051
	LQQLSLK			1	Q99K41	Q99K41 [805-811]		829.514	7	2	415.26	-2.03	-0.00084
	LQQVEDLSTMATLGNSFFHK			4	Q8CIZ8	Q8CIZ8 [1851-1870]		2266.12	20	3	756.042	-2.57	-0.00194
	LQVELDSVTGLLSQSDSK			2	Q8VDD5	Q8VDD5 [1278-1295]		1919	18	3	640.335	-3.74	-0.00239
	IRDWYQR			1	Q9Z2K1; Q61781	Q9Z2K1 [145-151]; Q61781 [153-159]		1036.53	7	2	518.769	-1.55	-0.0008
	IRELETQISELQEDLESER			2	Q8VDD5	Q8VDD5 [1106-1124]		2317.15	19	3	773.055	-0.35	-0.00027
	IRPFFPQQ			8	Q8K0E8	Q8K0E8 [474-481]		1032.56	8	2	516.785	-0.57	-0.00029
	IRPLVGQ			2	E9PV24	E9PV24 [783-789]		782.488	7	2	391.747	-1.76	-0.00069
	LRPRPYLPNVDEEVQIGHVPR			42	P11276	P11276 [2161-2181]		2484.35	21	4	621.841	-1.94	-0.0012
	LRSEIDNVK			4	Q922U2	Q922U2 [390-398]		1073.59	9	2	537.3	-1.41	-0.00076
	LRSEIDNVKK			1	Q922U2	Q922U2 [390-399]		1201.69	10	3	401.235	1.32	0.00053
	LRVDHSVTSLHDPPLFEEQR			4	Q61508	Q61508 [59-78]		2375.21	20	4	594.557	-1.39	-0.00083
	LRVDPVNFK			5	P01942	P01942 [92-100]		1087.63	9	2	544.316	-0.85	-0.00046
	ISDGREAFQEFFGR			2	P05366	P05366 [76-89]		1658.79	14	3	553.602	-0.11	-6e-05
	ISDLENVATR			1	P08032	P08032 [1448-1457]		1117.58	10	2	559.295	-1.87	-0.00104
	LSEIAELKDQLVAGEHSQAK			1	P08032	P08032 [1981-2000]		2166.14	20	3	722.716	-2.72	-0.00197
	LSEVANLWK			1	P08032	P08032 [660-668]		1059.58	9	2	530.294	-1.63	-0.00087
	ISFDPQDTFESEFYLDEK			1	P07759; Q03734	P07759 [218-235]; Q03734 [217-234]		2209.98	18	2	1105.49	-2.62	-0.0029
	ISFDPQDTFESEFYLDEKR			5	P07759; Q03734	P07759 [218-236]; Q03734 [217-235]		2366.08	19	3	789.363	-3.19	-0.00252
	LSFQEALR			1	Q07968	Q07968 [654-661]		963.526	8	2	482.266	-1.59	-0.00076
	ISGLIYEETR			2	P62806	P62806 [47-56]		1180.62	10	2	590.813	-0.98	-0.00058
	LSIGEGQQHHMGGSK			18	Q8VCM7	Q8VCM7 [417-431]		1565.75	15	2	783.377	-1.68	-0.00132
	LSIGEGQQHHMGGSKQAGDV			2	Q8VCM7	Q8VCM7 [417-436]		2035.96	20	3	679.322	-5.13	-0.00348
	LSINTPNSR			2	P01027	P01027 [409-417]		1001.54	9	2	501.272	-1.01	-0.0005
	LSISGDYNLK			2	P22599	P22599 [309-318]		1109.58	10	2	555.294	-2.13	-0.00118
	LSISGEYNLK			6	P07758	P07758 [309-318]		1123.6	10	2	562.303	-1.15	-0.00065
	LSISGNYNLETLMSPLGITR			8	Q00898	Q00898 [309-328]		2179.14	20	3	727.052	0.09	6e-05
	LSISGNYNLK			3	Q00897	Q00897 [309-318]		1108.6	10	2	554.802	-2.46	-0.00136
	LSLVNSKPDGR			1	Q0VAY3	Q0VAY3 [60-70]		1185.66	11	2	593.333	-0.51	-0.0003
	LSPETKDHAVDLIQK			1	P01029	P01029 [1033-1047]		1693.91	15	4	424.233	-0.82	-0.00035
	LSPQSIYNLLPGK			3	Q61838	Q61838 [612-624]		1429.8	13	2	715.405	-1.94	-0.00138
	LSPVAEEFR			1	Q00623	Q00623 [164-172]		1047.55	9	2	524.276	-2.46	-0.00129
	LSPVAEEFRDR			5	Q00623	Q00623 [164-174]		1318.67	11	3	440.23	-0.39	-0.00017
	LSQTFPNADFAEITK			8	P07724	P07724 [243-257]		1681.84	15	2	841.424	-1.45	-0.00122
	LSQTFPNADFAEITKLATDLTK			2	P07724	P07724 [243-264]		2424.27	22	3	808.76	0.07	5e-05
	LSRPATITDK			3	P20918	P20918 [673-682]		1101.63	10	3	367.879	-2.63	-0.00096
	ISRPIAPIFIR			2	Q8CIZ8	Q8CIZ8 [1642-1652]		1282.8	11	3	428.27	-2.82	-0.00121
	LSSEQLNPSVFVGLR			3	O88968	O88968 [45-59]		1645.89	15	2	823.447	-2.15	-0.00177
	LSSGDDFVLLSLEVPLEDVR			5	P01029	P01029 [74-93]		2203.15	20	2	1102.08	-1.13	-0.00124
	LSSMQAGTKEDLYLHSLK			1	O88968	O88968 [60-77]		2021.04	18	4	506.014	-2.09	-0.00106
	LSSSDEEDFLYVDIKGPTHEFSK			3	P28665	P28665 [94-116]		2643.25	23	4	661.565	-3.54	-0.00234
	LSVEADINGLRR			1	P19001	P19001 [180-191]		1342.74	12	3	448.252	-0.72	-0.00032
	LSVGSVYRPNQNGR			1	P97873	P97873 [387-400]		1546.81	14	3	516.274	-0.68	-0.00035
	LSVSQVVHK			3	P07759	P07759 [352-360]		996.584	9	2	498.794	-2.19	-0.00109
	LTAQPAPSPEDLTLSMSTIMWLTK			3	P28665	P28665 [1219-1242]		2631.34	24	3	877.786	0.73	0.00064
	LTEMETMQSQLMAEK			2	Q8VDD5	Q8VDD5 [868-882]		1769.81	15	2	885.409	-0.9	-0.0008
	LTEQYKELLQSFQSK			4	Q06890	Q06890 [336-350]		1841.96	15	3	614.659	-0.54	-0.00033
	LTEVPALVHK			1	Q61838	Q61838 [899-908]		1106.66	10	3	369.556	-2.22	-0.00082
	LTEVPALVHKDTVVK			2	Q61838	Q61838 [899-913]		1648.96	15	3	550.324	-3.33	-0.00183
	ITFELIYQELLQR			5	A6X935	A6X935 [140-152]		1665.92	13	2	833.464	0.17	0.00014
	LTGKQEEDLANINQWVK			2	Q61247	Q61247 [193-209]		1986.03	17	3	662.679	-2.67	-0.00177
	LTGMAFR			1	P16858	P16858 [226-232]		795.418	7	2	398.211	-3.34	-0.00133
	ITGYIIK			15	P11276	P11276 [2020-2026]		807.497	7	2	404.251	-2.55	-0.00103
	ITGYIIKYEKPGSPPR			5	P11276	P11276 [2020-2035]		1819.01	16	3	607.006	-3.51	-0.00213
	LTKDFSALESQLQDTQELLQEENRQK			1	Q8VDD5	Q8VDD5 [1299-1324]		3091.55	26	4	773.642	-3.12	-0.00241
	LTLEVELLQLQIQK			12	P08607	P08607 [449-462]		1667.99	14	2	834.503	2.41	0.00201
	ITMAIETVR			1	O88968	O88968 [222-230]		1033.57	9	2	517.288	-2.79	-0.00144
	LTNQTLGFSFAVEQDIPVK			2	Q61838	Q61838 [1441-1459]		2107.11	19	3	703.04	-1.11	-0.00078
	ITPWKPYILMVPSNSDEIQLDIQAR			1	P01029	P01029 [243-267]		2927.53	25	3	976.515	-0.92	-0.00089
	ITSATEENVFVK			1	P06684	P06684 [1569-1580]		1337.69	12	2	669.354	4.58	0.00307
	ITSENPDEGFKPSSGTVQELNFR			2	Q5SWU9	Q5SWU9 [509-531]		2552.23	23	3	851.415	1.23	0.00104
	LTTPTYGDLNHLVSLTMSGITTSLR			1	A2AQ07	A2AQ07 [217-241]		2691.4	25	3	897.801	-4.87	-0.00437
	LTVQAPPSR			3	P01029	P01029 [457-465]		968.552	9	2	484.779	-1.2	-0.00058
	LTYAYFIGGDAGDAFDGYDFGDDPSDK			2	Q8VCM7	Q8VCM7 [301-327]		2892.22	27	3	964.745	2.01	0.00194
	LTYEEVLK			2	Q61702	Q61702 [159-166]		994.546	8	2	497.776	-0.76	-0.00038
	ITYGETGGNSPVQEFTVPGSK			27	P11276	P11276 [1570-1590]		2168.05	21	2	1084.53	-0.57	-0.00062
	IVAVIGAVVDVQFDEGLPPILNALEVQGR			1	P56480	P56480 [63-91]		3031.68	29	3	1011.23	0.38	0.00039
	LVAYYTLIGASGQR			5	P01027	P01027 [531-544]		1511.82	14	2	756.414	-1.26	-0.00095
	LVDIKGDPIPNEK			4	P28665	P28665 [361-373]		1437.79	13	2	719.4	-1.14	-0.00082
	IVEAVKELDQDTVFALANYILFK			3	P22599	P22599 [187-209]		2639.43	23	3	880.48	-2.43	-0.00214
	IVEGWDAEK			1	P19221	P19221 [361-369]		1046.52	9	2	523.761	-1.28	-0.00067
	IVEGWDAEKGIAPWQVMLFR			1	P19221	P19221 [361-380]		2345.21	20	3	782.404	-5.75	-0.00449
	LVESGFTTDPVTIENK			4	P01872	P01872 [155-170]		1749.89	16	2	875.448	-1.24	-0.00108
	LVESGFTTDPVTIENKGSTPQTYK			1	P01872	P01872 [155-178]		2612.31	24	3	871.44	-1.29	-0.00112
	LVLAPYVGENMEVSIYGAIMYEVR			2	Q8CIZ8	Q8CIZ8 [2028-2051]		2716.37	24	3	906.129	-0.11	-0.0001
	LVINGKPITIFQER			1	P16858	P16858 [65-78]		1627.95	14	3	543.321	-2.83	-0.00153
	LVLPPLELPVFHGPGNLFK			1	E9Q414	E9Q414 [3291-3309]		2087.21	19	3	696.406	-1.27	-0.00088
	LVLVGDGGTGK			2	P62827	P62827 [13-23]		1015.58	11	2	508.292	-1.99	-0.00101
	LVNNSPLPQSVVFDVQIPK			4	Q61703	Q61703 [94-112]		2094.16	19	3	698.725	0.66	0.00046
	LVPFVVQLSGHLAQETER			2	P06728	P06728 [80-97]		2023.1	18	3	675.037	-0.43	-0.00029
	LVQAFQFTDK			1	P35700	P35700 [159-168]		1196.63	10	2	598.819	-1	-0.0006
	LVQEVTDFAK			12	P07724	P07724 [66-75]		1149.62	10	2	575.311	0.55	0.00032
	LVQLLVK			1	Q02257	Q02257 [527-533]		812.56	7	2	406.783	-2.09	-0.00085
	LVSALLGEKK			1	Q60662	Q60662 [429-438]		1057.66	10	2	529.333	-2.1	-0.00111
	IVSGAAETDQEYYFGQVVR			4	P06909	P06909 [157-175]		2132.03	19	2	1066.51	-4.18	-0.00446
	LVSLTLSHNAITDLPEHVFR			1	Q9DBB9	Q9DBB9 [315-334]		2262.22	20	4	566.309	-3.7	-0.00209
	IVSQLLTLMDGLK			1	Q01853	Q01853 [324-336]		1430.83	13	2	715.919	1.33	0.00095
	IVVPLNNR			1	P01592	P01592 [61-68]		924.563	8	2	462.784	-1.56	-0.00072
	LVWVPSSK			1	Q8VDD5	Q8VDD5 [31-38]		915.53	8	2	458.267	-3.2	-0.00146
	LWAFDAAQGK			1	Q07456	Q07456 [301-310]		1106.56	10	2	553.784	-1.11	-0.00061
	IWDVVEK			2	P01027	P01027 [615-621]		888.483	7	2	444.744	-1.39	-0.00062
	LWWLDLK			3	Q91X72	Q91X72 [378-384]		973.551	7	2	487.279	-0.48	-0.00023
	IYDNLYGR			1	O70362	O70362 [188-195]		1013.51	8	2	507.256	-1.16	-0.00059
	IYGGILSLSEITK			1	P26262	P26262 [447-459]		1393.79	13	2	697.398	-3.65	-0.00254
	LYIDETVNDNIPLNLR			94	Q8K0E8	Q8K0E8 [171-186]		1902	16	2	951.501	-1.2	-0.00114
	LYIDETVNDNIPLNLRVLR			2	Q8K0E8	Q8K0E8 [171-189]		2270.25	19	3	757.423	1.95	0.00148
	LYLGHNYVTAIR			8	Q921I1	Q921I1 [332-343]		1419.77	12	2	710.391	-0.24	-0.00017
	IYIGSSFEK			1	Q9JHH6	Q9JHH6 [146-154]		1043.54	9	2	522.273	-1.96	-0.00102
	IYPVGYFTK			1	Q7TPC1	Q7TPC1 [345-353]		1087.58	9	2	544.295	0.06	3e-05
	IYQGTEADSIFSGFLIFPSA			3	P98086	P98086 [226-245]		2163.06	20	2	1082.04	-0.32	-0.00035
	IYVTGSLSHSAQAK			8	P29788	P29788 [353-366]		1461.77	14	3	487.927	-2.04	-0.00099
	LYYEESLRPNFPVSIGNK			1	P06909	P06909 [335-352]		2126.09	18	2	1063.55	4.33	0.0046
	MADEAGSEAHREGETR			23	E9PV24	E9PV24 [525-540]		1745.75	16	3	582.587	-2.4	-0.0014
	MALDNGGLAR			1	A6X935	A6X935 [429-438]		1017.51	10	2	509.26	-1.88	-0.00095
	MALEIYK			4	P08607	P08607 [442-448]		867.464	7	2	434.235	-2.24	-0.00097
	MDILSYMR			2	P46412	P46412 [209-216]		1028.49	8	2	514.747	-2.68	-0.00138
	MDSTEPPYSQK			1	P10126	P10126 [155-165]		1282.56	11	2	641.781	-4.99	-0.0032
	MDVSPDATR			3	Q8CIZ8	Q8CIZ8 [1528-1536]		991.451	9	2	496.229	-1.52	-0.00075
	MELERPGK			6	E9PV24	E9PV24 [260-267]		959.498	8	2	480.252	-0.79	-0.00038
	MELERPGKDGGSR			9	E9PV24	E9PV24 [260-272]		1431.7	13	4	358.68	-1.49	-0.00053
	MELERPGKDGGSRGDSPGDSR			21	E9PV24	E9PV24 [260-280]		2203.02	21	3	735.009	-1.65	-0.00121
	MELKPGDNLNVNFHLR			2	P01027	P01027 [463-478]		1896.97	16	4	474.999	-0.9	-0.00043
	MFASFPTTK			4	P01942	P01942 [33-41]		1029.51	9	2	515.257	-1.43	-0.00074
	MFFDAELSQMQTHVSDTSVVLSMDNNR			1	Q922U2	Q922U2 [299-325]		3102.4	27	3	1034.8	-1.28	-0.00133
	MFTTAPDQVDKEDEDFQESNK			2	Q61147	Q61147 [594-614]		2474.07	21	3	825.363	3.08	0.00254
	MGPTELLIEMEDWK			22	Q8K0E8	Q8K0E8 [325-338]		1691.8	14	2	846.404	-0.71	-0.0006
	MGPTELLIEMEDWKGDK			36	Q8K0E8	Q8K0E8 [325-341]		1991.95	17	3	664.654	0.8	0.00053
	MGPTELLIEMEDWKGDKVK			62	Q8K0E8	Q8K0E8 [325-343]		2219.11	19	3	740.373	-1.5	-0.00111
	MKGLIDEANQDFTNR			20	E9PV24	E9PV24 [71-85]		1751.84	15	2	876.422	-1.28	-0.00112
	MKGLIDEANQDFTNRINK			12	E9PV24	E9PV24 [71-88]		2107.06	18	3	703.024	-1.96	-0.00137
	MLISSEDVLHSWAVPSLGLK			1	P00405	P00405 [152-171]		2182.16	20	3	728.058	0.3	0.00022
	MLIYTILPDGEVIADSVNFEIEK			3	P28665	P28665 [532-554]		2609.34	23	3	870.455	3.16	0.00275
	MLRPLNELLPLAYIEDPK			3	P28665	P28665 [154-171]		2125.17	18	3	709.064	2.33	0.00165
	MLRPLNELLPLAYIEDPKK			4	P28665	P28665 [154-172]		2253.27	19	3	751.76	-0.91	-0.00069
	MLSGFIPLKPTVK			3	P28665	P28665 [1387-1399]		1430.84	13	3	477.618	-2.24	-0.00107
	MLSLPSVAAQYPADPHLVVTEK			2	A6X935	A6X935 [706-727]		2366.24	22	3	789.419	0.01	1e-05
	MNEETASLLLR			3	P23953	P23953 [360-370]		1276.66	11	2	638.83	-2.41	-0.00154
	MNEETASLLLRR			1	P23953	P23953 [360-371]		1432.76	12	3	478.257	-1.07	-0.00051
	MQHLEQTLNK			5	P22599; Q00898; Q00897	P22599 [278-287]; Q00898 [278-287]; Q00897 [278-287]		1241.63	10	2	621.318	-1.2	-0.00074
	MQHLEQTLNKELISK			1	P22599; Q00898	P22599 [278-292]; Q00898 [278-292]		1811.97	15	3	604.659	-3.19	-0.00192
	MQHLEQTLSK			4	P07758	P07758 [278-287]		1214.62	10	2	607.812	-2.6	-0.00158
	MQKEITALAPSTMK			1	P60710	P60710 [313-326]		1548.81	14	3	516.941	-1.77	-0.00092
	MQQNIQELEEQLEEEESAR			1	Q8VDD5	Q8VDD5 [941-959]		2333.06	19	2	1167.02	-6.68	-0.00779
	MQQVEASLQPETLR			5	P07759; Q03734; Q91WP6	P07759 [283-296]; Q03734 [282-295]; Q91WP6 [282-295]		1629.83	14	2	815.417	0.74	0.0006
	MQQVEASLQPETLRK			6	P07759; Q03734; Q91WP6	P07759 [283-297]; Q03734 [282-296]; Q91WP6 [282-296]		1757.92	15	3	586.645	-0.85	-0.0005
	MRDVILFEK			4	P20918	P20918 [88-96]		1150.63	9	2	575.817	-1.11	-0.00064
	MRDVILFEKR			1	P20918	P20918 [88-97]		1306.73	10	3	436.247	-2.07	-0.0009
	MRPSTDFLTITVENSHGLR			1	P01029	P01029 [165-183]		2174.1	19	4	544.28	-1.27	-0.00069
	MSLVLPPTVVK			2	P28665	P28665 [933-943]		1183.71	11	2	592.36	0.57	0.00034
	MSPVPDLVPGSFK			24	E9PV24	E9PV24 [227-239]		1373.71	13	2	687.361	0.68	0.00047
	MSPVPDLVPGSFKSQLQEAPPEWK			6	E9PV24	E9PV24 [227-250]		2667.35	24	3	889.786	-1.75	-0.00156
	MSPVPDLVPGSFKSQLQEAPPEWKALTEMR			1	E9PV24	E9PV24 [227-256]		3368.7	30	4	842.932	0.81	0.00069
	MSVEADINGLRR			4	Q6IFX2; Q61781; Q9QWL7	Q6IFX2 [191-202]; Q61781 [218-229]; Q9QWL7 [181-192]		1360.7	12	3	454.237	-1.79	-0.00081
	MTMNMMGLLQLSGPDK			1	A6X935	A6X935 [839-854]		1766.83	16	2	883.919	-0.3	-0.00027
	MTQIMFETFNTPAMYVAIQAVLSLYASGR			2	P60710	P60710 [119-147]		3253.61	29	3	1085.21	0.13	0.00014
	MTQSPSSMYASLGER			1	P01637	P01637 [24-38]		1644.74	15	2	822.872	1.28	0.00105
	MVEEIVK			5	Q8VCM7	Q8VCM7 [114-120]		847.459	7	2	424.232	-2.05	-0.00087
	MVEEIVKYEALLLTHETSIR			188	Q8VCM7	Q8VCM7 [114-133]		2374.27	20	3	792.094	-0.44	-0.00035
	MVSGFIPMKPSVK			4	Q61838	Q61838 [1404-1416]		1420.77	13	2	710.888	-0.52	-0.00037
	MVVELLHK			1	Q02357	Q02357 [56-63]		968.56	8	2	484.783	-1.71	-0.00083
	MYYSGVDPTKDIFTGLIGPMK			1	Q61147	Q61147 [533-553]		2333.16	21	3	778.392	1.91	0.00149
	NANTFMSPQQR			2	P19788	P19788 [39-49]		1293.6	11	2	647.304	0.71	0.00046
	NAPAIIFIDELDAIAPK			1	Q01853	Q01853 [296-312]		1810.99	17	2	906.003	1.61	0.00146
	NDFQLIGIQDGYLSLLQDSGEVR			1	P63242	P63242 [87-109]		2580.29	23	3	860.772	2.92	0.00251
	NDGSFGAWLHR			2	P01029	P01029 [1058-1068]		1259.59	11	3	420.535	-1.12	-0.00047
	NDNDNIFLSPLSISTAFAMTK			4	P32261	P32261 [104-124]		2299.13	21	3	767.046	-1.17	-0.00089
	NEKDLTFYYLIK			1	Q61838	Q61838 [488-499]		1546.82	12	3	516.277	0.43	0.00022
	NEVHTMLGQSTEEIR			2	P08226	P08226 [130-144]		1743.83	15	2	872.419	-0.96	-0.00084
	NFPDLNTYFYYNSK			1	Q9JJN5	Q9JJN5 [162-175]		1785.81	14	2	893.414	4.61	0.00412
	NGELEQDYK			1	P03987	P03987 [266-274]		1095.5	9	2	548.251	-0.56	-0.00031
	NGELEQDYKNTPPILDSDGTYFLYSK			1	P03987	P03987 [266-291]		3007.42	26	3	1003.15	3.64	0.00365
	NGFEPASLKEEVGEEAIVELVENGKK			2	Q8VDD5	Q8VDD5 [39-64]		2815.44	26	4	704.617	3.19	0.00224
	NHEEEMLALR			1	Q9Z2K1	Q9Z2K1 [250-259]		1241.59	10	2	621.3	-1.68	-0.00104
	NHEEEMNALR			4	Q6IFX2; Q9QWL7	Q6IFX2 [231-240]; Q9QWL7 [221-230]		1242.55	10	2	621.78	-0.89	-0.00056
	NHGLETLQATQK			1	P31532	P31532 [96-107]		1339.7	12	3	447.236	-1.17	-0.00052
	NHYQAEVFSVNFAESEEAK			6	P07758; P22599; Q00898; Q00897	P07758 [154-172]; P22599 [154-172]; Q00898 [154-172]; Q00897 [154-172]		2199	19	3	733.673	2.15	0.00158
	NHYQAEVFSVNFAESEEAKK			16	P07758; P22599; Q00898; Q00897	P07758 [154-173]; P22599 [154-173]; Q00898 [154-173]; Q00897 [154-173]		2327.09	20	3	776.368	-1.37	-0.00106
	NKANDYTTEYSASVK			2	P01791	P01791 [53-67]		1690.79	15	3	564.268	-0.99	-0.00056
	NKESVVFVQTDKPVYKPGQSVK			2	P28665	P28665 [124-145]		2477.34	22	4	620.09	-0.24	-0.00015
	NKHEAMITDLEER			1	Q8VDD5	Q8VDD5 [1023-1035]		1585.76	13	3	529.258	-2.8	-0.00148
	NKPGVYTDVANYLAWIQK			2	Q80YC5	Q80YC5 [576-593]		2080.09	18	3	694.034	0.42	0.00029
	NKYEDEINKR			2	Q8VED5; Q922U2	Q8VED5 [228-237]; Q922U2 [250-259]		1308.65	10	3	436.889	-2.06	-0.0009
	NLDLDSIIAEVK			3	Q8VED5	Q8VED5 [304-315]		1329.73	12	2	665.367	-0.2	-0.00013
	NIDQEFVLMFSVVDENLSWYLEDNIK			2	Q61147	Q61147 [211-236]		3160.52	26	3	1054.18	-2.22	-0.00234
	NIMEYLR			38	E9PV24	E9PV24 [109-115]		938.476	7	2	469.741	-2.33	-0.00109
	NIMEYLRGDFANANNFDNTYGQVSEDLR			2	E9PV24	E9PV24 [109-136]		3266.48	28	3	1089.49	-8.76	-0.00954
	NIMEYLRGDFANANNFDNTYGQVSEDLRR			1	E9PV24	E9PV24 [109-137]		3422.58	29	4	856.399	-1.9	-0.00163
	NLPATDAIQR			4	Q61508	Q61508 [343-352]		1098.59	10	2	549.798	-1.5	-0.00082
	NLPIYSEEIVEMYK			2	Q8VDD5	Q8VDD5 [126-139]		1727.86	14	2	864.427	-5.32	-0.0046
	NLQEILIGAVR			2	Q01279	Q01279 [139-149]		1225.73	11	2	613.367	-0.44	-0.00027
	NLQPAIVK			3	P28665	P28665 [1443-1450]		882.541	8	2	441.773	-2.39	-0.00105
	NLQPGSEYTVTLVAVK			58	P11276	P11276 [1054-1069]		1718.93	16	2	859.969	-0.58	-0.0005
	NLQPGSEYTVTLVAVKGNQQSPK			6	P11276	P11276 [1054-1076]		2458.29	23	3	820.103	0.66	0.00054
	NIVFSPLSISAALALVSLGAK			4	Q03734	Q03734 [70-90]		2071.22	21	2	1036.11	-0.61	-0.00063
	NIVLTQSPASLAVSLGQR			1	P01663	P01663 [1-18]		1854.04	18	2	927.527	1.53	0.00142
	NMDPLNDNIATLLHQSSDK			1	Q8VDD5	Q8VDD5 [588-606]		2126.02	19	3	709.343	-1.51	-0.00107
	NMDPLNDNIATLLHQSSDKFVSELWK			2	Q8VDD5	Q8VDD5 [588-613]		3015.49	26	4	754.627	-1.09	-0.00082
	NMQEVVEDFK			2	Q8BGZ7	Q8BGZ7 [228-237]		1238.57	10	2	619.789	-0.37	-0.00023
	NNGKEDLIWEILK			2	Q921I1	Q921I1 [275-287]		1571.84	13	3	524.619	-0.99	-0.00052
	NNHNMLQEEDLIDEDDILVR			3	P01029	P01029 [754-773]		2425.13	20	2	1213.07	-1.44	-0.00174
	NNKDSNSLTR			2	E9PV24	E9PV24 [99-108]		1148.57	10	3	383.525	-4.84	-0.00185
	NNQKSEPLIGR			2	P11276	P11276 [2068-2078]		1255.68	11	3	419.231	1.87	0.00078
	NNSPYEIENGVVWVPFR			6	E9PV24	E9PV24 [754-770]		2019.99	17	2	1010.5	-3.11	-0.00315
	NNSPYEIENGVVWVPFRGADYSLR			1	E9PV24	E9PV24 [754-777]		2782.36	24	3	928.12	-5.17	-0.0048
	NPNPSALPQLQEQR			2	Q61247	Q61247 [435-448]		1591.82	14	2	796.411	-2.86	-0.00228
	NQRPSYQKPSFETTR			1	B2RPV6	B2RPV6 [177-191]		1838.91	15	4	460.483	-1.49	-0.00069
	NQTLQNEILGHAPR			1	P15508	P15508 [1512-1525]		1590.83	14	3	530.948	-2.37	-0.00126
	NSFREQLEEEEEAKR			1	Q8VDD5	Q8VDD5 [1339-1353]		1893.89	15	3	631.969	-0.19	-0.00012
	NSLFDFQR			17	E9PV24	E9PV24 [91-98]		1026.5	8	2	513.754	0.69	0.00035
	NSISNFLHSLER			1	Q5SWU9	Q5SWU9 [645-656]		1416.72	12	3	472.912	-0.93	-0.00044
	NSITLTNLNPGTEYVVSIIAVNGR			27	P11276	P11276 [1501-1524]		2545.36	24	3	849.126	0.02	2e-05
	NTATVLDSDGSYFMYSK			2	P01864	P01864 [281-297]		1898.85	17	2	949.918	-9.75	-0.00926
	NTDQASMPDNTAAQK			3	Q8VDD5	Q8VDD5 [359-373]		1591.7	15	2	796.354	-0.52	-0.00041
	NTDQASMPDNTAAQKVSHLLGINVTDFTR			1	Q8VDD5	Q8VDD5 [359-387]		3144.54	29	4	786.893	3.85	0.00302
	NTFAEITGLSPGVTYLFK			37	P11276	P11276 [958-975]		1958.03	18	2	979.516	-1.52	-0.00149
	NTFAEITGLSPGVTYLFKVFAVHQGR			9	P11276	P11276 [958-983]		2852.51	26	4	713.88	-3.66	-0.00261
	NTKDSPVLLDFFEDSELYRK			1	Q9ESB3	Q9ESB3 [135-154]		2416.2	20	4	604.806	0.08	5e-05
	NTKQEIAEINR			3	P50446	P50446 [365-375]		1315.7	11	3	439.236	-1.47	-0.00064
	NTLIIYLEK			3	P01027	P01027 [1442-1450]		1106.65	9	2	553.826	-1.57	-0.00087
	NTLYLQMSSLK			1	P18526	P18526 [96-106]		1297.68	11	2	649.344	-1.78	-0.00116
	NTNPNFVR			1	Q8VDD5	Q8VDD5 [663-670]		961.485	8	2	481.247	1.11	0.00053
	NTPPILDSDGTYFLYSK			2	P03987	P03987 [275-291]		1930.94	17	2	965.976	0.63	0.00061
	NVALVAGDTGNATGLGEQGPTR			3	Q61508	Q61508 [525-546]		2098.05	22	2	1049.53	-1.18	-0.00124
	NVALVAGDTGNATGLGEQGPTRGTDANPAPGSKEE			1	Q61508	Q61508 [525-559]		3351.6	35	3	1117.88	3.01	0.00337
	NVIFVIDK			2	A6X935	A6X935 [274-281]		947.556	8	2	474.281	-2.35	-0.00111
	NVLIFDLGGGTFDVSILTIEDGIFEVK			2	P63017	P63017 [194-220]		2911.53	27	3	971.183	0.54	0.00053
	NWHGVPGKVDAAMAGR			3	P29788	P29788 [337-352]		1665.83	16	3	555.947	-0.57	-0.00031
	NWRDPDQTDGPGLGYLSSHIANVER			1	P13020	P13020 [393-417]		2797.33	25	4	700.086	-1.95	-0.00136
	NYAEAKDVFLGTFLYEYSR			3	P07724	P07724 [342-360]		2286.11	19	3	762.707	-0.44	-0.00033
	QADAVYFLPITPQFVTEVIK			1	Q8C196	Q8C196 [478-497]		2279.23	20	3	760.417	1.37	0.00104
	QADLSGITGTK			1	Q03734	Q03734 [338-348]		1090.57	11	2	545.79	-0.88	-0.00048
	QAEFHVDESTTVK			1	Q00898	Q00898 [223-235]		1490.71	13	3	497.575	-1.93	-0.00096
	QAPSLPLPGR			1	P97873	P97873 [96-105]		1035.59	10	2	518.3	-2.15	-0.00111
	QAQQERDELADEIANSSGK			1	Q8VDD5	Q8VDD5 [1698-1716]		2088.98	19	3	696.997	-1.49	-0.00104
	QAQVKENENVINEYSSILEDQR			21	Q8K0E8	Q8K0E8 [149-170]		2606.27	22	2	1303.64	-0.44	-0.00057
	QDGSVDFGR			17	Q8K0E8	Q8K0E8 [276-284]		980.443	9	2	490.724	-2.09	-0.00103
	QDGTHVVEAVDATHIGK			2	Q8BH61	Q8BH61 [447-463]		1776.89	17	3	592.966	-1.76	-0.00104
	QEALELIK			2	P01027	P01027 [1043-1050]		943.546	8	2	472.276	-1.09	-0.00051
	QEALELIKK			1	P01027	P01027 [1043-1051]		1071.64	9	2	536.324	-0.72	-0.00039
	QEEDGIDVWTLLNGNKDDFLIYDR			1	P70274	P70274 [116-139]		2868.37	24	3	956.794	-0.67	-0.00064
	QEEDLANINQWVK			3	Q61247	Q61247 [197-209]		1586.78	13	2	793.893	-1.45	-0.00115
	QEIAEINR			2	P50446	P50446 [368-375]		972.511	8	2	486.759	-0.03	-2e-05
	QEMNKDLEEVKQK			6	Q00623	Q00623 [107-119]		1618.81	13	3	540.274	-2.7	-0.00146
	QEYDESGPSIVHR			3	P60710	P60710 [360-372]		1516.7	13	3	506.238	-1.2	-0.00061
	QFEDFTVYLGER			1	Q61147	Q61147 [716-727]		1503.71	12	2	752.357	-3.14	-0.00236
	QGETLNVLETGYSR			8	Q61508	Q61508 [225-238]		1566.78	14	2	783.892	0.06	5e-05
	QGFIDLPEFPFGLEPR			1	O35490	O35490 [259-274]		1861.95	16	2	931.481	3.2	0.00298
	QHDLGHMMR			4	P11276	P11276 [487-495]		1124.51	9	3	375.508	-0.57	-0.00021
	QHVIYGPWNLPQTGYSHLSR			4	Q61508	Q61508 [205-224]		2353.18	20	4	589.051	-0.89	-0.00052
	QKPDGVFQEDGPVIHQEMIGGFR			3	P01027	P01027 [1112-1134]		2584.26	23	4	646.82	-1.95	-0.00126
	QKTESELLEISGK			3	P23953	P23953 [287-299]		1461.78	13	3	487.931	-0.67	-0.00033
	QKTGLDSPTGFDSSDITANSFTVHWVAPR			59	P11276	P11276 [1444-1472]		3134.52	29	4	784.382	-3.99	-0.00312
	QKVAPLGAELQESAR			2	Q00623	Q00623 [140-154]		1596.87	15	3	532.96	-2.37	-0.00126
	QIATLHAQVTDMK			1	Q8VDD5	Q8VDD5 [1358-1370]		1455.76	13	3	485.924	-2.52	-0.00122
	QLEEAEEEAQR			2	Q8VDD5	Q8VDD5 [1878-1888]		1331.61	11	2	666.307	-1.2	-0.0008
	QLEQQVEEFRR			1	P06728	P06728 [295-305]		1461.74	11	3	487.918	-3.37	-0.00164
	QIGGDGMQDITDTYKFQEGQEEER			2	Q8BH61	Q8BH61 [469-492]		2774.22	24	3	925.419	8.07	0.00746
	QLLQANPILEAFGNAK			2	Q8VDD5	Q8VDD5 [210-225]		1726.95	16	2	863.977	-0.98	-0.00085
	QLMEVFK			1	P32261	P32261 [134-140]		894.475	7	2	447.742	1.48	0.00066
	QLMEVFKFDTISEK			1	P32261	P32261 [134-147]		1714.87	14	3	572.294	-1.92	-0.0011
	QLNYQHSDGSYSTFGNHGGGNTPGNTWLTAFVLK			3	Q61838	Q61838 [1027-1060]		3668.72	34	4	917.936	1.85	0.00169
	QIPGLIQNMTIR			2	Q61508	Q61508 [456-467]		1383.78	12	2	692.391	-1.62	-0.00112
	QLQALTR			1	Q61508	Q61508 [353-359]		829.489	7	2	415.248	-1.14	-0.00047
	QLQALTRLETEFQR			1	Q61508	Q61508 [353-366]		1732.93	14	3	578.315	-1.97	-0.00114
	QLQNIIQATSR			1	E9Q557	E9Q557 [283-293]		1271.71	11	2	636.357	-0.7	-0.00044
	QLQQVIAK			24	E9PV24	E9PV24 [204-211]		927.562	8	2	464.283	-2.78	-0.00129
	QLQQVIAKELLPTK			1	E9PV24	E9PV24 [204-217]		1608.97	14	3	536.994	-1.19	-0.00064
	QLQQVIAKELLPTKDR			2	E9PV24	E9PV24 [204-219]		1880.1	16	3	627.37	-0.01	-1e-05
	QLTSFIEK			2	P21614	P21614 [395-402]		965.53	8	2	483.268	-1.61	-0.00078
	QMSFSLAAEPIQGPYK			2	P28665	P28665 [189-204]		1766.88	16	2	883.942	-1.36	-0.0012
	QNGVLNSWTDQDSK			2	P01837	P01837 [49-62]		1591.73	14	2	796.372	1.9	0.00151
	QNGVLNSWTDQDSKDSTYSMSSTLTLTK			1	P01837	P01837 [49-76]		3107.45	28	3	1036.49	-0.94	-0.00098
	QNGVLNSWTDQDSKDSTYSMSSTLTLTKDEYER			2	P01837	P01837 [49-81]		3799.72	33	4	950.689	2.66	0.00252
	QNPMTLGNVVIFDK			4	P98086	P98086 [122-135]		1575.82	14	2	788.413	-0.82	-0.00064
	QNQEYQVLLDVR			1	Q497I4	Q497I4 [376-387]		1504.78	12	2	752.891	0.09	6e-05
	QPLTITVR			2	P01027	P01027 [418-425]		927.562	8	2	464.284	-2.12	-0.00098
	QQLEVFMK			2	O35490	O35490 [143-150]		1022.53	8	2	511.768	-4.12	-0.00211
	QQLGPNSGEVESHLSFLEK			1	P06728	P06728 [327-345]		2099.04	19	3	700.351	-1.07	-0.00075
	QQILTEFQEK			1	Q91WP6	Q91WP6 [145-154]		1263.66	10	2	632.331	-2.46	-0.00155
	QQLVPSYAR			1	P04186	P04186 [728-736]		1061.57	9	2	531.289	-2.34	-0.00124
	QQNSHGGFSSTQDTVVALQALSK			4	Q61838	Q61838 [1259-1281]		2403.19	23	3	801.734	-1.08	-0.00087
	QQNSNGGFSSTQDTVVALDALSK			3	P28665	P28665 [1243-1265]		2367.14	23	3	789.718	-1.79	-0.00141
	QQSQVLDAMQDSFAR			3	Q06890	Q06890 [167-181]		1723.81	15	2	862.406	-0.99	-0.00085
	QSLEASLAETEGR			5	P02535	P02535 [385-397]		1390.68	13	2	695.845	0.68	0.00047
	QSLILSTSQTTAPDAPPDPTVDQVDDTSIVVR			64	P11276	P11276 [798-829]		3366.69	32	3	1122.9	-0.46	-0.00052
	QSLVQATEENLNK			2	A6X935	A6X935 [324-336]		1473.75	13	2	737.381	-0.19	-0.00014
	QSVEADINGLR			2	P02535	P02535 [244-254]		1201.62	11	2	601.312	-0.94	-0.00056
	QSVEADINGLRR			2	P02535	P02535 [244-255]		1357.72	12	3	453.243	-3.32	-0.0015
	QTALAELVK			6	P07724	P07724 [550-558]		972.572	9	2	486.789	-0.93	-0.00045
	QTLENERGELANEVK			2	Q8VDD5	Q8VDD5 [1220-1234]		1729.87	15	3	577.295	-1.28	-0.00074
	QTNPSAMEVEEDDPVPEIR			1	Q01853	Q01853 [714-732]		2155.98	19	3	719.328	-5.79	-0.00416
	QTQVSVLPEGGETPLFK			2	P13020	P13020 [372-388]		1829.96	17	2	915.484	-2.11	-0.00193
	QTTQYPEANALVR			7	Q02105	Q02105 [128-140]		1490.76	13	2	745.883	-0.14	-0.00011
	QTVTSLLR			2	P19221	P19221 [484-491]		917.541	8	2	459.274	-1.89	-0.00087
	QVLTSEKTVLTGASGHLR			1	P01027	P01027 [68-85]		1897.05	18	4	475.019	1.57	0.00074
	QVSSGGVLLR			3	Q02105	Q02105 [202-211]		1015.59	10	2	508.298	-1.39	-0.0007
	QYLPALK			19	E9PV24	E9PV24 [220-226]		832.493	7	2	416.749	-2.04	-0.00085
	QYLPALKMSPVPDLVPGSFK			1	E9PV24	E9PV24 [220-239]		2187.19	20	3	729.734	-0.76	-0.00056
	QYNVGPLASK			16	P11276	P11276 [1040-1049]		1076.57	10	2	538.789	-1.77	-0.00095
	QYNVGPLASKYPLR			7	P11276	P11276 [1040-1053]		1605.87	14	3	535.962	-1.31	-0.0007
	QYSAAVGRGESAGIVK			1	A6X935	A6X935 [104-119]		1592.84	16	3	531.617	-1.65	-0.00088
	RAEDEHLGILGPPIHANVGDK			1	Q61147	Q61147 [794-814]		2238.16	21	4	560.296	-0.24	-0.00014
	RAVPPNNSNAAEVDLPTEELQGLVPR			1	Q8BH61	Q8BH61 [13-38]		2786.44	26	3	929.482	-4.47	-0.00415
	RDAYISETSIAGSVLR			1	Q07968	Q07968 [619-634]		1737.91	16	3	579.976	-0.35	-0.0002
	RGDEVWIEKDPAK			8	P98086	P98086 [211-223]		1542.79	13	2	771.897	-2.31	-0.00178
	RGHIFVQTDQPIYNPGQR			1	P01029	P01029 [136-153]		2126.09	18	4	532.277	-1.14	-0.00061
	RHPDYSVSLLLR			136	P07724	P07724 [361-372]		1455.81	12	3	485.94	-0.9	-0.00044
	RKEEPPSLRPAPPPISGGGYR			47	Q8K0E8	Q8K0E8 [42-62]		2261.21	21	4	566.059	-0.4	-0.00023
	RKLEGDSTDLSDQIAELQAQIAELK			3	Q8VDD5	Q8VDD5 [1051-1075]		2771.44	25	3	924.483	-2.28	-0.00211
	RLAQIHFPR			3	P07758	P07758 [300-308]		1137.66	9	3	379.892	-1.74	-0.00066
	RLAQIHIPR			2	Q00898	Q00898 [300-308]		1103.68	9	3	368.564	-2.4	-0.00088
	RIDGSLDFK			14	Q8VCM7	Q8VCM7 [222-230]		1050.56	9	2	525.782	-0.51	-0.00027
	RIDGSLDFKK			28	Q8VCM7	Q8VCM7 [222-231]		1178.65	10	2	589.829	-1.07	-0.00063
	RIEILR			20	E9PV24	E9PV24 [138-143]		799.515	6	2	400.26	-1.49	-0.00059
	RLEVDIDIK			197	E9PV24	E9PV24 [169-177]		1100.63	9	2	550.819	-0.97	-0.00053
	RLEVDIDIKIR			10	E9PV24	E9PV24 [169-179]		1369.82	11	3	457.276	-2.06	-0.00094
	RLPGDIQVVPIGVGPHANMQELER			2	Q8CIZ8	Q8CIZ8 [1618-1641]		2625.39	24	3	875.803	0.75	0.00066
	RLSFQEALR			2	Q07968	Q07968 [653-661]		1119.63	9	2	560.315	-3.52	-0.00197
	RLWWLDLK			2	Q91X72	Q91X72 [377-384]		1129.65	8	2	565.328	-3.36	-0.0019
	RPDITPELR			3	P07361	P07361 [149-157]		1096.61	9	2	548.809	-0.6	-0.00033
	RPDITPELREVFQK			1	P07361	P07361 [149-162]		1727.94	14	3	576.653	0.13	8e-05
	RPDSSVPSSGTAGMVETTAYALLASLK			2	P06684	P06684 [1238-1264]		2709.38	27	3	903.799	1.98	0.00179
	RPDVLHQLR			2	P03953	P03953 [163-171]		1133.65	9	3	378.555	-2.98	-0.00113
	RPEEPPRKDPSSNDPLTETIR			2	P28665	P28665 [714-734]		2434.23	21	4	609.311	-4.12	-0.00251
	RPGAAEPSPDGTTGHTYNQYTQR			38	P11276	P11276 [2425-2447]		2504.15	23	3	835.388	-1.74	-0.00145
	RSDAQIHIPR			3	Q00897	Q00897 [299-308]		1192.65	10	3	398.223	-0.78	-0.00031
	RSELLESLNK			1	Q61838	Q61838 [1175-1184]		1188.66	10	2	594.831	-2.9	-0.00172
	RSELLESLNKDAVK			1	Q61838	Q61838 [1175-1188]		1601.89	14	3	534.632	-1.94	-0.00104
	RTPITVVR			1	P13020	P13020 [739-746]		941.589	8	2	471.298	0.61	0.00029
	RTQVPEVFLSK			1	P21614	P21614 [353-363]		1303.74	11	3	435.25	-0.45	-0.0002
	RTTPPTAATPVR			4	P11276	P11276 [2149-2160]		1267.71	12	3	423.241	-2.8	-0.00118
	RVAEGTQVLELPFKGDDITMVLILPKPEK			2	P32261	P32261 [295-323]		3236.8	29	4	809.955	0.45	0.00036
	RVDSVNPPYPR			5	P29788	P29788 [454-464]		1299.68	11	3	433.897	-3.32	-0.00144
	RVLDELTLAR			2	Q6IFX2; Q61414; P19001; Q61781; Q9QWL7	Q6IFX2 [202-211]; Q61414 [207-216]; P19001 [191-200]; Q61781 [229-238]; Q9QWL7 [192-201]		1185.69	10	2	593.351	0	0
	SADNLVSGFSLK			1	P26262	P26262 [181-192]		1237.64	12	2	619.324	-1.21	-0.00075
	SDNVPPPTDLQFVELTDVK			21	P11276	P11276 [903-921]		2114.07	19	3	705.358	-2.5	-0.00176
	SDNVPPPTDLQFVELTDVKVTIMWTPPDSVVSGYR			9	P11276	P11276 [903-937]		3902.95	35	4	976.492	-1.01	-0.00099
	SDVTMNFDVENAVLGK			2	Q8BH61	Q8BH61 [517-532]		1738.83	16	2	869.921	1.59	0.00139
	SDVTMNFDVENAVLGKDFK			1	Q8BH61	Q8BH61 [517-535]		2129.02	19	3	710.343	-3.07	-0.00218
	SEETKQNEAFSLTAK			3	P01027	P01027 [1321-1335]		1682.82	15	2	841.915	0	0
	SEHHLYKPQASSAEVEMNAYVVLAR			29	P28665	P28665 [1194-1218]		2829.4	25	4	708.105	0.43	0.0003
	SELEEDIIPEEDIISR			2	P01027	P01027 [749-764]		1886.92	16	2	943.963	-1.83	-0.00173
	SELLESLNK			1	Q61838	Q61838 [1176-1184]		1032.56	9	2	516.782	-1.29	-0.00067
	SELLESLNKDAVK			1	Q61838	Q61838 [1176-1188]		1445.78	13	3	482.599	-1.74	-0.00084
	SELLESLNKDAVKEEDSLHWQRPGDVQK			4	Q61838	Q61838 [1176-1203]		3250.63	28	5	650.932	-0.71	-0.00046
	SEITELR			1	P02535	P02535 [361-367]		847.452	7	2	424.229	-1.11	-0.00047
	SEPLIGR			4	P11276	P11276 [2072-2078]		771.436	7	2	386.221	-2.25	-0.00087
	SFNTVPYIVGFNK			1	P23953	P23953 [328-340]		1485.77	13	2	743.39	-0.68	-0.00051
	SFQHLLQTLNRPDSELQLSTGNGLFVNNDLK			8	P07758; P22599; Q00897	P07758 [113-143]; P22599 [113-143]; Q00897 [113-143]		3498.8	31	4	875.454	-0.93	-0.00081
	SFQPDTGRIEVFR			1	Q05920	Q05920 [386-398]		1551.79	13	3	517.935	-1.34	-0.00069
	SFYFPMSVDK			2	Q07968	Q07968 [45-54]		1220.57	10	2	610.787	0.58	0.00035
	SFYFPMSVDKK			3	Q07968	Q07968 [45-55]		1348.66	11	2	674.834	0.35	0.00024
	SGAQATWTEVSWPHEK			4	Q91X72	Q91X72 [385-400]		1813.85	16	3	605.287	-2.19	-0.00133
	SGIPIVTSPYQIHFTK			4	P01027	P01027 [345-360]		1787.97	16	3	596.66	-2.47	-0.00147
	SGNQYMLHR			5	O08677	O08677 [50-58]		1105.52	9	2	553.263	-1.27	-0.0007
	SGTSPKPWIYEISK			1	P01679	P01679 [39-52]		1592.83	14	3	531.617	2.99	0.00159
	SGYVFELLR			2	Q9ESB3	Q9ESB3 [44-52]		1083.58	9	2	542.294	-3.06	-0.00166
	SHAEDLGNLEGVKPAVLTR			1	P04919	P04919 [176-194]		2006.07	19	4	502.272	-0.54	-0.00027
	SKDFQLFSSPLGK			4	Q921I1	Q921I1 [298-310]		1453.77	13	2	727.389	1.04	0.00076
	SKEFVEEVIQR			3	Q8CIZ8	Q8CIZ8 [1517-1527]		1363.72	11	2	682.363	-1.88	-0.00128
	SLAPLTVGVQEK			2	P06728	P06728 [222-233]		1241.71	12	2	621.358	-1.75	-0.00108
	SLDEEAIKENNSIHWK			2	P28665	P28665 [1171-1186]		1912.94	16	3	638.319	1.46	0.00093
	SLDLDSIIAEVK			14	P50446; Q8BGZ7; Q922U2	P50446 [316-327]; Q8BGZ7 [314-325]; Q922U2 [326-337]		1302.72	12	2	651.861	-0.37	-0.00024
	SLEWIGDINPNNGGTSYNQK			1	P06330	P06330 [44-63]		2207.04	20	2	1104.02	-3.17	-0.0035
	SIFSAVLDELK			2	Q8C196	Q8C196 [1090-1100]		1221.67	11	2	611.341	2.6	0.00159
	SLHTLFGDK			4	P07724	P07724 [89-97]		1017.54	9	2	509.271	-0.79	-0.0004
	SILEDLR			18	Q8K0E8	Q8K0E8 [190-196]		845.473	7	2	423.239	-1.88	-0.0008
	SILEDLRSK			8	Q8K0E8	Q8K0E8 [190-198]		1060.6	9	2	530.803	-1.19	-0.00063
	SIILTIPK			2	Q8BH61	Q8BH61 [625-632]		884.582	8	2	442.794	0.07	3e-05
	SLLNSLEEAK			1	Q06890	Q06890 [68-77]		1103.59	10	2	552.3	-1.1	-0.00061
	SLLNSLEEAKK			4	Q06890	Q06890 [68-78]		1231.69	11	3	411.234	-2.03	-0.00083
	SIPPYNTEVTETTIVITWTPAPR			111	P11276	P11276 [1089-1111]		2586.34	23	2	1293.68	-0.09	-0.00011
	SLQDIIAILGMDELSEEDKLTVSR			1	P56480	P56480 [433-456]		2675.38	24	3	892.464	-1.4	-0.00125
	SLQDLQLTNNK			1	P51885	P51885 [138-148]		1273.67	11	2	637.342	1.11	0.00071
	SLQPEIQPFPQTASR			2	Q9ESB3	Q9ESB3 [488-502]		1698.88	15	2	849.943	-0.75	-0.00064
	SLSLILYSR			2	P21614	P21614 [42-50]		1051.61	9	2	526.31	-1.69	-0.00089
	SISPDVR			2	P11276	P11276 [1950-1956]		773.415	7	2	387.21	-2.74	-0.00106
	SLSQNYGVLK			1	Q61171	Q61171 [110-119]		1108.6	10	2	554.803	-1.03	-0.00057
	SMEAEMIQLQEELAAAER			5	Q8VDD5	Q8VDD5 [1677-1694]		2048.96	18	2	1024.99	1.66	0.0017
	SNPTLNEYHTR			6	Q00623	Q00623 [206-216]		1331.63	11	3	444.548	-2.89	-0.00128
	SNQAELLPSK			3	A6X935	A6X935 [366-375]		1086.58	10	2	543.794	0.96	0.00052
	SNYNFEKPFLWLAR			1	P62827	P62827 [153-166]		1784.91	14	3	595.641	-1.31	-0.00078
	SPTEPVPQAPALWIETTAYALLHLLLR			2	P01029	P01029 [1245-1271]		3000.66	27	3	1000.89	1.45	0.00145
	SPVSIEVTGSGSK			1	Q8K182	Q8K182 [259-271]		1247.65	13	2	624.328	0.18	0.00011
	SQDEAPGDPTQQLNLK			1	Q8K1B8	Q8K1B8 [386-401]		1740.84	16	2	870.922	-1.61	-0.0014
	SQKEVLVTIESSGTFSK			3	Q61838	Q61838 [1290-1306]		1839.97	17	3	613.993	-2.76	-0.00169
	SQLPGIVAGGR			2	P32261	P32261 [382-392]		1054.6	11	2	527.803	-1.25	-0.00066
	SQLPGIVAGGRDDLYVSDAFHK			3	P32261	P32261 [382-403]		2345.19	22	4	587.052	-0.65	-0.00038
	SQLQEAPPEWK			17	E9PV24	E9PV24 [240-250]		1312.65	11	2	656.83	-0.89	-0.00058
	SQLQEAPPEWKALTEMR			3	E9PV24	E9PV24 [240-256]		2014.01	17	3	672.006	-1.59	-0.00107
	SQSEQDTVLNGDFIVR			2	A6X935	A6X935 [225-240]		1807.88	16	2	904.444	-0.38	-0.00034
	SRAEAESWYQTK			3	P50446; Q8BGZ7; Q8VED5	P50446 [337-348]; Q8BGZ7 [335-346]; Q8VED5 [325-336]		1455.69	12	2	728.345	-1.81	-0.00132
	SRTEAESWYQTK			3	Q922U2	Q922U2 [347-358]		1485.7	12	2	743.351	-1.17	-0.00087
	SRWYSMKETTMK			1	Q8VCM7	Q8VCM7 [399-410]		1547.73	12	3	516.581	-3.21	-0.00166
	SSASPTGNVLLSPLSVATALSALSLGAEHR			1	P97298	P97298 [69-98]		2906.56	30	3	969.523	-1.02	-0.00099
	SSDADWVTEK			1	P04186	P04186 [326-335]		1137.51	10	2	569.255	-3.07	-0.00175
	SSDGAREPQFISR			4	P29788	P29788 [324-336]		1449.71	13	3	483.907	-1.04	-0.0005
	SSDLVSANRLFGDK			1	P32261	P32261 [170-183]		1508.77	14	3	503.593	-4	-0.00201
	SSEATQDSELATLR			1	Q8R0Z6	Q8R0Z6 [45-58]		1507.72	14	2	754.366	1.2	0.00091
	SSGSLFNNAMK			3	P28665	P28665 [1084-1094]		1155.55	11	2	578.276	-0.61	-0.00035
	SSIAELNNNIQSVSDTSSVTFQYLTLLK			55	Q8K0E8	Q8K0E8 [115-142]		3072.57	28	3	1024.86	0.09	9e-05
	SSIAELNNNIQSVSDTSSVTFQYLTLLKDMWK			9	Q8K0E8	Q8K0E8 [115-146]		3632.82	32	3	1211.61	-1.97	-0.00239
	SSIAELNNNIQSVSDTSSVTFQYLTLLKDMWKK			1	Q8K0E8	Q8K0E8 [115-147]		3760.91	33	4	940.984	0.87	0.00081
	SSPFQLFGSPHGEDLLFTDAAHGLLR			1	Q9DBD0	Q9DBD0 [298-323]		2812.41	26	4	703.858	2.3	0.00162
	SSPVIIDASTAIDAPSNLR			64	P11276	P11276 [1982-2000]		1927.01	19	2	964.01	-0.31	-0.0003
	SSSAPVASPNVR			1	Q05920	Q05920 [19-30]		1171.61	12	2	586.307	-0.07	-4e-05
	SSSATYMELR			3	P06330	P06330 [75-84]		1144.53	10	2	572.769	-0.41	-0.00023
	SSSQVYPVQR			1	Q9JJN5	Q9JJN5 [418-427]		1150.59	10	2	575.795	-1.36	-0.00078
	SSTGAVTTSNYANWVQEKPDHLFTGLIGGTNNR			1	P01723	P01723 [44-76]		3535.72	33	4	884.686	0.29	0.00026
	SSTTNGFDDGIIWATWK			42	Q8VCM7	Q8VCM7 [382-398]		1898.89	17	2	949.949	-0.46	-0.00044
	SSTTNGFDDGIIWATWKSR			1	Q8VCM7	Q8VCM7 [382-400]		2142.03	19	3	714.68	0.09	6e-05
	SSVAVPYVIVPLK			3	P01027	P01027 [892-904]		1371.82	13	2	686.415	-0.97	-0.00066
	SSVAVPYVIVPLKIGQQEVEVK			1	P01027	P01027 [892-913]		2382.36	22	3	794.791	-1.89	-0.0015
	SSVQMNTNFFHESGLEAR			1	E9Q414	E9Q414 [897-914]		2053.94	18	3	685.318	0.62	0.00043
	SSVYLQMNNLR			2	P01797	P01797 [79-89]		1324.67	11	2	662.836	-2.32	-0.00154
	STAGDTHLGGEDFDNR			2	P63017	P63017 [221-236]		1691.73	16	3	564.579	-2.65	-0.00149
	STATINNIKPGADYTITLYAVTGR			131	P11276	P11276 [1591-1614]		2540.34	24	3	847.45	0.36	0.0003
	STELLIR			2	P84244; P68433; P84228	P84244 [58-64]; P68433 [58-64]; P84228 [58-64]		831.493	7	2	416.25	-0.94	-0.00039
	STGIEAIKPK			3	P06909	P06909 [757-766]		1043.61	10	2	522.307	-2.57	-0.00134
	STQDTVVTLDALSAYWIASHTTEEK			3	P01029	P01029 [1297-1321]		2766.35	25	3	922.786	-0.89	-0.00082
	STTKDLLFRDDTK			1	Q921I1	Q921I1 [642-654]		1539.8	13	3	513.938	-1.71	-0.00088
	STTPDITGYR			19	P11276	P11276 [1197-1206]		1110.54	10	2	555.775	-0.27	-0.00015
	STTTGHLIYK			1	P10126	P10126 [21-30]		1120.6	10	2	560.802	-2.11	-0.00118
[truncated: 357 more rows]

## Sheet: 4.Secretome_ER 
	Sequence	Biotinylation	All Modifications	# PSMs	Master Protein Accessions	Positions in Master Proteins	Modifications in Master Proteins (all Sites)	Theo. MH+ [Da]	Sequence Length	Charge (by Search Engine): Sequest HT	m/z [Da] (by Search Engine): Sequest HT	DeltaM [ppm] (by Search Engine): Sequest HT	Deltam/z [Da] (by Search Engine): Sequest HT
	KQLELGKETK	1xBiotin [K]	1xBiotin [K]	2	Q60590	Q60590 [190-199]	Q60590 1xBiotin [K190; K196]	1399.76	10	3	467.258	-0.66	-0.00031
	GDKTFDKTDFANWASSLANAPALISQR	1xBiotin [K]	1xBiotin [K]	4	P06683	P06683 [449-475]	P06683 1xBiotin [K451; K455]	3150.53	27	3	1050.85	-1.62	-0.0017
	LQTCCDKPLLKK	1xBiotin [K]	1xBiotin [K]; 2xCarbamidomethyl [C4; C5]	6	P07724	P07724 [299-310]	P07724 1xBiotin [K305; K309]	1729.88	12	3	577.299	1.03	0.0006
	VAQLEAQCQEPCKDSVQIHDTTGKDCQEIANK	1xBiotin [K]	1xBiotin [K]; 3xCarbamidomethyl [C8; C12; C26]	3	Q8VCM7	Q8VCM7 [153-184]	Q8VCM7 1xBiotin [K165; K176]	3926.78	32	5	786.165	4.25	0.00334
	KLVVLPFPGK	1xBiotin [K1]	1xBiotin [K1]	1	Q9QXC1	Q9QXC1 [358-367]	Q9QXC1 1xBiotin [K358]	1323.79	10	2	662.396	-0.03	-2e-05
	KLISVDTEQSNFYLQNGPDR	1xBiotin [K1]	1xBiotin [K1]	2	Q61147	Q61147 [43-62]	Q61147 1xBiotin [K43]	2550.23	20	3	850.747	-0.54	-0.00046
	KQLELGK	1xBiotin [K1]	1xBiotin [K1]	3	Q60590	Q60590 [190-196]	Q60590 1xBiotin [K190]	1041.58	7	2	521.29	-2.72	-0.00142
	KLSVSQVVHK	1xBiotin [K1]	1xBiotin [K1]	2	P07759	P07759 [351-360]	P07759 1xBiotin [K351]	1350.76	10	3	450.923	-1.44	-0.00065
	AVDQSVLLLKPESELSPSWIYNLPGMQQNK	1xBiotin [K10]	1xBiotin [K10]	2	P28665	P28665 [591-620]	P28665 1xBiotin [K600]	3610.83	30	3	1204.29	4.68	0.00564
	ITCPPPPVPKFALLK	1xBiotin [K10]	1xBiotin [K10]; 1xCarbamidomethyl [C3]	1	Q01339	Q01339 [140-154]	Q01339 1xBiotin [K149]	1904.05	15	3	635.36	6.94	0.00441
	TDCDVLPTVKNAIIR	1xBiotin [K10]	1xBiotin [K10]; 1xCarbamidomethyl [C3]	1	P06909	P06909 [992-1006]	P06909 1xBiotin [K1001]	1940.99	15	3	647.669	-0.96	-0.00062
	DSCIGTLVVKGDPR	1xBiotin [K10]	1xBiotin [K10]; 1xCarbamidomethyl [C3]	1	P01027	P01027 [557-570]	P01027 1xBiotin [K566]	1742.86	14	2	871.933	1.73	0.00151
	CSVFYAAPTKSQLLATLCSGDVCQCAEGK	1xBiotin [K10]	1xBiotin [K10]; 4xCarbamidomethyl [C1; C18; C23; C25]	1	P01029	P01029 [1560-1588]	P01029 1xBiotin [K1569]	3447.55	29	3	1149.85	-3.26	-0.00374
	HQTVLDNTEGKNPAEWAK	1xBiotin [K11]	1xBiotin [K11]	2	Q921I1	Q921I1 [555-572]	Q921I1 1xBiotin [K565]	2264.08	18	3	755.364	0.54	0.00041
	HSLMPMLETLKTQVQSVIDK	1xBiotin [K11]	1xBiotin [K11]	4	Q00623	Q00623 [237-256]	Q00623 1xBiotin [K247]	2524.3	20	3	842.107	3.08	0.00259
	DLQILAEFHEKTR	1xBiotin [K11]	1xBiotin [K11]	3	P07759; Q03734	P07759 [145-157]; Q03734 [144-156]	P07759 1xBiotin [K155]; Q03734 1xBiotin [K154]	1825.93	13	3	609.31	-5.77	-0.00351
	TVAIHTLDPEKLGQGGVQK	1xBiotin [K11]	1xBiotin [K11]	1	P01027	P01027 [941-959]	P01027 1xBiotin [K951]	2217.17	19	3	739.727	-1.85	-0.00137
	EINLQDYEGHQKQLQQVIAK	1xBiotin [K12]	1xBiotin [K12]	1	E9PV24	E9PV24 [192-211]	E9PV24 1xBiotin [K203]	2608.32	20	3	870.113	1.93	0.00168
	CTLKPCEFPQFKYGR	1xBiotin [K12]	1xBiotin [K12]; 2xCarbamidomethyl [C1; C6]	1	P06909	P06909 [320-334]	P06909 1xBiotin [K331]	2157.01	15	3	719.675	0.77	0.00055
	YMCENQATISSKLQTCCDKPLLK	1xBiotin [K12]	1xBiotin [K12]; 3xCarbamidomethyl [C3; C16; C17]	4	P07724	P07724 [287-309]	P07724 1xBiotin [K298]	3014.39	23	3	1005.47	-1.98	-0.00199
	YMCENQATISSKLQTCCDKPLLKK	1xBiotin [K12]	1xBiotin [K12]; 3xCarbamidomethyl [C3; C16; C17]	2	P07724	P07724 [287-310]	P07724 1xBiotin [K298]	3142.49	24	4	786.381	4.67	0.00367
	SKDFQLFSSPLGKDLLFK	1xBiotin [K13]	1xBiotin [K13]	3	Q921I1	Q921I1 [298-315]	Q921I1 1xBiotin [K310]	2296.2	18	3	766.073	-0.15	-0.00011
	AIQVYYNPDQPPKPGMIDSATQK	1xBiotin [K13]	1xBiotin [K13]	3	Q8VCM7	Q8VCM7 [88-110]	Q8VCM7 1xBiotin [K100]	2787.35	23	3	929.786	-1.64	-0.00152
	LSPQSIYNLLPGKTVQGAFFGVPVYK	1xBiotin [K13]	1xBiotin [K13]	4	Q61838	Q61838 [612-637]	Q61838 1xBiotin [K624]	3049.62	26	3	1017.21	0.77	0.00078
	MSPVPDLVPGSFKSQLQEAPPEWK	1xBiotin [K13]	1xBiotin [K13]	3	E9PV24	E9PV24 [227-250]	E9PV24 1xBiotin [K239]	2893.43	24	3	965.149	1.98	0.00191
	TVQGAFFGVPVYKDHENCISGEDITHNGIVYTPK	1xBiotin [K13]	1xBiotin [K13]; 1xCarbamidomethyl [C18]	1	Q61838	Q61838 [625-658]	Q61838 1xBiotin [K637]	4018.91	34	4	1005.48	1.54	0.00154
	SAGWVIPIGLLFCKLSEPR	1xBiotin [K14]	1xBiotin [K14]; 1xCarbamidomethyl [C13]	1	Q921I1	Q921I1 [144-162]	Q921I1 1xBiotin [K157]	2369.25	19	3	790.421	-0.68	-0.00053
	TDFTGTVAGWGLTQKGLLAR	1xBiotin [K15]	1xBiotin [K15]	1	Q91WP0	Q91WP0 [564-583]	Q91WP0 1xBiotin [K578]	2318.2	20	3	773.404	0.94	0.00073
	TVMDDFAQFLDTCCKAADKDTCFSTEGPNLVTR	1xBiotin [K15]	1xBiotin [K15]; 3xCarbamidomethyl [C13; C14; C22]	5	P07724	P07724 [570-602]	P07724 1xBiotin [K584]	4039.76	33	4	1010.7	-0.14	-0.00014
	APFALQVNTLPLNFDKAGDHR	1xBiotin [K16]	1xBiotin [K16]	4	Q61838	Q61838 [1358-1378]	Q61838 1xBiotin [K1373]	2550.29	21	3	850.768	-1.36	-0.00115
	RPCFSALTVDETYVPKEFK	1xBiotin [K16]	1xBiotin [K16]; 1xCarbamidomethyl [C3]	1	P07724	P07724 [509-527]	P07724 1xBiotin [K524]	2513.22	19	3	838.412	0.94	0.00079
	SSTTNGFDDGIIWATWKSR	1xBiotin [K17]	1xBiotin [K17]	7	Q8VCM7	Q8VCM7 [382-400]	Q8VCM7 1xBiotin [K398]	2368.1	19	2	1184.55	-0.13	-0.00016
	YCTAISGDLHILPVAFKGDSFTR	1xBiotin [K17]	1xBiotin [K17]; 1xCarbamidomethyl [C2]	2	Q01279	Q01279 [361-383]	Q01279 1xBiotin [K377]	2794.37	23	3	932.127	-0.74	-0.00069
	ISFDPQDTFESEFYLDEKR	1xBiotin [K18]	1xBiotin [K18]	2	P07759; Q03734	P07759 [218-236]; Q03734 [217-235]	P07759 1xBiotin [K235]; Q03734 1xBiotin [K234]	2592.16	19	3	864.722	-2.85	-0.00247
	LSEDQEDCILYSSWLAEKHTNLVPHGTEK	1xBiotin [K18]	1xBiotin [K18]; 1xCarbamidomethyl [C8]	11	P28665	P28665 [627-655]	P28665 1xBiotin [K644]	3625.69	29	3	1209.24	-0.72	-0.00087
	LSEDQEDCILYSSWLAEKHTNLVPHGTEKDVYR	1xBiotin [K18]	1xBiotin [K18]; 1xCarbamidomethyl [C8]	19	P28665	P28665 [627-659]	P28665 1xBiotin [K644]	4158.95	33	4	1040.49	0.28	0.00029
	DAVKEEDSLHWQRPGDVQKVK	1xBiotin [K19]	1xBiotin [K19]	1	Q61838	Q61838 [1185-1205]	Q61838 1xBiotin [K1203]	2690.34	21	4	673.338	-2.6	-0.00175
	IFNNGADLSGITEENAPLKLSK	1xBiotin [K19]	1xBiotin [K19]	1	P22599; Q00897	P22599 [329-350]; Q00897 [329-350]	P22599 1xBiotin [K347]; Q00897 1xBiotin [K347]	2557.3	22	3	853.103	-0.69	-0.00059
	ILASGDNQGIPILSNIKLK	1xBiotin [K19]	1xBiotin [K19]	1	P16301	P16301 [246-264]	P16301 1xBiotin [K264]	2220.24	19	3	740.753	1.64	0.00122
	IFNNGADLSGITEENAPLKLSQAVHK	1xBiotin [K19]	1xBiotin [K19]	1	P07758	P07758 [329-354]	P07758 1xBiotin [K347]	2992.52	26	3	998.182	3.57	0.00356
	ETAAATFFSSSCVPCADGKMFPSLCQLCAGK	1xBiotin [K19]	1xBiotin [K19]; 4xCarbamidomethyl [C12; C15; C25; C28]	2	Q9DBD0	Q9DBD0 [161-191]	Q9DBD0 1xBiotin [K179]	3624.58	31	3	1208.86	0.05	6e-05
	SKDFQLFSSPLGK	1xBiotin [K2]	1xBiotin [K2]	3	Q921I1	Q921I1 [298-310]	Q921I1 1xBiotin [K299]	1679.85	13	2	840.423	-3.95	-0.00331
	WKNPITSVDAAFR	1xBiotin [K2]	1xBiotin [K2]	3	Q91X72	Q91X72 [90-102]	Q91X72 1xBiotin [K91]	1730.87	13	2	865.938	0.24	0.00021
	VKALSFYQPR	1xBiotin [K2]	1xBiotin [K2]	13	Q61838	Q61838 [1204-1213]	Q61838 1xBiotin [K1205]	1434.76	10	2	717.882	0.21	0.00015
	TKTEGLVQVK	1xBiotin [K2]	1xBiotin [K2]	1	Q61129	Q61129 [124-133]	Q61129 1xBiotin [K125]	1328.72	10	2	664.865	-0.98	-0.00065
	QKVAPLGAELQESAR	1xBiotin [K2]	1xBiotin [K2]	4	Q00623	Q00623 [140-154]	Q00623 1xBiotin [K141]	1822.95	15	3	608.322	2.03	0.00123
	SKLQLTNK	1xBiotin [K2]	1xBiotin [K2]	1	P39039	P39039 [108-115]	P39039 1xBiotin [K109]	1157.63	8	2	579.32	-1.59	-0.00092
	TKTPNTSPAELK	1xBiotin [K2]	1xBiotin [K2]	1	P21614	P21614 [428-439]	P21614 1xBiotin [K429]	1512.77	12	2	756.889	-0.98	-0.00074
	TKTPNTSPAELKDMVEK	1xBiotin [K2]	1xBiotin [K2]	3	P21614	P21614 [428-444]	P21614 1xBiotin [K429]	2115.05	17	3	705.688	2.11	0.00149
	EKTSNFNADFALK	1xBiotin [K2]	1xBiotin [K2]	1	P06683	P06683 [226-238]	P06683 1xBiotin [K227]	1710.82	13	2	855.91	-2.13	-0.00182
	EKVTSSGTSTTHR	1xBiotin [K2]	1xBiotin [K2]	5	E9PV24	E9PV24 [394-406]	E9PV24 1xBiotin [K395]	1616.77	13	3	539.595	-0.04	-2e-05
	GKTAVTAAGTPCQGWAAQEPHR	1xBiotin [K2]	1xBiotin [K2]; 1xCarbamidomethyl [C12]	2	P20918	P20918 [491-512]	P20918 1xBiotin [K492]	2520.19	22	3	840.733	-1.58	-0.00133
	VKAAPLSLCALTAVDQSVLLLKPEAK	1xBiotin [K2]	1xBiotin [K2]; 1xCarbamidomethyl [C9]	1	Q61838	Q61838 [586-611]	Q61838 1xBiotin [K587]	2961.65	26	3	987.888	-0.58	-0.00058
	VKSTELCAGQLAGGVDSCQGDSGGPLVCFEK	1xBiotin [K2]	1xBiotin [K2]; 3xCarbamidomethyl [C7; C18; C28]	1	P20918	P20918 [741-771]	P20918 1xBiotin [K742]	3452.56	31	3	1151.53	2.8	0.00322
	HPDLSGFFDNHFGLISPNFKEFGSK	1xBiotin [K20]	1xBiotin [K20]	1	E9PV24	E9PV24 [461-485]	E9PV24 1xBiotin [K480]	3063.45	25	4	766.618	0.93	0.00071
	AAPLSLCALTAVDQSVLLLKPEAK	1xBiotin [K20]	1xBiotin [K20]; 1xCarbamidomethyl [C7]	1	Q61838	Q61838 [588-611]	Q61838 1xBiotin [K607]	2734.49	24	3	912.164	-3.38	-0.00308
	AVLTSQETLFGGSDCTGNFCLFKSTTK	1xBiotin [K23]	1xBiotin [K23]; 2xCarbamidomethyl [C15; C20]	2	Q921I1	Q921I1 [619-645]	Q921I1 1xBiotin [K641]	3195.48	27	3	1065.83	-0.29	-0.00031
	THSDSDILTNIEDPSSHVPEFSSSSKTSTVK	1xBiotin [K26]	1xBiotin [K26]	1	E9PV24	E9PV24 [486-516]	E9PV24 1xBiotin [K511]	3558.65	31	4	890.422	3.26	0.0029
	FTGQHFCGGTLIAPEWVLTAAHCLEKSSRPEFYK	1xBiotin [K26]	1xBiotin [K26]; 2xCarbamidomethyl [C7; C23]	1	P20918	P20918 [603-636]	P20918 1xBiotin [K628]	4163.99	34	5	833.606	2.32	0.00193
	NTKDSPVLLDFFEDSELYRK	1xBiotin [K3]	1xBiotin [K3]	1	Q9ESB3	Q9ESB3 [135-154]	Q9ESB3 1xBiotin [K137]	2642.28	20	3	881.432	0.58	0.00051
	HFKAATLELSEVK	1xBiotin [K3]	1xBiotin [K3]	2	P55937	P55937 [1204-1216]	P55937 1xBiotin [K1206]	1698.89	13	2	849.949	1.94	0.00165
	VAKDIAYLGITDVR	1xBiotin [K3]	1xBiotin [K3]	1	P41317	P41317 [173-186]	P41317 1xBiotin [K175]	1759.94	14	2	880.476	1.65	0.00145
	NNKDSNSLTR	1xBiotin [K3]	1xBiotin [K3]	1	E9PV24	E9PV24 [99-108]	E9PV24 1xBiotin [K101]	1374.64	10	2	687.825	-0.92	-0.00063
	EFKAETFTFHSDICTLPEK	1xBiotin [K3]	1xBiotin [K3]; 1xCarbamidomethyl [C14]	1	P07724	P07724 [525-543]	P07724 1xBiotin [K527]	2526.17	19	3	842.73	2.94	0.00248
	EFKAETFTFHSDICTLPEKEK	1xBiotin [K3]	1xBiotin [K3]; 1xCarbamidomethyl [C14]	3	P07724	P07724 [525-545]	P07724 1xBiotin [K527]	2783.31	21	3	928.437	-2.98	-0.00277
	STTKDLLFR	1xBiotin [K4]	1xBiotin [K4]	2	Q921I1	Q921I1 [642-650]	Q921I1 1xBiotin [K645]	1306.68	9	2	653.845	-0.44	-0.00029
	STTKDLLFRDDTK	1xBiotin [K4]	1xBiotin [K4]	4	Q921I1	Q921I1 [642-654]	Q921I1 1xBiotin [K645]	1765.88	13	3	589.298	0.05	3e-05
	DHMKTVLPPDGPR	1xBiotin [K4]	1xBiotin [K4]	2	Q921I1	Q921I1 [43-55]	Q921I1 1xBiotin [K46]	1688.82	13	3	563.612	-1.17	-0.00066
	NNGKEDLIWEILK	1xBiotin [K4]	1xBiotin [K4]	1	Q921I1	Q921I1 [275-287]	Q921I1 1xBiotin [K278]	1797.92	13	2	899.461	-2.94	-0.00265
	ELIKAIQVYYNPDQPPKPGMIDSATQK	1xBiotin [K4]	1xBiotin [K4]	3	Q8VCM7	Q8VCM7 [84-110]	Q8VCM7 1xBiotin [K87]	3270.65	27	3	1090.89	-0.13	-0.00015
	SYVKVFSPK	1xBiotin [K4]	1xBiotin [K4]	3	Q61147	Q61147 [898-906]	Q61147 1xBiotin [K901]	1280.67	9	2	640.839	0.53	0.00034
	NVEKISMLEK	1xBiotin [K4]	1xBiotin [K4]	1	P19221	P19221 [434-443]	P19221 1xBiotin [K437]	1416.72	10	2	708.863	-2.12	-0.0015
	LVEKFLEEAK	1xBiotin [K4]	1xBiotin [K4]	1	P07758; P22599; Q00898; Q00897	P07758 [144-153]; P22599 [144-153]; Q00898 [144-153]; Q00897 [144-153]	P07758 1xBiotin [K147]; P22599 1xBiotin [K147]; Q00898 1xBiotin [K147]; Q00897 1xBiotin [K147]	1431.76	10	2	716.382	1	0.00071
	HKPKATAEQLK	1xBiotin [K4]	1xBiotin [K4]	3	P07724	P07724 [559-569]	P07724 1xBiotin [K562]	1476.8	11	3	492.938	-0.75	-0.00037
	YTQKAPQVSTPTLVEAAR	1xBiotin [K4]	1xBiotin [K4]	1	P07724	P07724 [435-452]	P07724 1xBiotin [K438]	2186.13	18	3	729.383	3.71	0.00271
	EAHKSEIAHR	1xBiotin [K4]	1xBiotin [K4]	5	P07724	P07724 [25-34]	P07724 1xBiotin [K28]	1403.68	10	3	468.565	-2.47	-0.00116
	IHIKTLLPVMK	1xBiotin [K4]	1xBiotin [K4]	1	P06684	P06684 [756-766]	P06684 1xBiotin [K759]	1518.89	11	3	506.967	-1.27	-0.00064
	TFDKTDFANWASSLANAPALISQR	1xBiotin [K4]	1xBiotin [K4]	5	P06683	P06683 [452-475]	P06683 1xBiotin [K455]	2850.39	24	3	950.8	-0.82	-0.00078
	FGPKVLNSINVAVFSK	1xBiotin [K4]	1xBiotin [K4]	3	O89020	O89020 [230-245]	O89020 1xBiotin [K233]	1946.06	16	2	973.539	7.65	0.00744
	QVTKTYK	1xBiotin [K4]	1xBiotin [K4]	2	E9PV24	E9PV24 [518-524]	E9PV24 1xBiotin [K521]	1093.57	7	2	547.288	-2.74	-0.0015
	TITKTVTGPDGR	1xBiotin [K4]	1xBiotin [K4]	2	E9PV24	E9PV24 [411-422]	E9PV24 1xBiotin [K414]	1471.76	12	2	736.382	0.11	8e-05
	SCSKTITK	1xBiotin [K4]	1xBiotin [K4]; 1xCarbamidomethyl [C2]	2	E9PV24	E9PV24 [407-414]	E9PV24 1xBiotin [K410]	1150.56	8	2	575.782	-1.91	-0.0011
	NLVKTNCDLYEK	1xBiotin [K4]	1xBiotin [K4]; 1xCarbamidomethyl [C7]	1	P07724	P07724 [410-421]	P07724 1xBiotin [K413]	1722.82	12	2	861.912	-1.88	-0.00162
	DLLFKDSAFGLLR	1xBiotin [K5]	1xBiotin [K5]	1	Q921I1	Q921I1 [311-323]	Q921I1 1xBiotin [K315]	1720.91	13	3	574.309	1.67	0.00096
	KNNGKEDLIWEILK	1xBiotin [K5]	1xBiotin [K5]	1	Q921I1	Q921I1 [274-287]	Q921I1 1xBiotin [K278]	1926.02	14	3	642.676	-0.47	-0.0003
	IYLQKGFPIKDDFLEQSER	1xBiotin [K5]	1xBiotin [K5]	1	Q61247	Q61247 [166-184]	Q61247 1xBiotin [K170]	2552.29	19	3	851.434	0.26	0.00022
	KSYVKVFSPK	1xBiotin [K5]	1xBiotin [K5]	1	Q61147	Q61147 [897-906]	Q61147 1xBiotin [K901]	1408.77	10	2	704.887	0.66	0.00047
	TLGEKARPALEDLR	1xBiotin [K5]	1xBiotin [K5]	1	Q00623	Q00623 [223-236]	Q00623 1xBiotin [K227]	1794.95	14	3	598.991	3.14	0.00188
	LAELKSNPTLNEYHTR	1xBiotin [K5]	1xBiotin [K5]	3	Q00623	Q00623 [201-216]	Q00623 1xBiotin [K205]	2112.05	16	3	704.688	-2.55	-0.0018
	NSMIKVPMMSSVK	1xBiotin [K5]	1xBiotin [K5]	2	P97290	P97290 [321-333]	P97290 1xBiotin [K325]	1677.82	13	2	839.412	-1.73	-0.00146
	TTLSKRPEEPPR	1xBiotin [K5]	1xBiotin [K5]	4	P28665	P28665 [709-720]	P28665 1xBiotin [K713]	1636.85	12	3	546.287	-1.15	-0.00062
	TTLSKRPEEPPRK	1xBiotin [K5]	1xBiotin [K5]	4	P28665	P28665 [709-721]	P28665 1xBiotin [K713]	1764.94	13	3	588.986	1.19	0.0007
	GTQGKIVEAVK	1xBiotin [K5]	1xBiotin [K5]	1	P22599; Q00898; Q00897	P22599 [182-192]; Q00898 [182-192]; Q00897 [182-192]	P22599 1xBiotin [K186]; Q00898 1xBiotin [K186]; Q00897 1xBiotin [K186]	1355.74	11	2	678.372	1.45	0.00098
	IAPSKAPILK	1xBiotin [K5]	1xBiotin [K5]	1	O08677	O08677 [127-136]	O08677 1xBiotin [K131]	1263.75	10	2	632.377	-1.95	-0.00123
	KQVTKTYK	1xBiotin [K5]	1xBiotin [K5]	3	E9PV24	E9PV24 [517-524]	E9PV24 1xBiotin [K521]	1221.67	8	2	611.336	-0.45	-0.00028
	EFGSKTHSDSDILTNIEDPSSHVPEFSSSSK	1xBiotin [K5]	1xBiotin [K5]	2	E9PV24	E9PV24 [481-511]	E9PV24 1xBiotin [K485]	3590.62	31	4	898.409	-2.06	-0.00185
	APILKAYFPCIGCVHAISTDSPDLEPVLK	1xBiotin [K5]	1xBiotin [K5]; 2xCarbamidomethyl [C10; C13]	3	O08677	O08677 [132-160]	O08677 1xBiotin [K136]	3437.73	29	3	1146.58	1.66	0.0019
	SPLEKAVSSFFSGSCVPCADPVAFPK	1xBiotin [K5]	1xBiotin [K5]; 2xCarbamidomethyl [C15; C18]	7	Q921I1	Q921I1 [163-188]	Q921I1 1xBiotin [K167]	3010.41	26	3	1004.15	4.04	0.00406
	GKDNQKVYSLR	1xBiotin [K6]	1xBiotin [K6]	1	Q61129	Q61129 [495-505]	Q61129 1xBiotin [K500]	1533.78	11	3	511.932	-1.68	-0.00086
	ELLPTKDR	1xBiotin [K6]	1xBiotin [K6]	3	E9PV24	E9PV24 [212-219]	E9PV24 1xBiotin [K217]	1197.63	8	2	599.318	-0.15	-9e-05
	CAPNNKEEYNGYTGAFR	1xBiotin [K6]	1xBiotin [K6]; 1xCarbamidomethyl [C1]	2	Q921I1	Q921I1 [526-542]	Q921I1 1xBiotin [K531]	2216.95	17	2	1108.98	-1.11	-0.00123
	MVEEIVKYEALLLTHETSIR	1xBiotin [K7]	1xBiotin [K7]	3	Q8VCM7	Q8VCM7 [114-133]	Q8VCM7 1xBiotin [K120]	2600.35	20	3	867.453	-1.26	-0.00109
	ADFHGGKTFGPDLK	1xBiotin [K7]	1xBiotin [K7]	2	Q61247	Q61247 [462-475]	Q61247 1xBiotin [K468]	1715.82	14	3	572.611	-1.77	-0.00101
	EWSSDGKNLIVYWKPLPINEANGK	1xBiotin [K7]	1xBiotin [K7]	2	P42703	P42703 [539-562]	P42703 1xBiotin [K545]	2984.5	24	3	995.511	7.01	0.00697
	FDTISEKTSDQIHFFFAK	1xBiotin [K7]	1xBiotin [K7]	1	P32261	P32261 [141-158]	P32261 1xBiotin [K147]	2387.14	18	3	796.384	0.27	0.00021
	EQLLPVKDVK	1xBiotin [K7]	1xBiotin [K7]	2	P04186	P04186 [617-626]	P04186 1xBiotin [K623]	1394.77	10	2	697.887	-3.35	-0.00234
	QYLPALKMSPVPDLVPGSFK	1xBiotin [K7]	1xBiotin [K7]	5	E9PV24	E9PV24 [220-239]	E9PV24 1xBiotin [K226]	2413.27	20	3	805.093	-0.02	-1e-05
	VCLLHEKTPVSEHVTK	1xBiotin [K7]	1xBiotin [K7]; 1xCarbamidomethyl [C2]	8	P07724	P07724 [484-499]	P07724 1xBiotin [K490]	2103.07	16	3	701.695	-1.51	-0.00106
	LQTCCDKPLLK	1xBiotin [K7]	1xBiotin [K7]; 2xCarbamidomethyl [C4; C5]	5	P07724	P07724 [299-309]	P07724 1xBiotin [K305]	1601.78	11	2	801.395	-1.13	-0.0009
	LPLPALFKLDNQDFGDHATLK	1xBiotin [K8]	1xBiotin [K8]	1	Q61247	Q61247 [44-64]	Q61247 1xBiotin [K51]	2579.33	21	3	860.448	-1.6	-0.00138
	QVLNQIDKVK	1xBiotin [K8]	1xBiotin [K8]	2	P29699	P29699 [58-67]	P29699 1xBiotin [K65]	1410.78	10	2	705.89	-3.17	-0.00224
	QLQQVIAKELLPTK	1xBiotin [K8]	1xBiotin [K8]	1	E9PV24	E9PV24 [204-217]	E9PV24 1xBiotin [K211]	1835.05	14	3	612.353	-0.86	-0.00052
	QLQQVIAKELLPTKDR	1xBiotin [K8]	1xBiotin [K8]	3	E9PV24	E9PV24 [204-219]	E9PV24 1xBiotin [K211]	2106.17	16	3	702.73	1.28	0.0009
	TNCDLYEKLGEYGFQNAILVR	1xBiotin [K8]	1xBiotin [K8]; 1xCarbamidomethyl [C3]	1	P07724	P07724 [414-434]	P07724 1xBiotin [K421]	2729.31	21	3	910.439	-1.27	-0.00116
	LPEGTTPEKYLGAEYMQSVGNMR	1xBiotin [K9]	1xBiotin [K9]	2	Q921I1	Q921I1 [659-681]	Q921I1 1xBiotin [K667]	2797.3	23	3	933.103	-2.26	-0.00211
	LYHAFSATKMAK	1xBiotin [K9]	1xBiotin [K9]	3	P97290	P97290 [158-169]	P97290 1xBiotin [K166]	1593.79	12	3	531.935	-1.08	-0.00058
	APEEILAEKSFNTVPYIVGFNK	1xBiotin [K9]	1xBiotin [K9]	1	P23953	P23953 [319-340]	P23953 1xBiotin [K327]	2692.37	22	3	898.129	0.93	0.00084
	LLEACTFHKH	1xBiotin [K9]	1xBiotin [K9]; 1xCarbamidomethyl [C5]	1	Q921I1	Q921I1 [688-697]	Q921I1 1xBiotin [K696]	1481.7	10	3	494.572	-1.61	-0.0008
	MSSESPLLEK		1xAcetyl [N-Term]	2	Q9CZJ6	Q9CZJ6 [1-10]	Q9CZJ6 1xAcetyl [N-Term]	1162.57	10	2	581.783	-5.92	-0.00344
	MNVEHEVNLLVEEIHR		1xAcetyl [N-Term]	1	Q4KML4	Q4KML4 [1-16]	Q4KML4 1xAcetyl [N-Term]	2003	16	3	668.337	-2.64	-0.00177
	CAPNNKEEYNGYTGAFR		1xCarbamidomethyl [C1]	4	Q921I1	Q921I1 [526-542]		1990.87	17	3	664.293	-3.81	-0.00253
	CDEWSIISEGK		1xCarbamidomethyl [C1]	2	Q921I1	Q921I1 [373-383]		1323.59	11	2	662.297	-1.1	-0.00073
	CDNGFSPPSGYSWDYLR		1xCarbamidomethyl [C1]	3	P06909	P06909 [357-373]		2020.85	17	2	1010.93	2.54	0.00257
	CEMEQQNQEYK		1xCarbamidomethyl [C1]	2	Q61781; Q9QWL7	Q61781 [395-405]; Q9QWL7 [358-368]		1486.59	11	2	743.799	-1.74	-0.0013
	CEYDFVK		1xCarbamidomethyl [C1]	2	Q91WP0	Q91WP0 [72-78]		960.413	7	2	480.71	-1.16	-0.00055
	CFVKLPEGTTPEK		1xCarbamidomethyl [C1]	5	Q921I1	Q921I1 [655-667]		1505.77	13	3	502.592	-2.59	-0.0013
	CGTYGVYTK		1xCarbamidomethyl [C1]	2	Q8CG14	Q8CG14 [659-667]		1048.48	9	2	524.741	-2.4	-0.00126
	CHAGHLNGVYHQGGTYSK		1xCarbamidomethyl [C1]	19	Q8VCM7	Q8VCM7 [364-381]		1985.9	18	2	993.454	-0.99	-0.00098
	CLAYGFYPQR		1xCarbamidomethyl [C1]	2	Q64726	Q64726 [220-229]		1274.6	10	2	637.802	-0.75	-0.00048
	CLGIPAR		1xCarbamidomethyl [C1]	1	Q8BH61	Q8BH61 [328-334]		786.429	7	2	393.717	-1.72	-0.00067
	CLKDGGGDVAFVK		1xCarbamidomethyl [C1]	6	Q921I1	Q921I1 [213-225]		1365.68	13	2	683.345	-0.06	-4e-05
	CLIPNETK		1xCarbamidomethyl [C1]	1	Q5SX39	Q5SX39 [676-683]		974.498	8	2	487.752	-1.88	-0.00091
	CIISGWGR		1xCarbamidomethyl [C1]	2	Q61129	Q61129 [487-494]		948.472	8	2	474.739	-1.31	-0.00062
	CLQDGTADVSFVK		1xCarbamidomethyl [C1]	2	Q9DBD0	Q9DBD0 [213-225]		1439.68	13	2	720.347	2.21	0.00159
	CLTNLIEK		1xCarbamidomethyl [C1]	1	P04186	P04186 [289-296]		990.529	8	2	495.768	-1.03	-0.00051
	CLVEKGDVAFVK		1xCarbamidomethyl [C1]	5	Q921I1	Q921I1 [543-554]		1364.72	12	2	682.864	-1.94	-0.00132
	CIVQTDAISR		1xCarbamidomethyl [C1]	1	Q8CIZ8	Q8CIZ8 [2605-2614]		1162.59	10	2	581.797	-0.78	-0.00046
	CNLLAEK		1xCarbamidomethyl [C1]	2	P29699	P29699 [219-225]		847.434	7	2	424.22	-2.26	-0.00096
	CNILEGEPR		1xCarbamidomethyl [C1]	2	Q01279	Q01279 [539-547]		1087.52	9	2	544.263	-1.01	-0.00055
	CPLMVK		1xCarbamidomethyl [C1]	2	P07309	P07309 [30-35]		747.389	6	2	374.197	-2	-0.00075
	CPPPPVPLNSK		1xCarbamidomethyl [C1]	1	Q07968	Q07968 [275-285]		1205.63	11	2	603.318	-5.28	-0.00318
	CQALDMTEMAR		1xCarbamidomethyl [C1]	2	O08677	O08677 [369-379]		1325.56	11	2	663.288	3.02	0.002
	CQLENGSFK		1xCarbamidomethyl [C1]	2	P06684	P06684 [1115-1123]		1082.49	9	2	541.75	-1.07	-0.00058
	CQLENGSFKENSQYLPIK		1xCarbamidomethyl [C1]	2	P06684	P06684 [1115-1132]		2155.05	18	3	719.021	-0.44	-0.00031
	CQSWAAMFPHR		1xCarbamidomethyl [C1]	3	P20918	P20918 [398-408]		1390.61	11	2	695.81	-0.54	-0.00037
	CQYLQAEK		1xCarbamidomethyl [C1]	1	Q8VDD5	Q8VDD5 [931-938]		1039.49	8	2	520.247	-0.69	-0.00036
	CSPDPGLTALLSDHR		1xCarbamidomethyl [C1]	3	Q91X72	Q91X72 [255-269]		1638.79	15	3	546.935	-0.33	-0.00018
	CSPPYILNGIYTPHR		1xCarbamidomethyl [C1]	2	P06909	P06909 [267-281]		1787.89	15	3	596.632	-4.2	-0.0025
	CSVFYAAPTK		1xCarbamidomethyl [C1]	2	P01029	P01029 [1560-1569]		1143.55	10	2	572.278	-1.79	-0.00102
	CSYDEHAKLVQEVTDFAK		1xCarbamidomethyl [C1]	2	P07724	P07724 [58-75]		2140	18	4	535.757	2.31	0.00124
	CTAEGWSPNPR		1xCarbamidomethyl [C1]	2	Q07968	Q07968 [77-87]		1274.56	11	2	637.781	-3.23	-0.00206
	CTPTGWIPVPR		1xCarbamidomethyl [C1]	2	P06909	P06909 [309-319]		1283.66	11	2	642.331	-1.68	-0.00108
	CTQGFMASK		1xCarbamidomethyl [C1]	1	P29788	P29788 [28-36]		1029.45	9	2	515.227	-1.96	-0.00101
	CVATDQLEK		1xCarbamidomethyl [C1]	1	P06909	P06909 [743-751]		1063.51	9	2	532.256	-2.98	-0.00159
	CVFHYVENGDSAYWEK		1xCarbamidomethyl [C1]	3	P06909	P06909 [389-404]		2003.86	16	3	668.623	-2.05	-0.00137
	CVNAPLEGYYVVAVVK		1xCarbamidomethyl [C1]	4	Q9DBD0	Q9DBD0 [438-453]		1780.93	16	2	890.969	0.28	0.00025
	CVPLSDPDSNFQGLQAHLLQHVR		1xCarbamidomethyl [C1]	2	Q8CFX1	Q8CFX1 [621-643]		2631.31	23	4	658.58	-4.89	-0.00321
	CQALDMTEMAR		1xCarbamidomethyl [C1]; 1xOxidation [M6]	1	O08677	O08677 [369-379]		1341.56	11	2	671.284	0.67	0.00045
	ADRDQYELLCLDNTR		1xCarbamidomethyl [C10]	7	Q921I1	Q921I1 [237-251]		1881.88	15	2	941.443	1.01	0.00095
	ADRDQYELLCMDNTR		1xCarbamidomethyl [C10]	4	Q9DBD0	Q9DBD0 [237-251]		1899.83	15	3	633.948	-0.87	-0.00055
	ADTNTIYTNCWVTGWGYTK		1xCarbamidomethyl [C10]	4	P26262	P26262 [508-526]		2251.01	19	2	1126.01	3.39	0.00381
	AGASIVGVNCHFDPSVSLQTVK		1xCarbamidomethyl [C10]	1	O35490	O35490 [208-229]		2286.15	22	3	762.721	-2.32	-0.00177
	ATLLLIQPHCTSDLDRVEALIFR		1xCarbamidomethyl [C10]	1	P11859	P11859 [331-353]		2681.44	23	4	671.118	1.78	0.0012
	ATVLNYMSHCIQIR		1xCarbamidomethyl [C10]	16	Q61838	Q61838 [824-837]		1705.85	14	3	569.288	-0.91	-0.00052
	AWEGTLDGYCER		1xCarbamidomethyl [C10]	3	Q61508	Q61508 [380-391]		1456.62	12	2	728.812	0.66	0.00048
	DAEEAATGECTATVGK		1xCarbamidomethyl [C10]	1	O08677	O08677 [98-113]		1609.7	16	2	805.354	-0.09	-8e-05
	DAEEAATGECTATVGKR		1xCarbamidomethyl [C10]	2	O08677	O08677 [98-114]		1765.8	17	3	589.271	-2.09	-0.00123
	DNLSPPLGQCLTER		1xCarbamidomethyl [C10]	1	P19221	P19221 [206-219]		1599.78	14	2	800.394	0.42	0.00033
	ESNTELAEDCEIK		1xCarbamidomethyl [C10]	1	O08677	O08677 [330-342]		1537.67	13	2	769.338	0.23	0.00017
	EVTPVELPNCNLVK		1xCarbamidomethyl [C10]	3	P52430	P52430 [33-46]		1611.84	14	2	806.424	0.03	2e-05
	LAGLPEDLFCHMDILESLQLQGNQLR		1xCarbamidomethyl [C10]	6	Q9DBB9	Q9DBB9 [133-158]		3010.51	26	3	1004.18	-0.2	-0.0002
	LLDSLPSDTCLVLLNAVYLSAK		1xCarbamidomethyl [C10]	5	P97290	P97290 [282-303]		2405.3	22	2	1203.16	4.97	0.00597
	ILTSDVFQGCNR		1xCarbamidomethyl [C10]	3	Q8CIZ8	Q8CIZ8 [1062-1073]		1409.68	12	2	705.345	-1.59	-0.00112
	MFYESVYGQCK		1xCarbamidomethyl [C10]	3	Q9QXC1	Q9QXC1 [111-121]		1411.6	11	2	706.303	-2.93	-0.00207
	NPDGDKGPWCYTTDPSVR		1xCarbamidomethyl [C10]	6	P20918	P20918 [428-445]		2064.91	18	3	688.973	-1.23	-0.00085
	NPDGEPRPWCFTTDPTK		1xCarbamidomethyl [C10]	2	P20918	P20918 [236-252]		2017.91	17	3	673.307	-0.3	-0.0002
	NPDGEPRPWCFTTDPTKR		1xCarbamidomethyl [C10]	5	P20918	P20918 [236-253]		2174.01	18	3	725.34	-1.05	-0.00076
	NPDGETAPWCYTTDSQLR		1xCarbamidomethyl [C10]	2	P20918	P20918 [326-343]		2110.91	18	2	1055.96	0.54	0.00057
	NYVVTDHGSCVR		1xCarbamidomethyl [C10]	7	Q01279	Q01279 [298-309]		1406.65	12	2	703.827	-1.48	-0.00104
	QEHTFSSLFCASDAEISEK		1xCarbamidomethyl [C10]	8	P28665	P28665 [914-932]		2185.97	19	2	1093.49	3.74	0.00408
	QLAAGGVSDCLAK		1xCarbamidomethyl [C10]	3	P20918	P20918 [40-52]		1289.65	13	2	645.329	-1.35	-0.00087
	SGAGREDSACIPWAYYSTVDR		1xCarbamidomethyl [C10]	3	Q61147	Q61147 [860-880]		2361.06	21	3	787.69	-0.1	-8e-05
	SQSQVVNHICSK		1xCarbamidomethyl [C10]	1	O89020	O89020 [280-291]		1386.68	12	3	462.897	-1.48	-0.00068
	TAVTAAGTPCQGWAAQEPHR		1xCarbamidomethyl [C10]	5	P20918	P20918 [493-512]		2108.99	20	3	703.67	1.29	0.00091
	TGTWSFLPTCR		1xCarbamidomethyl [C10]	2	Q01339	Q01339 [251-261]		1325.63	11	2	663.317	-3.15	-0.00209
	VELLHNPAFCSMATAK		1xCarbamidomethyl [C10]	7	P01027	P01027 [864-879]		1788.88	16	2	894.941	-1.1	-0.00098
	VTPNLMGQLCGSGR		1xCarbamidomethyl [C10]	1	Q61508	Q61508 [436-449]		1489.72	14	2	745.365	-1.29	-0.00096
	YSSQLSQVQCLITNVESQLGEIR		1xCarbamidomethyl [C10]	1	Q8K0Y2	Q8K0Y2 [307-329]		2652.33	23	3	884.779	-2.56	-0.00226
	YVKQDENSICNSLLWLVEK		1xCarbamidomethyl [C10]	3	P06684	P06684 [1096-1114]		2338.17	19	3	780.065	2.98	0.00233
	ATVLNYMSHCIQIR		1xCarbamidomethyl [C10]; 1xOxidation [M7]	16	Q61838	Q61838 [824-837]		1721.85	14	3	574.62	-0.64	-0.00037
	AETFTFHSDICTLPEK		1xCarbamidomethyl [C11]	11	P07724	P07724 [528-543]		1895.88	16	3	632.632	-1.33	-0.00084
	AETFTFHSDICTLPEKEK		1xCarbamidomethyl [C11]	95	P07724	P07724 [528-545]		2153.02	18	2	1077.01	-1.21	-0.00131
	ATIPLVPNEECQK		1xCarbamidomethyl [C11]	3	P26262	P26262 [538-550]		1498.76	13	2	749.882	-0.49	-0.00037
	ATIPLVPNEECQKK		1xCarbamidomethyl [C11]	5	P26262	P26262 [538-551]		1626.85	14	3	542.955	-1.13	-0.00061
	EMGPTYADPVCLSK		1xCarbamidomethyl [C11]	3	Q61147	Q61147 [519-532]		1567.71	14	2	784.361	1.46	0.00114
	ENEFFIVTQTCK		1xCarbamidomethyl [C11]	7	O08677	O08677 [115-126]		1515.71	12	2	758.36	-0.91	-0.00069
	EPFYKVDGQSCPVPMMYQEGK		1xCarbamidomethyl [C11]	1	P32261	P32261 [270-290]		2490.11	21	3	830.705	-4.83	-0.00401
	EVITSDDGSDCGDATELDISHSFSGSLDELSER		1xCarbamidomethyl [C11]	28	E9PV24	E9PV24 [428-460]		3543.52	33	3	1181.84	-2.34	-0.00276
	GLKHEDFELLCLDGTR		1xCarbamidomethyl [C11]	6	Q9DBD0	Q9DBD0 [575-590]		1902.94	16	3	634.984	0.1	7e-05
	GTFASLSELHCDK		1xCarbamidomethyl [C11]	13	P02088; P02089	P02088 [84-96]; P02089 [84-96]		1464.68	13	3	488.897	-1.44	-0.00071
	GTFASLSELHCDKLHVDPENFR		1xCarbamidomethyl [C11]	7	P02088; P02089	P02088 [84-105]; P02089 [84-105]		2572.22	22	4	643.812	0.7	0.00045
	GVAWSNPFPECVIVK		1xCarbamidomethyl [C11]	3	P08607	P08607 [166-180]		1702.86	15	2	851.935	0.91	0.00078
	KLLDSLPSDTCLVLLNAVYLSAK		1xCarbamidomethyl [C11]	1	P97290	P97290 [281-303]		2533.39	23	3	845.135	-1.33	-0.00113
	KQLAAGGVSDCLAK		1xCarbamidomethyl [C11]	6	P20918	P20918 [39-52]		1417.75	14	2	709.376	-1.14	-0.0008
	LDKPDVVNWMCYR		1xCarbamidomethyl [C11]	5	P16301	P16301 [64-76]		1695.8	13	3	565.936	-2.39	-0.00135
	ILHGDLIDFVCK		1xCarbamidomethyl [C11]	4	Q07968	Q07968 [477-488]		1429.75	12	2	715.38	1.18	0.00085
	LQVTASPQSLCGLR		1xCarbamidomethyl [C11]	19	P28665; P28666	P28665 [577-590]; P28666 [577-590]		1529.81	14	2	765.409	0.18	0.00014
	LVWEDAMTQFCEAEFSVK		1xCarbamidomethyl [C11]	2	Q61508	Q61508 [254-271]		2189.99	18	3	730.668	0.44	0.00032
	MVQAALTPDSCYPD		1xCarbamidomethyl [C11]	1	P01592	P01592 [146-159]		1567.68	14	2	784.34	-2.19	-0.00172
	NLKQEDFELLCPDGTR		1xCarbamidomethyl [C11]	10	Q921I1	Q921I1 [573-588]		1934.93	16	2	967.968	0.76	0.00074
	NLKQEDFELLCPDGTRKPVK		1xCarbamidomethyl [C11]	10	Q921I1	Q921I1 [573-592]		2387.24	20	3	796.417	-1.36	-0.00108
	NMITGTSQADCAVLIVAAGVGEFEAGISK		1xCarbamidomethyl [C11]	1	P10126	P10126 [101-129]		2909.44	29	3	970.485	0.34	0.00033
	NPDGDVNGPWCYTTNPR		1xCarbamidomethyl [C11]	2	P20918	P20918 [533-549]		1962.84	17	2	981.916	-7.72	-0.00757
	NPDNDEQGPWCYTTDPDKR		1xCarbamidomethyl [C11]	3	P20918	P20918 [154-172]		2307.96	19	3	769.99	-1.05	-0.00081
	NPDSSTTGPWCYTTDPTVR		1xCarbamidomethyl [C11]	1	P19221	P19221 [160-178]		2154.94	19	2	1077.97	-1.67	-0.0018
	QLTEHAVEGDCDFHILK		1xCarbamidomethyl [C11]	4	P29699	P29699 [104-120]		2011.95	17	3	671.322	-0.7	-0.00047
	SLHTLFGDKLCAIPNLR		1xCarbamidomethyl [C11]	18	P07724	P07724 [89-105]		1955.05	17	3	652.353	-4.96	-0.00323
	SNWEAGNTFTCSVLHEGLHNHHTEK		1xCarbamidomethyl [C11]	1	P01869	P01869 [292-316]		2905.31	25	5	581.867	-1.03	-0.0006
	VLPAGGPAVTCVR		1xCarbamidomethyl [C11]	3	Q9DBD0	Q9DBD0 [48-60]		1296.71	13	2	648.859	1.61	0.00104
	VYSYYNLEESCTR		1xCarbamidomethyl [C11]	4	P01027	P01027 [1479-1491]		1683.73	13	2	842.365	-5.47	-0.0046
	YRVGDLLEFSCHSGHR		1xCarbamidomethyl [C11]	1	P06909	P06909 [587-602]		1932.91	16	4	483.983	-1.13	-0.00055
	EMGPTYADPVCLSK		1xCarbamidomethyl [C11]; 1xOxidation [M2]	3	Q61147	Q61147 [519-532]		1583.71	14	2	792.357	-0.35	-0.00028
	ALDQYLMEFNACR		1xCarbamidomethyl [C12]	1	Q8K182	Q8K182 [486-498]		1630.74	13	2	815.87	-1.09	-0.00089
	ALEEFQSEVSSCR		1xCarbamidomethyl [C12]	2	Q8BH35	Q8BH35 [491-503]		1541.69	13	2	771.346	-3.21	-0.00247
	GKTAVTAAGTPCQGWAAQEPHR		1xCarbamidomethyl [C12]	3	P20918	P20918 [491-512]		2294.11	22	4	574.283	0.98	0.00056
	KEPFYKVDGQSCPVPMMYQEGK		1xCarbamidomethyl [C12]	1	P32261	P32261 [269-290]		2618.21	22	3	873.41	2.17	0.00189
	LESDISAQMEYCR		1xCarbamidomethyl [C12]	123	Q8K0E8	Q8K0E8 [202-214]		1601.69	13	2	801.35	-1	-0.0008
	IKETYGDTEAICR		1xCarbamidomethyl [C12]	2	Q9R0K7	Q9R0K7 [46-58]		1555.74	13	3	519.254	3.74	0.00194
	IWDVVEKADIGCTPGSGK		1xCarbamidomethyl [C12]	1	P01027	P01027 [615-632]		1931.95	18	3	644.657	1.59	0.00102
	NTQNLLHMPYGCGEQNMVLFAPNIYVLK		1xCarbamidomethyl [C12]	3	P28665; P28666	P28665 [963-990]; P28666 [963-990]		3264.6	28	3	1088.87	-0.24	-0.00027
	SILEGSDEYLVCK		1xCarbamidomethyl [C12]	5	P01872	P01872 [77-89]		1512.73	13	2	756.865	-0.9	-0.00068
	SLTSEDSAVYYCAR		1xCarbamidomethyl [C12]	2	P06330	P06330 [85-98]		1621.72	14	2	811.36	-2.35	-0.00191
	TELSNGLAGVVCYK		1xCarbamidomethyl [C12]	3	Q61129	Q61129 [208-221]		1510.76	14	2	755.883	1.13	0.00085
	TPFDNEFYNGLCDR		1xCarbamidomethyl [C12]	2	P06683	P06683 [168-181]		1747.74	14	2	874.376	3.93	0.00343
	TVPVWSSSPPTCEK		1xCarbamidomethyl [C12]	2	P08607	P08607 [229-242]		1574.75	14	2	787.877	-3.51	-0.00277
	TVSYNGVLGPECGTEDINLTLDPYSENSIPLR		1xCarbamidomethyl [C12]	1	P21981	P21981 [513-544]		3523.69	32	3	1175.24	3.62	0.00426
	VRVELLHNPAFCSMATAK		1xCarbamidomethyl [C12]	1	P01027	P01027 [862-879]		2044.05	18	3	682.019	-2.27	-0.00155
	WMPGITDEEWLCLFTK		1xCarbamidomethyl [C12]	4	O89020	O89020 [557-572]		2025.94	16	2	1013.48	2.1	0.00213
	NTQNLLHMPYGCGEQNMVLFAPNIYVLK		1xCarbamidomethyl [C12]; 1xOxidation [M]	2	P28665; P28666	P28665 [963-990]; P28666 [963-990]		3280.6	28	3	1094.2	-1.11	-0.00122
	LESDISAQMEYCR		1xCarbamidomethyl [C12]; 1xOxidation [M9]	18	Q8K0E8	Q8K0E8 [202-214]		1617.69	13	2	809.347	-1.39	-0.00113
	DIASGLIGPLILCK		1xCarbamidomethyl [C13]	6	Q61147	Q61147 [187-200]		1469.84	14	2	735.426	2.85	0.00209
	DIASGLIGPLILCKK		1xCarbamidomethyl [C13]	1	Q61147	Q61147 [187-201]		1597.93	15	3	533.315	-3.38	-0.0018
	DIHSGLIGPLLICR		1xCarbamidomethyl [C13]	2	O88783	O88783 [1699-1712]		1563.87	14	3	521.96	-1.43	-0.00074
	DLYSGLIGPLIVCR		1xCarbamidomethyl [C13]	5	Q61147	Q61147 [883-896]		1575.86	14	2	788.433	1.81	0.00143
	DSVQIHDTTGKDCQEIANK		1xCarbamidomethyl [C13]	15	Q8VCM7	Q8VCM7 [166-184]		2159	19	3	720.339	-0.6	-0.00043
	DSVQIHDTTGKDCQEIANKGAK		1xCarbamidomethyl [C13]	3	Q8VCM7	Q8VCM7 [166-187]		2415.16	22	4	604.544	-1.51	-0.00091
	DTWVEHWPEAEECQDQK		1xCarbamidomethyl [C13]	4	P01027	P01027 [1625-1641]		2186.91	17	3	729.64	-0.73	-0.00053
	EEQEQHYPIPIDCR		1xCarbamidomethyl [C13]	6	P06683	P06683 [29-42]		1813.82	14	2	907.41	-2.46	-0.00223
	GKGVAWSNPFPECVIVK		1xCarbamidomethyl [C13]	2	P08607	P08607 [164-180]		1887.98	17	3	629.998	0.54	0.00034
	KPVPFSDYIHPVCLPDK		1xCarbamidomethyl [C13]	2	P19221	P19221 [467-483]		2012.03	17	3	671.348	-1.1	-0.00074
	IYSHSGEDIEFGCK		1xCarbamidomethyl [C13]	9	P06909	P06909 [1194-1207]		1641.72	14	2	821.364	-0.59	-0.00048
	QDADFPTSLSFQCVNGK		1xCarbamidomethyl [C13]	2	Q61129	Q61129 [222-238]		1913.87	17	2	957.437	-1.34	-0.00128
	QLTSFIEKGQEMCADYSENTFTEYK		1xCarbamidomethyl [C13]	2	P21614	P21614 [395-419]		3019.33	25	3	1007.11	-2.14	-0.00215
	SAGWVIPIGLLFCK		1xCarbamidomethyl [C13]	13	Q921I1	Q921I1 [144-157]		1560.86	14	2	780.933	-0.96	-0.00075
	SMMQDREDQSILCTGESGAGK		1xCarbamidomethyl [C13]	1	Q8VDD5	Q8VDD5 [160-180]		2300	21	3	767.337	0.85	0.00065
	TSYDPGEQIVYSCKPGYVSR		1xCarbamidomethyl [C13]	6	Q01339	Q01339 [39-58]		2306.08	20	3	769.363	-0.69	-0.00053
	VEVEHNGQWGTVCDDGWDRR		1xCarbamidomethyl [C13]	2	Q9QWK4	Q9QWK4 [40-59]		2415.05	20	4	604.519	-0.29	-0.00017
	VEVLHQSQWSTVCK		1xCarbamidomethyl [C13]	2	Q9QWK4	Q9QWK4 [154-167]		1700.84	14	3	567.619	0.56	0.00032
	VPTPNVSVVDLTCR		1xCarbamidomethyl [C13]	3	P16858	P16858 [233-246]		1556.81	14	2	778.909	-0.23	-0.00018
	WQLVGITSWGEGCAR		1xCarbamidomethyl [C13]	4	P26262	P26262 [590-604]		1719.83	15	2	860.421	4.71	0.00405
	WYQMGIVSWGEGCDR		1xCarbamidomethyl [C13]	3	P19221	P19221 [579-593]		1843.79	15	2	922.397	-1.36	-0.00125
	EDFDVEPADSEGNCPDSLTFASK		1xCarbamidomethyl [C14]	1	Q8CG14	Q8CG14 [221-243]		2530.06	23	3	844.027	3.87	0.00326
	EEGTGIELTGIGSCEIANALSK		1xCarbamidomethyl [C14]	5	Q61838	Q61838 [327-348]		2249.1	22	2	1125.05	-3.08	-0.00346
	EFKAETFTFHSDICTLPEK		1xCarbamidomethyl [C14]	4	P07724	P07724 [525-543]		2300.09	19	2	1150.55	-0.84	-0.00097
	EFKAETFTFHSDICTLPEKEK		1xCarbamidomethyl [C14]	30	P07724	P07724 [525-545]		2557.23	21	3	853.078	-3.38	-0.00288
	KLEEDQIIMEDQNCK		1xCarbamidomethyl [C14]	2	Q8VDD5	Q8VDD5 [975-989]		1892.87	15	3	631.629	0.13	8e-05
	LLTDQAVDKDSFYCSPFTISGSPLPYTFITVEIK		1xCarbamidomethyl [C14]	17	Q61838	Q61838 [73-106]		3852.93	34	3	1284.98	-0.23	-0.0003
	LNSVTTEDTATYYCAR		1xCarbamidomethyl [C14]	2	P18531	P18531 [101-116]		1864.84	16	2	932.924	1.91	0.00178
	LVFWQFDVEPSEGCFYDYVK		1xCarbamidomethyl [C14]	1	Q8CG16	Q8CG16 [57-76]		2528.15	20	3	843.392	5.47	0.00461
	TMAFLEEELPITACGVYTYGKPVPGLVTLR		1xCarbamidomethyl [C14]	24	Q61838	Q61838 [236-265]		3325.72	30	3	1109.24	-2.07	-0.00229
	VGQPGAAGPVSPMCPGR		1xCarbamidomethyl [C14]	6	P29699	P29699 [323-339]		1637.79	17	3	546.601	-0.1	-6e-05
	VNQIGSVTESLQACK		1xCarbamidomethyl [C14]	1	P17182	P17182 [344-358]		1633.82	15	2	817.412	-3.02	-0.00247
	VQAERPDTMLGVVCGALHVADVSLR		1xCarbamidomethyl [C14]	2	Q5SWU9	Q5SWU9 [620-644]		2693.39	25	4	674.102	0.26	0.00017
	VGQPGAAGPVSPMCPGR		1xCarbamidomethyl [C14]; 1xOxidation [M13]	1	P29699	P29699 [323-339]		1653.78	17	2	827.395	-0.34	-0.00028
	TMAFLEEELPITACGVYTYGKPVPGLVTLR		1xCarbamidomethyl [C14]; 1xOxidation [M2]	14	Q61838	Q61838 [236-265]		3341.72	30	3	1114.58	3.77	0.0042
	AYLMSQPLAYHTPDCGK		1xCarbamidomethyl [C15]	1	O35490	O35490 [242-258]		1951.9	17	3	651.305	-1.78	-0.00116
	EQDAYSTLLSHIFHCR		1xCarbamidomethyl [C15]	3	Q8CFX1	Q8CFX1 [452-467]		1976.93	16	3	659.647	-1.45	-0.00096
	GFGNIATNEDAKKYCGLPGEYWLGNDK		1xCarbamidomethyl [C15]	1	Q8K0E8	Q8K0E8 [292-318]		3017.41	27	4	755.107	-1.45	-0.0011
	GGDLAAIYTPDAQYCQK		1xCarbamidomethyl [C15]	2	P26262	P26262 [33-49]		1870.86	17	2	935.934	-1.98	-0.00186
	LKKPVPFSDYIHPVCLPDK		1xCarbamidomethyl [C15]	3	P19221	P19221 [465-483]		2253.21	19	4	564.058	0.36	0.0002
	IQKLESDISAQMEYCR		1xCarbamidomethyl [C15]	185	Q8K0E8	Q8K0E8 [199-214]		1970.93	16	2	985.968	-1.21	-0.00119
	LYQGNLAVTTLGSPCLPWNSLPAK		1xCarbamidomethyl [C15]	5	P19221	P19221 [222-245]		2600.35	24	3	867.457	1.14	0.00099
	NLFDELVLDKDLFQCVSFIIPR		1xCarbamidomethyl [C15]	9	P28665	P28665 [72-93]		2681.4	22	3	894.472	0.25	0.00022
	SGGSKDNLSPPLGQCLTER		1xCarbamidomethyl [C15]	2	P19221	P19221 [201-219]		2015.98	19	3	672.665	-0.36	-0.00024
	SNLESILSYPKDFACVHQALK		1xCarbamidomethyl [C15]	3	P97290	P97290 [196-216]		2420.23	21	4	605.812	-1.28	-0.00078
	SYIYLDTETSSILPCNQIHTVQAHFILK		1xCarbamidomethyl [C15]	5	P28665	P28665 [447-474]		3291.67	28	4	823.67	-4.02	-0.00331
	TPENFPDAGLEMNYCR		1xCarbamidomethyl [C15]	3	P20918	P20918 [412-427]		1913.82	16	3	638.611	0.82	0.00053
	VKDLYSGLIGPLIVCR		1xCarbamidomethyl [C15]	4	Q61147	Q61147 [881-896]		1803.02	16	2	902.014	1.08	0.00098
	VVYEKEPGEELVIPCK		1xCarbamidomethyl [C15]	2	Q61730	Q61730 [252-267]		1888.97	16	3	630.328	-1.21	-0.00076
	IQKLESDISAQMEYCR		1xCarbamidomethyl [C15]; 1xOxidation [M12]	6	Q8K0E8	Q8K0E8 [199-214]		1986.93	16	2	993.967	0.62	0.00062
	ANLMHNLGGEEVSVACK		1xCarbamidomethyl [C16]	7	P29699	P29699 [232-248]		1828.87	17	2	914.938	0.23	0.00021
	GLVHPLSTLISSSQTCQYTLDPK		1xCarbamidomethyl [C16]	1	E9Q414	E9Q414 [230-252]		2545.3	23	3	849.103	-0.84	-0.00071
	KNLFDELVLDKDLFQCVSFIIPR		1xCarbamidomethyl [C16]	24	P28665	P28665 [71-93]		2809.5	23	3	937.172	1.78	0.00167
	IKEEGTGIELTGIGSCEIANALSK		1xCarbamidomethyl [C16]	33	Q61838	Q61838 [325-348]		2490.28	24	2	1245.64	-2.32	-0.00289
	QLSAFAIWVQTVPLTCNNPK		1xCarbamidomethyl [C16]	8	P28665	P28665 [1339-1358]		2287.19	20	2	1144.1	-2.19	-0.0025
	SDLEAQVESLKEELLCLK		1xCarbamidomethyl [C16]	1	Q8K0Y2	Q8K0Y2 [174-191]		2104.08	18	3	702.031	-2.64	-0.00185
	WNILEFDEPTENDAQCLTRPYYSDVDVTR		1xCarbamidomethyl [C16]	1	O88783	O88783 [483-511]		3546.61	29	3	1182.87	-1.11	-0.00131
	ANLMHNLGGEEVSVACK		1xCarbamidomethyl [C16]; 1xOxidation [M4]	2	P29699	P29699 [232-248]		1844.86	17	3	615.625	-0.66	-0.00041
	EALENIDPATQMLILNCIYFK		1xCarbamidomethyl [C17]	4	P49182	P49182 [255-275]		2496.25	21	3	832.757	2.16	0.0018
	GGSFQLLQGGQALEYLCPSGFYPYPVQTR		1xCarbamidomethyl [C17]	2	P04186	P04186 [43-71]		3233.57	29	3	1078.52	-6.07	-0.00654
	LTLDFDRLAGLPEDLFCHMDILESLQLQGNQLR		1xCarbamidomethyl [C17]	1	Q9DBB9	Q9DBB9 [126-158]		3870.95	33	4	968.492	-1.68	-0.00162
	SGETEDTFIADLVVGLCTGQIK		1xCarbamidomethyl [C17]	1	P17182	P17182 [373-394]		2353.16	22	3	785.057	-1.3	-0.00102
	SKIQKLESDISAQMEYCR		1xCarbamidomethyl [C17]	2	Q8K0E8	Q8K0E8 [197-214]		2186.06	18	4	547.269	-1.12	-0.00061
	VFSLAANLIAIDSHVLCGAVK		1xCarbamidomethyl [C17]	4	P01027	P01027 [1085-1105]		2198.2	21	3	733.404	-1.51	-0.0011
	VPNAMSVNDEVLSVTACGK		1xCarbamidomethyl [C17]	16	P28665	P28665 [235-253]		1990.96	19	2	995.982	-0.63	-0.00063
	MEEEIAALVIDNGSGMCK		1xCarbamidomethyl [C17]; 1xMet-loss+Acetyl [N-Term]	1	P63260	P63260 [1-18]	P63260 1xMet-loss+Acetyl [N-Term]	1877.86	18	2	939.438	3.21	0.00301
	MDDDIAALVVDNGSGMCK		1xCarbamidomethyl [C17]; 1xMet-loss+Acetyl [N-Term]	1	P60710	P60710 [1-18]	P60710 1xMet-loss+Acetyl [N-Term]	1821.8	18	2	911.399	-5.08	-0.00463
	VPNAMSVNDEVLSVTACGK		1xCarbamidomethyl [C17]; 1xOxidation [M5]	16	P28665	P28665 [235-253]		2006.95	19	2	1003.98	-0.83	-0.00083
	DDNPSLPPFERPEAEAMCTSFK		1xCarbamidomethyl [C18]	8	P07724	P07724 [131-152]		2538.13	22	3	846.713	-0.92	-0.00078
	DSIESSSHEHGTTFSYVCDDGFR		1xCarbamidomethyl [C18]	2	P06909	P06909 [889-911]		2633.08	23	3	878.363	-3.36	-0.00295
	DSIESSSHEHGTTFSYVCDDGFRIPEENR		1xCarbamidomethyl [C18]	6	P06909	P06909 [889-917]		3371.45	29	4	843.618	-0.43	-0.00036
	FPENLMEIEIPIVNSDTCQEAYTPLKK		1xCarbamidomethyl [C18]	1	P98064	P98064 [602-628]		3179.56	27	3	1060.53	4.92	0.00522
	HSGTEDFYPYNHGISYTCDPGFR		1xCarbamidomethyl [C18]	5	P08607	P08607 [192-214]		2720.15	23	3	907.388	0.82	0.00074
	MYSINGYTFGSLPGLSMCAADR		1xCarbamidomethyl [C18]	5	Q61147	Q61147 [258-279]		2411.08	22	2	1206.05	0.69	0.00084
	QGYNLSPSIPLSEISAQCNR		1xCarbamidomethyl [C18]	6	Q07968	Q07968 [489-508]		2234.09	20	3	745.365	-3.6	-0.00268
	TAIYQPQTHPQPAPYGHCVTDSGVVYSVGMQWLK		1xCarbamidomethyl [C18]	36	P11276	P11276 [291-324]		3815.83	34	4	954.712	-1.51	-0.00144
	TVQGAFFGVPVYKDHENCISGEDITHNGIVYTPK		1xCarbamidomethyl [C18]	18	Q61838	Q61838 [625-658]		3792.83	34	4	948.964	0.65	0.00062
	YTNWNDGEPNNTGDGEDCVVILGNGK		1xCarbamidomethyl [C18]	3	P41317	P41317 [201-226]		2838.23	26	3	946.748	0.93	0.00088
	DDNPSLPPFERPEAEAMCTSFK		1xCarbamidomethyl [C18]; 1xOxidation [M17]	5	P07724	P07724 [131-152]		2554.12	22	3	852.046	0.55	0.00047
	TAIYQPQTHPQPAPYGHCVTDSGVVYSVGMQWLK		1xCarbamidomethyl [C18]; 1xOxidation [M30]	7	P11276	P11276 [291-324]		3831.83	34	4	958.707	-4.96	-0.00475
	ELGSPPGISLETIDAAFSCPGSSR		1xCarbamidomethyl [C19]	6	Q91X72	Q91X72 [346-369]		2448.17	24	3	816.73	1.52	0.00124
	LFQEEFPGIPYPPDAAVECHR		1xCarbamidomethyl [C19]	4	Q91X72	Q91X72 [130-150]		2472.17	21	3	824.725	-1.68	-0.00138
	VYDYYETDEMAFAEYSSPCSTDK		1xCarbamidomethyl [C19]	3	P28665	P28665 [1451-1473]		2771.1	23	3	924.371	-1	-0.00092
	VYDYYETDEMAFAEYSSPCSTDKQNV		1xCarbamidomethyl [C19]	12	P28665	P28665 [1451-1476]		3112.27	26	3	1038.1	0.96	0.00099
	VYDYYETDEMAFAEYSSPCSTDK		1xCarbamidomethyl [C19]; 1xOxidation [M10]	1	P28665	P28665 [1451-1473]		2787.1	23	3	929.703	-1.09	-0.00101
	VYDYYETDEMAFAEYSSPCSTDKQNV		1xCarbamidomethyl [C19]; 1xOxidation [M10]	2	P28665	P28665 [1451-1476]		3128.27	26	3	1043.43	0.51	0.00053
	ACEPGVDYVYK		1xCarbamidomethyl [C2]	3	P01027	P01027 [1536-1546]		1300.59	11	2	650.797	-1.22	-0.00079
	ACGPDYYEVEEDGIR		1xCarbamidomethyl [C2]	3	Q01279	Q01279 [310-324]		1772.74	15	2	886.872	-4.13	-0.00366
	ACGPDYYEVEEDGIRK		1xCarbamidomethyl [C2]	8	Q01279	Q01279 [310-325]		1900.84	16	3	634.284	-0.58	-0.00037
	ACKPETAYAYK		1xCarbamidomethyl [C2]	5	P06684	P06684 [1556-1566]		1301.62	11	2	651.312	-1.89	-0.00123
	DCDDVLQTQTSGAQNGIFSIKPPGSSK		1xCarbamidomethyl [C2]	3	E9PV24	E9PV24 [554-580]		2850.36	27	3	950.791	0.57	0.00054
	DCNKPSPEDNIQDR		1xCarbamidomethyl [C2]	5	Q61147	Q61147 [355-368]		1687.73	14	2	844.371	-0.13	-0.00011
	ECEEIIR		1xCarbamidomethyl [C2]	9	Q8K0E8	Q8K0E8 [230-236]		948.446	7	2	474.725	-2.21	-0.00105
	ECEEIIRK		1xCarbamidomethyl [C2]	3	Q8K0E8	Q8K0E8 [230-237]		1076.54	8	2	538.773	-1.15	-0.00062
	ECSVPTLDR		1xCarbamidomethyl [C2]	3	P06909	P06909 [568-576]		1076.5	9	2	538.756	1.01	0.00054
	ECSVPTLDRK		1xCarbamidomethyl [C2]	5	P06909	P06909 [568-577]		1204.6	10	2	602.802	-1.62	-0.00098
	FCQEFQHYPAMGGVAPQALAVAASGPGSSFR		1xCarbamidomethyl [C2]	22	Q61838	Q61838 [688-718]		3238.52	31	3	1080.18	-0.78	-0.00084
	HCAVPQLIATLK		1xCarbamidomethyl [C2]	1	Q9Z126	Q9Z126 [70-81]		1350.76	12	3	450.923	-1.3	-0.00059
	HCLGFNMDLR		1xCarbamidomethyl [C2]	3	P06683	P06683 [377-386]		1262.58	10	2	631.792	-0.52	-0.00033
	KCVFHYVENGDSAYWEK		1xCarbamidomethyl [C2]	1	P06909	P06909 [388-404]		2131.95	17	3	711.321	-2.89	-0.00206
	LCAIPNLR		1xCarbamidomethyl [C2]	5	P07724	P07724 [98-105]		956.535	8	2	478.77	-1.6	-0.00076
	LCDLLVANNYFTHFFAPK		1xCarbamidomethyl [C2]	4	Q61702	Q61702 [264-281]		2170.08	18	3	724.032	0.51	0.00037
	LCEEHGILR		1xCarbamidomethyl [C2]	1	P11589	P11589 [155-163]		1126.57	9	2	563.787	-0.8	-0.00045
	LCHFPFQYHR		1xCarbamidomethyl [C2]	2	Q80YC5	Q80YC5 [46-55]		1404.66	10	4	351.921	-0.61	-0.00021
	ICPKPDDLPFATVVPLK		1xCarbamidomethyl [C2]	3	Q01339	Q01339 [22-38]		1910.05	17	3	637.353	-1.13	-0.00072
	LCYVALDFEQEMATAASSSSLEK		1xCarbamidomethyl [C2]	4	P60710; P63260	P60710 [216-238]; P63260 [216-238]		2550.17	23	3	850.729	-1.11	-0.00095
	NCELFVR		1xCarbamidomethyl [C2]	1	O88947	O88947 [120-126]		937.456	7	2	469.231	-1.99	-0.00093
	NCGQPQSLSNGDFR		1xCarbamidomethyl [C2]	1	Q8CG16	Q8CG16 [374-387]		1579.69	14	2	790.349	-0.05	-4e-05
	QCDFPTVENGR		1xCarbamidomethyl [C2]	1	Q07968	Q07968 [25-35]		1322.58	11	2	661.791	-4.05	-0.00268
	QCSKEDGGGWWYNR		1xCarbamidomethyl [C2]	11	Q8K0E8	Q8K0E8 [413-426]		1742.73	14	2	871.87	-0.17	-0.00014
	QCTMIYSISDTR		1xCarbamidomethyl [C2]	3	P06684	P06684 [1508-1519]		1474.67	12	2	737.837	0.05	4e-05
	SCDMPVFENSITK		1xCarbamidomethyl [C2]	3	P06909	P06909 [508-520]		1527.68	13	2	764.344	-0.63	-0.00048
	SCGLFDLR		1xCarbamidomethyl [C2]	2	P01029	P01029 [94-101]		967.467	8	2	484.237	-0.48	-0.00023
	SCGLFDLRR		1xCarbamidomethyl [C2]	1	P01029	P01029 [94-102]		1123.57	9	3	375.193	-1.93	-0.00072
	SCPGKFESEFPQISK		1xCarbamidomethyl [C2]	3	Q9ESB3	Q9ESB3 [503-517]		1740.83	15	2	870.916	-0.8	-0.0007
	SCVDVLGDR		1xCarbamidomethyl [C2]	3	P06683	P06683 [75-83]		1020.48	9	2	510.741	-2.55	-0.0013
	TCGDIPELEHGSAK		1xCarbamidomethyl [C2]	5	P06909	P06909 [689-702]		1513.7	14	2	757.351	-0.25	-0.00019
	TCSASDIHIDNGFLSESSSIYALNR		1xCarbamidomethyl [C2]	5	P06909	P06909 [447-471]		2757.28	25	3	919.763	-1.52	-0.00139
	VCLLHEK		1xCarbamidomethyl [C2]	2	P07724	P07724 [484-490]		898.481	7	2	449.744	-0.89	-0.0004
	VCLLHEKTPVSEHVTK		1xCarbamidomethyl [C2]	7	P07724	P07724 [484-499]		1876.99	16	4	470.004	-0.87	-0.00041
	VCNELAMLGK		1xCarbamidomethyl [C2]	4	P21614	P21614 [28-37]		1134.56	10	2	567.785	-2.22	-0.00126
	VCNELAMLGKEDFR		1xCarbamidomethyl [C2]	2	P21614	P21614 [28-41]		1681.8	14	3	561.272	-1.46	-0.00082
	VCNGIGIGEFK		1xCarbamidomethyl [C2]	3	Q01279	Q01279 [336-346]		1193.6	11	2	597.304	1.53	0.00091
	VCNRVEYLNNR		1xCarbamidomethyl [C2]	5	P20918	P20918 [730-740]		1436.71	11	2	718.856	-0.91	-0.00065
	VCPFAGILENGIVR		1xCarbamidomethyl [C2]	5	Q01339	Q01339 [83-96]		1544.83	14	3	515.614	1.26	0.00065
	VCSQYAAYGK		1xCarbamidomethyl [C2]	3	P21614	P21614 [219-228]		1146.52	10	2	573.766	0.33	0.00019
	WCALSHLER		1xCarbamidomethyl [C2]	13	Q921I1	Q921I1 [362-370]		1171.57	9	2	586.287	-1.68	-0.00098
	WCAVGQQER		1xCarbamidomethyl [C2]	2	Q9DBD0	Q9DBD0 [357-365]		1133.52	9	2	567.26	-1.71	-0.00097
	WCAVSEHENTK		1xCarbamidomethyl [C2]	12	Q921I1	Q921I1 [27-37]		1360.6	11	2	680.799	-2.43	-0.00165
	WCGTTQNYDADQK		1xCarbamidomethyl [C2]	8	P11276	P11276 [445-457]		1586.65	13	2	793.832	1.37	0.00109
	WCHDNGVNYK		1xCarbamidomethyl [C2]	11	P11276	P11276 [2340-2349]		1292.55	10	2	646.777	-1.44	-0.00093
	WCVVSDHEATK		1xCarbamidomethyl [C2]	6	Q9DBD0	Q9DBD0 [27-37]		1331.6	11	2	666.306	-0.61	-0.00041
	YCGLPGEYWLGNDK		1xCarbamidomethyl [C2]	17	Q8K0E8	Q8K0E8 [305-318]		1671.75	14	2	836.377	0.12	0.0001
	YCGLPGEYWLGNDKISQLTR		1xCarbamidomethyl [C2]	12	Q8K0E8	Q8K0E8 [305-324]		2370.15	20	3	790.721	-2.7	-0.00213
	YCTAISGDLHILPVAFK		1xCarbamidomethyl [C2]	7	Q01279	Q01279 [361-377]		1904.99	17	2	952.996	-4.58	-0.00436
	YCTAISGDLHILPVAFKGDSFTR		1xCarbamidomethyl [C2]	2	Q01279	Q01279 [361-383]		2568.29	23	4	642.824	-7.17	-0.00461
	FCQEFQHYPAMGGVAPQALAVAASGPGSSFR		1xCarbamidomethyl [C2]; 1xOxidation [M11]	15	Q61838	Q61838 [688-718]		3254.51	31	4	814.384	0.2	0.00017
	SCDMPVFENSITK		1xCarbamidomethyl [C2]; 1xOxidation [M4]	3	P06909	P06909 [508-520]		1543.68	13	2	772.339	-3.26	-0.00251
	VCNELAMLGK		1xCarbamidomethyl [C2]; 1xOxidation [M7]	1	P21614	P21614 [28-37]		1150.56	10	2	575.781	-3.82	-0.0022
	SLGEVNFTATAEALQSPELCGNK		1xCarbamidomethyl [C20]	5	Q61838	Q61838 [876-898]		2436.17	23	3	812.728	-0.66	-0.00053
	SLGEVNFTATAEALQSPELCGNKLTEVPALVHK		1xCarbamidomethyl [C20]	1	Q61838	Q61838 [876-908]		3523.81	33	4	881.708	-0.39	-0.00034
	VLIVEPEGIKQEHTFSSLFCASDAEISEK		1xCarbamidomethyl [C20]	38	P28665	P28665 [904-932]		3263.61	29	3	1088.54	-1.14	-0.00124
	AQNVPLPVSTLVEFVIAATDCTAK		1xCarbamidomethyl [C21]	4	P29699	P29699 [188-211]		2544.34	24	3	848.783	-1.01	-0.00085
	AQNVPLPVSTLVEFVIAATDCTAKEVTDPAK		1xCarbamidomethyl [C21]	1	P29699	P29699 [188-218]		3284.71	31	3	1095.58	8.87	0.00971
	GNDDHWIIDTDYDTFALQYSCR		1xCarbamidomethyl [C21]	1	Q00724	Q00724 [118-139]		2705.16	22	3	902.39	-0.12	-0.0001
	HTTIFEVLPEKADRDQYELLCLDNTR		1xCarbamidomethyl [C21]	26	Q921I1	Q921I1 [226-251]		3176.57	26	4	794.897	-1.02	-0.00081
	IIEEAPAAIATPAVFEHMEQCAVK		1xCarbamidomethyl [C21]	4	Q5SWU9	Q5SWU9 [386-409]		2625.31	24	3	875.77	-3.59	-0.00314
	QAQQIVQPQSPVAVSQSKPGCFDNGK		1xCarbamidomethyl [C21]	2	P11276	P11276 [33-58]		2798.39	26	3	933.467	-1.26	-0.00118
	STGKPTLYNVSLIMSDTGGTCY		1xCarbamidomethyl [C21]	2	P01872	P01872 [433-454]		2365.11	22	2	1183.06	-0.31	-0.00036
	ADTTYELPSVSALVSALHTDWCQPR		1xCarbamidomethyl [C22]	3	O89020	O89020 [515-539]		2817.35	25	3	939.788	-0.86	-0.00081
	LQETASWLLAQQLGDGSFHDPCPVIHR		1xCarbamidomethyl [C22]	5	P01029	P01029 [1096-1122]		3075.51	27	4	769.634	0.6	0.00046
	SGAQATWTEVSWPHEKVDGALCLDK		1xCarbamidomethyl [C22]	6	Q91X72	Q91X72 [385-409]		2785.32	25	3	929.112	-1.15	-0.00106
	SGRPSPPIPQENAISGYSLLTCR		1xCarbamidomethyl [C22]	2	P26262	P26262 [263-285]		2500.26	23	3	834.092	-0.1	-9e-05
	DVVMTQTPLSLPVSLGDQASISCR		1xCarbamidomethyl [C23]	1	P01631	P01631 [1-24]		2574.29	24	3	858.772	4.91	0.00421
	FNVDLKVPNAMSVNDEVLSVTACGK		1xCarbamidomethyl [C23]	18	P28665	P28665 [229-253]		2707.34	25	3	903.118	-1.52	-0.00137
	QVADEGDALVAGGVSQTPSYLSCK		1xCarbamidomethyl [C23]	2	O35490	O35490 [109-132]		2452.17	24	3	818.057	-3.76	-0.00307
	VHSQTPEILAALPESAPAVRPTCGK		1xCarbamidomethyl [C23]	2	Q9R098	Q9R098 [370-394]		2629.38	25	4	658.098	-2.8	-0.00184
	FNVDLKVPNAMSVNDEVLSVTACGK		1xCarbamidomethyl [C23]; 1xOxidation [M11]	4	P28665	P28665 [229-253]		2723.34	25	3	908.452	1.27	0.00116
	LLLQQVALPDIPGDYTISVSGEGCVYAQTMLR		1xCarbamidomethyl [C24]	24	P28665	P28665 [1300-1331]		3507.79	32	3	1169.93	0.84	0.00099
	VLNFDTLVDNISVDPVTGDLWVGCHPNGMR		1xCarbamidomethyl [C24]	1	P52430	P52430 [261-290]		3340.61	30	3	1114.2	-4.44	-0.00494
	LLLQQVALPDIPGDYTISVSGEGCVYAQTMLR		1xCarbamidomethyl [C24]; 1xOxidation [M30]	5	P28665	P28665 [1300-1331]		3523.78	32	3	1175.27	-0.07	-9e-05
	ELILEHQDAYQAGTVFPDAFYPSICK		1xCarbamidomethyl [C25]	3	O70362	O70362 [51-76]		3012.44	26	3	1004.83	6.31	0.00633
	LPPLNIGEVLTLPEANFPSFSLPNCNR		1xCarbamidomethyl [C25]	5	Q9ESB3	Q9ESB3 [461-487]		3009.55	27	4	753.144	1.36	0.00102
	TTPPSVYPLAPGSAAQTNSMVTLGCLVK		1xCarbamidomethyl [C25]	2	P01869	P01869 [3-30]		2860.46	28	3	954.156	-1.64	-0.00156
	VLPGQQYVYVLHANEPSPGEGDSNCVTR		1xCarbamidomethyl [C25]	3	Q61147	Q61147 [149-176]		3086.46	28	3	1029.49	-2.07	-0.00212
	ADAAPTVSIFPPSSEQLTSGGASVVCFLNNFYPK		1xCarbamidomethyl [C26]	4	P01837	P01837 [2-35]		3571.74	34	3	1191.25	-3.19	-0.0038
	AQELSYTSATTTDQHGLAEFSIDTTCISGSSLHIK		1xCarbamidomethyl [C26]	103	P28665	P28665 [378-412]		3769.79	35	4	943.203	1.46	0.00138
	QLQVTLPDSLTTWEIQGIGISDNGICVADTLK		1xCarbamidomethyl [C26]	3	P06684	P06684 [789-820]		3485.78	32	3	1162.6	-1.06	-0.00124
	WGATFPHVPNYSPSTHPNEGLEENYCR		1xCarbamidomethyl [C26]	3	P20918	P20918 [127-153]		3159.4	27	4	790.605	-1.03	-0.00082
	FQSAAIGALQEASEAYLVGLFEDTNLCAIHAK		1xCarbamidomethyl [C27]	1	P84244	P84244 [85-116]		3437.7	32	3	1146.58	3.37	0.00386
	FQSSAVMALQEASEAYLVGLFEDTNLCAIHAK		1xCarbamidomethyl [C27]	4	P84228	P84228 [85-116]		3513.7	32	3	1171.91	-0.35	-0.00041
	RADAAPTVSIFPPSSEQLTSGGASVVCFLNNFYPK		1xCarbamidomethyl [C27]	5	P01837	P01837 [1-35]		3727.84	35	3	1243.29	0.96	0.00119
	VITAFNDGLNHLDSLKGTFASLSELHCDK		1xCarbamidomethyl [C27]	3	P02088	P02088 [68-96]		3202.58	29	4	801.401	-0.87	-0.0007
[truncated: 3,469 more rows]

## Sheet: 5.Secretome_MEM
	Sequence	Biotinylation	All Modifications	# PSMs	Master Protein Accessions	Positions in Master Proteins	Modifications in Master Proteins (all Sites)	Theo. MH+ [Da]	Sequence Length	Charge (by Search Engine): Sequest HT	m/z [Da] (by Search Engine): Sequest HT	DeltaM [ppm] (by Search Engine): Sequest HT	Deltam/z [Da] (by Search Engine): Sequest HT
[truncated: 3,658 more rows]

[truncated: 4 more sheets: 6.Cell type_Alb, 7.Cell type_LysM, 8.Cell type_pdgfrb, 9.Cell type_MCK]
